# Supplementary material for: Human and Non-Human Primate Genomes Share Hotspots of Positive Selection
Source: PLoS Genet. 2010 Feb 5;6(2):e1000840. doi: 10.1371/journal.pgen.1000840 (PMC2816677; doi:10.1371/journal.pgen.1000840)
Supplement: Table S2 — Average K for 19,331 Ensembl human genes. Column 1: Ensembl gene ID. Column 2: chromosome. Columns 3 and 4: Gene start and end coordinates on NCBI36/HG18. Column 5: Average K for CV and JW for 200 kb windows centred on the genomic centre of each genes. (0.85 MB TXT) [file pgen.1000840.s009.txt]

ENSG00000182873	1	2103093	2105174	0.4119
ENSG00000157916	1	2313074	2326734	0.6687
ENSG00000149527	1	2397614	2426829	0.42845
ENSG00000197921	1	2450044	2451544	0.3169
ENSG00000177133	1	2775209	2970210	0.14535
ENSG00000177121	1	2970496	2974193	0.34285
ENSG00000142611	1	2975604	3345045	0.41225
ENSG00000162591	1	3394373	3517919	0.26775
ENSG00000131697	1	5845457	5975118	1
ENSG00000173673	1	6226232	6228682	0.0227
ENSG00000175861	1	7032589	7034351	0.752
ENSG00000204772	1	9159046	9164932	0.2758
ENSG00000179840	1	9635266	9637231	0.1205
ENSG00000204624	1	11461882	11520194	0.78025
ENSG00000177553	1	11749386	11760935	0.7112
ENSG00000215910	1	11754766	11772228	0.71385
ENSG00000188984	1	12698705	12711313	0.1443
ENSG00000116726	1	12757571	12760636	0.09225
ENSG00000204513	1	12807067	12811110	0.1169
ENSG00000187545	1	12875314	12880681	0.0793
ENSG00000204481	1	13540856	13546098	0.05375
ENSG00000204480	1	13567476	13570992	0.06895
ENSG00000204479	1	13588675	13591651	0.0901
ENSG00000204478	1	13609494	13620390	0.1727
ENSG00000162494	1	13674057	13712829	0.5106
ENSG00000215909	1	13754083	13754781	0.628
ENSG00000204464	1	15367557	15370400	0.43735
ENSG00000142621	1	15435808	15597210	0.33785
ENSG00000116786	1	15883414	15933849	0.43765
ENSG00000179743	1	16033561	16047229	0.5648
ENSG00000185519	1	16256853	16272708	0.67805
ENSG00000204378	1	16415015	16416241	0.96385
ENSG00000204377	1	16427757	16428681	0.9823
ENSG00000055070	1	16566307	16597224	0.39215
ENSG00000080947	1	16666518	16691691	0.2497
ENSG00000197511	1	16734842	16737256	0.924
ENSG00000179571	1	16762999	16812569	0.97555
ENSG00000215908	1	16817340	16830035	0.99995
ENSG00000186543	1	16828752	16843765	1
ENSG00000186301	1	16843841	16849428	0.99035
ENSG00000116219	1	16890302	16919239	0.96465
ENSG00000186715	1	16953992	16963562	0.71945
ENSG00000196690	1	17068841	17071255	0.0643
ENSG00000204362	1	17388865	17396699	0.57855
ENSG00000197996	1	17571278	17600782	0.4698
ENSG00000169991	1	19103362	19154930	0.58445
ENSG00000077549	1	19537857	19684594	0.9015
ENSG00000169914	1	20081498	20112016	0.3171
ENSG00000187980	1	20363071	20374247	0.38595
ENSG00000158816	1	20490017	20553343	0.55365
ENSG00000189410	1	20918812	20931720	0.4648
ENSG00000215906	1	23152129	23162300	0.03725
ENSG00000204219	1	23579510	23623848	0.1813
ENSG00000197880	1	23826411	23839643	0.534
ENSG00000215905	1	24206958	24207596	0.2398
ENSG00000142661	1	24255112	24311252	0.76265
ENSG00000162430	1	25999254	26017300	0.5119
ENSG00000117640	1	26019048	26032016	0.4782
ENSG00000177515	1	26019207	26019589	0.51765
ENSG00000197245	1	26358098	26361705	0.4933
ENSG00000158062	1	26480406	26517441	0.66605
ENSG00000215904	1	26543492	26545735	0.68235
ENSG00000172746	1	27179165	27180053	0.4596
ENSG00000204157	1	27192785	27199731	0.44295
ENSG00000215903	1	28392629	28392892	0.1997
ENSG00000126698	1	28399376	28432129	0.1711
ENSG00000215902	1	28399600	28399739	0.1958
ENSG00000204138	1	28568680	28699468	0.1791
ENSG00000215901	1	28745256	28751297	0.1807
ENSG00000197989	1	28777638	28780953	0.1983
ENSG00000198492	1	28935723	28968874	0.27845
ENSG00000186056	1	30963926	30972178	0.7604
ENSG00000215900	1	31340421	31340962	0.1599
ENSG00000084636	1	31890435	31942507	0.25175
ENSG00000215898	1	32457918	32458096	0.0254
ENSG00000215897	1	32708813	32774716	0
ENSG00000162522	1	32980099	33013158	0.2584
ENSG00000184389	1	33544954	33551077	0.48365
ENSG00000121903	1	33710833	33734582	0.8496
ENSG00000204105	1	35213888	35216894	0.12845
ENSG00000197056	1	35317559	35354047	0.0007
ENSG00000215896	1	36544785	36546358	0.12745
ENSG00000116883	1	36561922	36567405	0.1636
ENSG00000169218	1	37849538	37873182	0.8421
ENSG00000204084	1	38098956	38185316	0.9297
ENSG00000215894	1	39124065	39138479	0.4863
ENSG00000182109	1	39760545	39763944	0.0751
ENSG00000131236	1	40278492	40310908	0.9264
ENSG00000204060	1	41600181	41621849	0.8662
ENSG00000127125	1	42694375	42698707	0.0592
ENSG00000186973	1	43386204	43394571	0.3353
ENSG00000204057	1	43465366	43492616	0.464
ENSG00000198520	1	44912981	44963848	0.1957
ENSG00000126107	1	45240797	45249516	0.2993
ENSG00000162415	1	45254665	45444815	0.5067
ENSG00000070759	1	45582142	45729427	0.25025
ENSG00000132763	1	45738312	46267006	0.5993
ENSG00000159596	1	45925473	45932697	0.5112
ENSG00000215891	1	45938938	45943778	0.51525
ENSG00000086015	1	46041872	46274383	1
ENSG00000215890	1	46580095	46600451	0.5401
ENSG00000186118	1	46910087	46911836	0.9953
ENSG00000154198	1	47096493	47138734	0.509
ENSG00000204018	1	48016709	48039881	0.22865
ENSG00000215889	1	48402879	48405666	0.4487
ENSG00000215888	1	48514455	48515561	0.404
ENSG00000186094	1	48771114	50262172	0.69285
ENSG00000215887	1	50080391	50084659	0.6349
ENSG00000142700	1	50656695	50659630	0.47
ENSG00000204006	1	51340494	51386340	0.14415
ENSG00000215886	1	51445381	51451083	0.1514
ENSG00000085831	1	51525518	51583282	0.36155
ENSG00000203998	1	52289180	52290776	0.61485
ENSG00000182183	1	52871604	52907381	1
ENSG00000203995	1	53080771	53133258	0.43915
ENSG00000081870	1	54159822	54184563	0.5366
ENSG00000215883	1	54410619	54422586	0.75315
ENSG00000215882	1	54411497	54433985	0.7694
ENSG00000162402	1	55304629	55453374	0.17435
ENSG00000162601	1	58893000	58938312	0.91995
ENSG00000162604	1	61919305	61963683	0.1539
ENSG00000215881	1	62827012	62860865	0.46325
ENSG00000116652	1	63787223	63788499	0.9363
ENSG00000162437	1	64983366	65071503	0.2459
ENSG00000162434	1	65071494	65204775	0.27375
ENSG00000198160	1	67153227	67226890	0.4538
ENSG00000203960	1	68070580	68441258	0.4701
ENSG00000162621	1	74710364	74721621	0.37435
ENSG00000215878	1	76041755	76053575	0.50255
ENSG00000162614	1	78126901	78181497	0
ENSG00000162618	1	79128037	79247245	0.7661
ENSG00000180869	1	84866501	84873291	0.08595
ENSG00000097096	1	85397021	85439995	0.40065
ENSG00000171502	1	85967504	86395034	0.38995
ENSG00000016602	1	86785349	86819025	0.391
ENSG00000183291	1	87100718	87152695	0.1208
ENSG00000065243	1	88922493	89074526	0.4292
ENSG00000203914	1	91873156	91881923	0.68585
ENSG00000069712	1	92407107	92422870	0.23965
ENSG00000154511	1	93080343	93199611	0.3491
ENSG00000122483	1	93418508	93516875	0.8923
ENSG00000137942	1	93686246	93792806	0.20405
ENSG00000067334	1	94107853	94117331	0.2506
ENSG00000122481	1	95472355	95485361	0.66865
ENSG00000137970	1	96917018	96935139	0.6836
ENSG00000117543	1	101227773	101263950	0.437
ENSG00000183298	1	102024480	102026647	0.5341
ENSG00000162699	1	102110155	102132887	0.8351
ENSG00000185946	1	103841281	103843129	0.10775
ENSG00000186086	1	108566610	108588196	0.2368
ENSG00000188740	1	108719983	108754952	0
ENSG00000196427	1	108794714	108814783	0
ENSG00000203897	1	109201362	109202667	0.6145
ENSG00000179902	1	109450117	109457976	0.4739
ENSG00000143028	1	109810623	109826287	0.47595
ENSG00000203878	1	111624669	111630187	0.96775
ENSG00000215866	1	113164319	113194788	0.26035
ENSG00000163393	1	116320642	116413548	0.26505
ENSG00000203865	1	116748859	116762720	0.40085
ENSG00000203864	1	117038257	117050748	0.4223
ENSG00000203858	1	119783153	119787385	0.2473
ENSG00000187481	1	119811367	119817360	0.24525
ENSG00000203855	1	119912039	119916213	0.47345
ENSG00000215864	1	120178911	120189302	0.3757
ENSG00000188610	1	120640526	120657130	0.36835
ENSG00000171943	1	120808677	120832672	0.1065
ENSG00000196369	1	142725260	142805781	0.8733
ENSG00000163386	1	144001129	144081660	0.47955
ENSG00000211451	1	144221109	144227433	0.5554
ENSG00000117262	1	144475952	144538422	0.67465
ENSG00000215859	1	145932718	145950955	0.0335
ENSG00000203836	1	146040948	146076705	0.0152
ENSG00000203835	1	146085035	146088691	0.08905
ENSG00000215858	1	146354049	146364417	0.02255
ENSG00000203820	1	147635968	147644763	0.9794
ENSG00000203817	1	147717581	147726172	0.3367
ENSG00000183598	1	148050063	148051860	0.606
ENSG00000163113	1	148178855	148249310	0.3327
ENSG00000117362	1	148502512	148508156	0.72395
ENSG00000187145	1	148532893	148547443	0.78675
ENSG00000215857	1	148540272	148550873	0.7972
ENSG00000215856	1	148545110	148547402	0.8111
ENSG00000163125	1	148603211	148715666	0.7743
ENSG00000203794	1	149519124	149521029	0.4599
ENSG00000178796	1	149949533	149968694	0.70215
ENSG00000215855	1	149960637	149968694	0.7148
ENSG00000143450	1	150002236	150010429	0.74735
ENSG00000182134	1	150010683	150030516	0.72455
ENSG00000215854	1	150318579	150319682	0.2237
ENSG00000159450	1	150345417	150353180	0.33645
ENSG00000215853	1	150392695	150398328	0.70385
ENSG00000176075	1	150894577	150895890	0.7714
ENSG00000198854	1	150957706	150959570	0.7593
ENSG00000203783	1	151456684	151458417	0.5027
ENSG00000203781	1	151666108	151667501	0.7632
ENSG00000198837	1	152168601	152185796	0.45395
ENSG00000143552	1	152231790	152394216	0.1754
ENSG00000215849	1	152851691	152851814	0.92015
ENSG00000160766	1	153450240	153463837	0.1419
ENSG00000198358	1	153863173	153865810	0.0896
ENSG00000203761	1	153985109	153986552	0.17475
ENSG00000132698	1	154297589	154306920	0.3071
ENSG00000203759	1	154312989	154318413	0.3161
ENSG00000132677	1	154605627	154621635	0.1967
ENSG00000215848	1	154648275	154665845	0.35715
ENSG00000187862	1	154817781	154823186	0.67895
ENSG00000160816	1	154834753	154835316	0.67615
ENSG00000160838	1	155157220	155169504	0.44295
ENSG00000158488	1	156590164	156593967	0.41845
ENSG00000203758	1	156681493	156682428	0.5
ENSG00000163554	1	156847020	156923130	0.4524
ENSG00000180437	1	156960527	156961526	0.56825
ENSG00000180409	1	157044813	157045749	0.74465
ENSG00000215846	1	157512932	157513906	0.44835
ENSG00000215845	1	159274045	159275404	0.3026
ENSG00000215844	1	159302279	159302567	0.22095
ENSG00000215843	1	159376879	159381848	0.3525
ENSG00000215841	1	159471449	159475822	0.4132
ENSG00000173126	1	159520073	159520895	0.3746
ENSG00000215840	1	159642476	159643501	0.12115
ENSG00000162747	1	159859610	159867620	0.28105
ENSG00000203744	1	160618274	160620147	0.4854
ENSG00000185860	1	161087730	161105229	0.644
ENSG00000215839	1	162861897	162918320	0.68285
ENSG00000215838	1	163934611	163945821	0.3992
ENSG00000215837	1	163938642	163939218	0.4052
ENSG00000215835	1	164511653	164513452	0.5548
ENSG00000215834	1	164840618	164861095	0.7897
ENSG00000188404	1	167926434	167947461	0.17295
ENSG00000203740	1	168381873	168403501	0.6527
ENSG00000117501	1	169171260	169250025	0.56115
ENSG00000117507	1	169373503	169397326	0.6835
ENSG00000197959	1	170077261	170648480	0.0878
ENSG00000203739	1	171653711	171697124	0.86225
ENSG00000179969	1	174113209	174114596	0.8269
ENSG00000116183	1	174698930	175078591	0.6774
ENSG00000120341	1	176164546	176258345	0.27315
ENSG00000215831	1	176267305	176273708	0.23425
ENSG00000215830	1	176372243	176387234	0.1918
ENSG00000188585	1	176729657	176732768	0.5931
ENSG00000135820	1	176778510	176784647	0.7232
ENSG00000135835	1	179148948	179181862	0.79825
ENSG00000215828	1	179179798	179212241	0.73705
ENSG00000198665	1	179208318	179216491	0.7061
ENSG00000179452	1	179472147	179474363	0.54295
ENSG00000198216	1	179648918	180037339	0.70635
ENSG00000203729	1	180643379	180650573	0.45235
ENSG00000135829	1	181075074	181123505	0.034
ENSG00000047410	1	184547411	184611383	0.1945
ENSG00000157181	1	184611624	184657122	0.18145
ENSG00000215827	1	184630746	184632531	0.1779
ENSG00000215825	1	190552745	190603038	0
ENSG00000185116	1	191229308	191230430	0.1978
ENSG00000116747	1	191295376	191327530	0.28085
ENSG00000134365	1	195123835	195154386	0.3442
ENSG00000162701	1	195788008	196011179	0.9319
ENSG00000203724	1	196138400	196143110	0.90935
ENSG00000215824	1	196892484	196904428	0.3366
ENSG00000203721	1	198578295	198610105	0.555
ENSG00000203720	1	199272182	199278793	0.59155
ENSG00000163431	1	200130352	200182339	0.537
ENSG00000184774	1	201056008	201062962	0.33515
ENSG00000143847	1	201262249	201314487	0.4835
ENSG00000176754	1	202268198	202277011	0.48995
ENSG00000143842	1	202308866	202363490	0.59835
ENSG00000170498	1	202426093	202432251	0.5298
ENSG00000196550	1	204303958	204321697	0.2623
ENSG00000163486	1	204582820	204704406	0.81875
ENSG00000162888	1	204731072	204737684	0.75985
ENSG00000162897	1	205198133	205210117	0.4686
ENSG00000203710	1	205736096	205881732	0.19725
ENSG00000197721	1	205909413	205941697	0.4311
ENSG00000203709	1	206053528	206109116	0.70055
ENSG00000215821	1	208008563	208019621	0.8365
ENSG00000203706	1	208471427	208474089	0.47185
ENSG00000215820	1	209618569	209635775	0.43565
ENSG00000153363	1	209622720	209638603	0.4426
ENSG00000198468	1	211092073	211098053	0.48025
ENSG00000203703	1	214434016	214444331	0.0436
ENSG00000215817	1	217849502	217852027	0.76335
ENSG00000162813	1	218297447	218329814	0.47895
ENSG00000154305	1	220858051	220907977	0.4407
ENSG00000215816	1	221055040	221067314	0.84625
ENSG00000203697	1	221781822	221920016	0.79335
ENSG00000215815	1	222282383	222282994	0.4241
ENSG00000173419	1	223183992	223297258	0.1192
ENSG00000203694	1	223340010	223351568	0.5098
ENSG00000203693	1	223398909	223413780	0.6768
ENSG00000185842	1	223495119	223652370	0.75795
ENSG00000143751	1	224237029	224253655	0.41085
ENSG00000177770	1	224747518	224749745	0.74995
ENSG00000215812	1	225951214	225961014	0.0455
ENSG00000203684	1	226418410	226419836	0.44325
ENSG00000162913	1	226457831	226467988	0.4404
ENSG00000154358	1	226462457	226633119	0.59225
ENSG00000168159	1	226741717	226749292	0.60065
ENSG00000215811	1	226764749	226766627	0.61475
ENSG00000183929	1	226811508	226854782	0.4815
ENSG00000203680	1	228518059	228530999	0.283
ENSG00000119283	1	229365297	229423937	0.2342
ENSG00000116991	1	230600334	230763927	0.4619
ENSG00000135749	1	231186505	231461715	0.1261
ENSG00000215810	1	231403861	231455056	0.47065
ENSG00000188739	1	233361121	233391395	0.0142
ENSG00000215809	1	234625339	234714631	0.8274
ENSG00000198626	1	235272128	236063911	0.8055
ENSG00000215808	1	236710323	236715947	0.3872
ENSG00000215806	1	237937453	237948988	0.4299
ENSG00000215803	1	238695806	238710127	0.5171
ENSG00000196289	1	240187041	240188987	0.8457
ENSG00000215799	1	241283859	241285412	0.0274
ENSG00000143702	1	241354353	241485331	0.0811
ENSG00000215798	1	241454681	241462534	0.0893
ENSG00000215797	1	243059939	243066503	0.2821
ENSG00000188206	1	243070563	243076828	0.26465
ENSG00000184516	1	243583603	243601640	0.61015
ENSG00000162849	1	243741031	243933051	0.3552
ENSG00000162585	1	2105777	2122397	0.4316
ENSG00000157933	1	2149994	2229316	0.45615
ENSG00000116151	1	2242556	2346079	0.6954
ENSG00000157911	1	2326103	2333870	0.6248
ENSG00000157881	1	2429835	2447895	0.35475
ENSG00000157873	1	2479153	2486613	0.26475
ENSG00000157870	1	2508097	2512766	0.25095
ENSG00000169717	1	2927906	2929325	0.2367
ENSG00000130762	1	3361100	3387537	0.3063
ENSG00000158109	1	3531416	3536549	0.4267
ENSG00000116213	1	3537191	3556517	0.37405
ENSG00000078900	1	3558989	3639716	0.4451
ENSG00000162592	1	3658822	3678069	0.54525
ENSG00000130764	1	3686644	3702928	0.74305
ENSG00000116198	1	3721204	3763657	0.65665
ENSG00000169598	1	3763705	3791853	0.78485
ENSG00000198912	1	3795563	3806709	0.74535
ENSG00000196581	1	4614965	4743711	0.8764
ENSG00000069424	1	5974113	6083840	0.56365
ENSG00000116254	1	6084440	6162770	0.16395
ENSG00000116251	1	6167668	6182266	0.0514
ENSG00000158286	1	6188138	6203946	0.017
ENSG00000116237	1	6203840	6218631	0.017
ENSG00000181563	1	6220455	6222064	0.0199
ENSG00000158292	1	6229993	6243622	0.0254
ENSG00000097021	1	6246920	6376413	0.2043
ENSG00000069812	1	6395065	6407317	0.1375
ENSG00000187017	1	6407435	6443591	0.2138
ENSG00000215788	1	6443798	6448855	0.2013
ENSG00000171680	1	6448739	6502708	0.1619
ENSG00000162408	1	6507809	6537182	0.19355
ENSG00000173662	1	6538021	6562403	0.28915
ENSG00000204859	1	6562698	6571926	0.36095
ENSG00000162413	1	6573366	6585648	0.39355
ENSG00000116273	1	6596332	6606643	0.4259
ENSG00000041988	1	6607513	6618219	0.4614
ENSG00000007923	1	6616818	6684466	0.4918
ENSG00000171735	1	6767971	7752351	0.7361
ENSG00000049245	1	7753916	7770120	0.89435
ENSG00000049246	1	7766967	7827824	0.904
ENSG00000049247	1	7825730	7836159	0.87425
ENSG00000049249	1	7902495	7923474	0.62535
ENSG00000116288	1	7944310	7967926	0.411
ENSG00000116285	1	7994370	8008955	0.4573
ENSG00000162426	1	8300756	8326804	0.4656
ENSG00000142599	1	8335053	8800286	0.2196
ENSG00000074800	1	8843650	8861367	0.1083
ENSG00000131686	1	8928509	8957733	0.125
ENSG00000197241	1	8985946	9008991	0.10185
ENSG00000142583	1	9019594	9052257	0.08045
ENSG00000180758	1	9087063	9111837	0.2156
ENSG00000049239	1	9217450	9253983	0.39105
ENSG00000171621	1	9275571	9352175	0.35965
ENSG00000171612	1	9522115	9565415	0.24745
ENSG00000188807	1	9571564	9595728	0.19185
ENSG00000171608	1	9634390	9943653	0.0675
ENSG00000171603	1	9711667	9807137	0.06805
ENSG00000178585	1	9830921	9892908	0.27805
ENSG00000162441	1	9911584	9926052	0.5251
ENSG00000173614	1	9926073	9968143	0.39155
ENSG00000162444	1	9979842	9998665	0.05045
ENSG00000130939	1	10015630	10163876	0.0556
ENSG00000054523	1	10193418	10364248	1
ENSG00000142657	1	10381668	10402788	1
ENSG00000175279	1	10412746	10434797	1
ENSG00000160049	1	10443192	10455200	1
ENSG00000142655	1	10457590	10613400	0.98475
ENSG00000130940	1	10619267	10779294	0.97965
ENSG00000175262	1	10929120	10946877	0.8116
ENSG00000120948	1	10995266	11008133	0.54535
ENSG00000009724	1	11008649	11029876	0.2849
ENSG00000116649	1	11037236	11042678	0.2717
ENSG00000171824	1	11049268	11082530	0.2661
ENSG00000198793	1	11089179	11245176	0.2795
ENSG00000171819	1	11171985	11178624	0.28105
ENSG00000120942	1	11255850	11277699	0.8497
ENSG00000116661	1	11631037	11637326	0.67875
ENSG00000132879	1	11637019	11645971	0.68455
ENSG00000116663	1	11646768	11656994	0.68615
ENSG00000116670	1	11657125	11674294	0.7108
ENSG00000162490	1	11674366	11703237	0.69435
ENSG00000177674	1	11718729	11733412	0.67515
ENSG00000177000	1	11768367	11788702	0.69225
ENSG00000116685	1	11782803	11909072	0.5592
ENSG00000011021	1	11788855	11825772	0.6768
ENSG00000175206	1	11828356	11830989	0.6187
ENSG00000120937	1	11840109	11841579	0.58305
ENSG00000083444	1	11917333	11958181	0.4735
ENSG00000116688	1	11962956	11996154	0.31135
ENSG00000116691	1	12002099	12014693	0.2466
ENSG00000120949	1	12046021	12126851	0.20865
ENSG00000028137	1	12149647	12191863	0.1531
ENSG00000048707	1	12212700	12494686	0.088
ENSG00000162496	1	12550526	12600381	0.2234
ENSG00000204518	1	12627153	12649684	0.4421
ENSG00000157330	1	12728750	12743688	0.08525
ENSG00000116721	1	12774133	12844828	0.11575
ENSG00000179172	1	12829848	12831165	0.1025
ENSG00000120952	1	12839528	12844351	0.09365
ENSG00000116708	1	12861620	12868612	0.08265
ENSG00000204510	1	12899037	12903156	0.0841
ENSG00000162493	1	13782839	13817039	0.55805
ENSG00000116731	1	13899322	14024162	0.663
ENSG00000189337	1	14797787	15317125	0.41105
ENSG00000175147	1	15315036	15351547	0.46205
ENSG00000171729	1	15351649	15419561	0.42125
ENSG00000142634	1	15609020	15629413	0.49085
ENSG00000162438	1	15637522	15652128	0.58575
ENSG00000142615	1	15655811	15671167	0.60505
ENSG00000215704	1	15675183	15690479	0.59805
ENSG00000132906	1	15687322	15723527	0.6227
ENSG00000116138	1	15725895	15775174	0.5876
ENSG00000116771	1	15771739	15784192	0.57885
ENSG00000197312	1	15816657	15859335	0.3254
ENSG00000215695	1	15858951	15860804	0.28265
ENSG00000162461	1	15935396	15940471	0.59845
ENSG00000162460	1	15941504	15947064	0.6122
ENSG00000162458	1	15955741	15985676	0.6204
ENSG00000065526	1	16046946	16139537	0.56685
ENSG00000116809	1	16140953	16175191	0.7019
ENSG00000183888	1	16203318	16207889	0.74425
ENSG00000173641	1	16213114	16218551	0.71705
ENSG00000186510	1	16220953	16233132	0.72585
ENSG00000184908	1	16242912	16256390	0.716
ENSG00000142627	1	16323420	16355151	0.772
ENSG00000142632	1	16397186	16411691	0.9111
ENSG00000132881	1	16430782	16436178	0.9867
ENSG00000037637	1	16449147	16551535	0.9356
ENSG00000187144	1	16594763	16636506	0.2633
ENSG00000157191	1	16639814	16659159	0.26855
ENSG00000058453	1	17121032	17172040	0.1406
ENSG00000117122	1	17173584	17179760	0.3097
ENSG00000159363	1	17185040	17210868	0.5846
ENSG00000117118	1	17217817	17253252	0.6584
ENSG00000117115	1	17265844	17318517	0.74555
ENSG00000142623	1	17404208	17445086	0.60605
ENSG00000142619	1	17448180	17483312	0.7514
ENSG00000159339	1	17507277	17563082	0.56505
ENSG00000179051	1	17605866	17638807	0.4491
ENSG00000074964	1	17738917	17896956	0.2081
ENSG00000117148	1	17954395	18026145	0.3406
ENSG00000117154	1	18306827	18577563	0.6465
ENSG00000179023	1	18680011	18685207	0.5165
ENSG00000009709	1	18830087	18944010	0.2161
ENSG00000179002	1	19038680	19058742	0.73105
ENSG00000159423	1	19070513	19101659	0.61925
ENSG00000127481	1	19273587	19409333	0.37145
ENSG00000206192	13	18288873	18298916	0.0239
ENSG00000187721	13	18498138	18504764	0.1748
ENSG00000187846	13	18609559	18610496	0.4808
ENSG00000121388	13	18657362	18659644	0.7665
ENSG00000121390	13	19146896	19255083	0.5774
ENSG00000121741	13	19430810	19561253	0.55275
ENSG00000088881	20	2621524	2688747	0.62425
ENSG00000088854	20	3179804	3336204	0.0293
ENSG00000205300	20	3998799	4003812	0.64785
ENSG00000215590	20	4071877	4072069	0.6889
ENSG00000178769	20	5399852	5405780	0.38605
ENSG00000205181	20	5428977	5433259	0.4156
ENSG00000125899	20	10944738	10958014	0.38765
ENSG00000165475	13	19875809	19998012	0.80945
ENSG00000196740	20	11738880	11778258	0.8599
ENSG00000215584	20	11762516	11764001	0.86525
ENSG00000101230	20	13199151	13229298	0.62785
ENSG00000101251	20	13778052	13919257	0.6565
ENSG00000132953	13	20251014	20374949	0.624
ENSG00000197452	20	14550535	14557360	0.3498
ENSG00000089091	20	18312011	18395674	0.37525
ENSG00000180715	18	2645886	2678689	0.75535
ENSG00000127463	1	19417172	19450633	0.4611
ENSG00000101596	18	2690857	2792925	0.9242
ENSG00000149443	20	18738383	18758808	0.6704
ENSG00000215577	20	18747877	18748773	0.67535
ENSG00000179447	20	19170946	19213240	0.2702
ENSG00000132669	20	19815314	19931100	0.7421
ENSG00000215575	22	15440333	15443594	0.359
ENSG00000215573	22	15462801	15509719	0.2923
ENSG00000101605	18	3056806	3210106	0.42245
ENSG00000215570	13	20846461	20847329	0.50855
ENSG00000180776	13	20848510	20931509	0.5502
ENSG00000206249	22	15497786	15509719	0.2409
ENSG00000189295	22	15534451	15540236	0.1955
ENSG00000188559	20	20321411	20641271	0.2296
ENSG00000172967	22	15644322	15682584	0.35665
ENSG00000172963	22	15775169	15775869	0.86005
ENSG00000215568	22	15822826	15869112	0.99845
ENSG00000168122	21	13390521	13407341	0
ENSG00000185390	21	13643459	13644840	0.1498
ENSG00000175302	21	13678441	13682132	0.23095
ENSG00000215566	13	23220243	23221901	0.85325
ENSG00000215565	22	15923941	15930067	1
ENSG00000205861	13	23361026	23364241	0.90235
ENSG00000099954	22	16336135	16413034	0.62865
ENSG00000215564	13	23632861	23696936	0.89855
ENSG00000205822	13	24052346	24069808	0.2707
ENSG00000205804	13	24396815	24440625	0.5838
ENSG00000198401	21	14137334	14142556	0.566
ENSG00000132932	13	24844209	25497989	0.5417
ENSG00000215561	21	14226381	14233500	0.5241
ENSG00000053372	1	19450662	19459209	0.50395
ENSG00000215559	21	14237974	14274636	0.58915
ENSG00000185272	21	14510350	14522564	1
ENSG00000204746	20	20387343	20394222	0.357
ENSG00000088970	20	21054646	21175256	0.1686
ENSG00000215557	21	14567991	14632206	1
ENSG00000211454	1	19465065	19473155	0.4051
ENSG00000099972	22	16650418	16690549	0.50425
ENSG00000162482	1	19481644	19487867	0.42055
ENSG00000155307	21	14779420	14877968	0.9415
ENSG00000177337	18	3584112	3588350	0.26325
ENSG00000206432	18	5881421	5882062	0.711
ENSG00000206418	18	8599443	8629380	0.6139
ENSG00000125816	20	21324005	21326047	0.2557
ENSG00000093100	22	16697104	16769601	0.6804
ENSG00000053371	1	19503046	19511227	0.5235
ENSG00000154845	18	9536789	9604606	0.7426
ENSG00000204684	20	22328989	22349281	0.1524
ENSG00000204663	20	23447783	23474450	0.8801
ENSG00000215552	21	14887912	14953013	1
ENSG00000204662	20	23476401	23479289	0.8783
ENSG00000206151	21	17733079	17743374	0.86805
ENSG00000204658	20	23512279	23515147	0.8812
ENSG00000154642	21	18083163	18113574	0.7616
ENSG00000167390	20	23918447	23928918	0.53875
ENSG00000175170	20	25692102	25796786	0.05255
ENSG00000040487	1	19511327	19528380	0.5912
ENSG00000182824	22	17101540	17117940	0.1163
ENSG00000204556	20	25765385	25765637	0.08235
ENSG00000204554	20	25947543	25947795	0.13455
ENSG00000205611	20	28127247	28134874	0.60595
ENSG00000197421	22	17141202	17159474	0.01525
ENSG00000154654	21	21292504	21837521	0.96905
ENSG00000215549	13	25340061	25353095	0.35475
ENSG00000168461	18	9764874	9852547	0.79495
ENSG00000122034	13	26896681	26907823	0.4814
ENSG00000215545	20	29354676	29360049	0.71605
ENSG00000204547	20	29472903	29475331	0.29135
ENSG00000134265	18	10516031	10540371	0.63195
ENSG00000149611	20	29537334	29538751	0.30935
ENSG00000204470	20	29772662	29772795	0.09865
ENSG00000182356	22	17214018	17219322	0.19715
ENSG00000131044	20	29922166	29996431	0.35315
ENSG00000173436	1	19796054	19839759	0.47385
ENSG00000183463	13	27450261	27460774	0.4887
ENSG00000215544	22	17223131	17223993	0.25515
ENSG00000132938	13	28496748	28975873	0.67205
ENSG00000161103	22	17224645	17227474	0.2771
ENSG00000158747	1	19842313	19857532	0.43605
ENSG00000182490	22	17497792	17500813	0.47825
ENSG00000175388	18	10721474	10777140	0.4113
ENSG00000184856	21	22392807	22409027	0.052
ENSG00000070371	22	17546989	17659239	0.2723
ENSG00000197382	21	24722925	24784492	0.0736
ENSG00000158748	1	19864367	19878642	0.5079
ENSG00000215541	21	25463616	25469630	0.0226
ENSG00000168738	18	10784068	10861413	0.273
ENSG00000185433	21	25680010	25725884	0.0027
ENSG00000154721	21	25933455	26011745	0.20845
ENSG00000179141	13	28948685	28959887	0.2623
ENSG00000153081	18	11609580	11624052	0.1521
ENSG00000162542	1	19881320	19998997	0.66115
ENSG00000122043	13	29408042	29422625	0.2653
ENSG00000073910	13	31503437	31768776	0.4432
ENSG00000203618	22	18091066	18092297	0.5321
ENSG00000184470	22	18243040	18309515	0.63865
ENSG00000204393	20	30616455	30660356	0.7675
ENSG00000198547	20	30684323	30703341	0.9239
ENSG00000178828	1	20013109	20014358	0.3748
ENSG00000149600	20	30754166	30795464	0.9369
ENSG00000197934	21	26700133	26863442	0.616
ENSG00000178457	21	28307572	28317143	0.46275
ENSG00000188784	1	20119387	20122697	0.42395
ENSG00000215534	21	29470491	29481425	0.29905
ENSG00000215533	21	29487672	29582397	0.22705
ENSG00000183653	21	29890235	29924938	0.2085
ENSG00000188257	1	20174511	20179496	0.5702
ENSG00000174680	21	30043128	30058182	0.37695
ENSG00000181626	18	12084050	12119746	0.1116
ENSG00000215530	21	31957511	31957616	0.165
ENSG00000215529	20	30915254	30930278	0.88415
ENSG00000142207	21	32605200	32687206	0.16615
ENSG00000183566	20	31245072	31261921	0.32485
ENSG00000127472	1	20227259	20290978	0.49265
ENSG00000117215	1	20311065	20318595	0.2411
ENSG00000125997	20	31399202	31401738	0.5336
ENSG00000131062	20	31404105	31405857	0.51495
ENSG00000125967	20	31708555	31725923	0.1615
ENSG00000215527	18	12648205	12648712	0.7261
ENSG00000158786	1	20338406	20349466	0.2664
ENSG00000215525	18	14211742	14233187	0.27055
ENSG00000197664	18	14327358	14332514	0.5
ENSG00000162543	1	20385168	20395126	0.44985
ENSG00000187589	18	14367545	14369047	0.5
ENSG00000162545	1	20681472	20685315	0.0496
ENSG00000186842	21	32866420	32870062	0.0569
ENSG00000205930	21	33066344	33091825	0.0666
ENSG00000090432	1	20698530	20707241	0.0747
ENSG00000205929	21	33087746	33107859	0.11305
ENSG00000180777	18	14738239	14841792	0.50225
ENSG00000205921	21	33459646	33464824	0.6831
ENSG00000205673	21	34243100	34258130	0.85255
ENSG00000215519	21	34712883	34718134	0.5478
ENSG00000183114	1	20751519	20754087	0.31005
ENSG00000215518	21	35332762	35344227	0.3407
ENSG00000215517	21	36324238	36339688	0.6368
ENSG00000215516	22	18525322	18525646	0.6022
ENSG00000158825	1	20788031	20817985	0.4632
ENSG00000161132	22	18674046	18676915	0.4043
ENSG00000159256	21	36614357	36670814	0.5273
ENSG00000188424	22	18705666	18722955	0.21095
ENSG00000189167	13	31776016	31784062	0.7437
ENSG00000158828	1	20832535	20850590	0.53075
ENSG00000083642	13	32058624	32250157	0.42375
ENSG00000078814	20	33026867	33053901	1
ENSG00000184624	18	15244415	15262072	0.1856
ENSG00000117242	1	20850847	20860624	0.57275
ENSG00000141449	18	17076201	17342674	0.0461
ENSG00000157542	21	37918655	38210619	0.3046
ENSG00000172915	13	34414456	35144873	0.15165
ENSG00000198054	21	38415415	38450475	0.1201
ENSG00000125966	20	33278095	33328218	0.6633
ENSG00000134508	18	18969725	19092614	0.41475
ENSG00000204183	20	33484241	33486662	0.72225
ENSG00000088340	20	33609922	33658898	0.19355
ENSG00000176309	18	19848382	19854249	0.18795
ENSG00000215505	21	38462492	38462696	0.2014
ENSG00000205624	21	38565581	39046601	0.47385
ENSG00000215504	18	19950786	19968058	0.2669
ENSG00000215503	18	19963675	19969606	0.25625
ENSG00000205622	21	39171085	39232223	0.5
ENSG00000171587	21	40304796	41140935	0.1749
ENSG00000117245	1	20863094	20917097	0.5882
ENSG00000141384	18	22060845	22225645	0.401
ENSG00000154080	18	22749628	23019279	0.5035
ENSG00000046604	18	27332170	27380754	0.42465
ENSG00000127483	1	20941758	20985768	0.23555
ENSG00000188280	22	19022622	19046647	0.24465
ENSG00000215498	22	19044640	19046114	0.24205
ENSG00000161133	22	19047911	19112479	0.355
ENSG00000215497	20	33961836	33964645	0.16235
ENSG00000204142	20	34219875	34221594	0.0747
ENSG00000149639	20	34839259	34925503	0.3763
ENSG00000185252	22	19078480	19092752	0.39085
ENSG00000141434	18	28023985	28054362	0.2259
ENSG00000183857	21	41418492	41446826	0.30545
ENSG00000101353	20	35163043	35241393	0.3981
ENSG00000198308	21	41473220	41480139	0.26285
ENSG00000215495	21	41655827	41661103	0.2018
ENSG00000215494	21	42186898	42188568	0.56645
ENSG00000177398	21	42356137	42436174	0.4745
ENSG00000215492	18	28245469	28247165	0.16115
ENSG00000215491	18	29412577	29577524	0.95565
ENSG00000182556	22	19352115	19355374	0.1548
ENSG00000206152	22	19637822	19642102	0.61595
ENSG00000203489	22	19688030	19690736	0.5544
ENSG00000161149	22	19692523	19698434	0.55135
ENSG00000141431	18	29573153	29581375	0.97955
ENSG00000186814	18	31086817	31124170	0.7812
ENSG00000206145	22	19726680	19728538	0.44535
ENSG00000187905	22	19730270	19746565	0.41495
ENSG00000215490	18	31114829	31124163	0.7926
ENSG00000215489	18	31166633	31173277	0.8161
ENSG00000141424	18	31943197	31963203	0.4063
ENSG00000133475	22	19892294	19910582	0.0029
ENSG00000075151	1	21005559	21375927	0.58185
ENSG00000120669	13	35699180	35769969	1
ENSG00000169662	22	19972519	19976715	0.01065
ENSG00000150477	18	32663078	33059285	0.27795
ENSG00000204117	20	35738726	35745050	0.3364
ENSG00000169892	22	19993055	19993732	0.01535
ENSG00000206142	22	19995901	20007469	0.01375
ENSG00000215488	20	36321991	36355708	0.5278
ENSG00000196756	20	36482681	36497171	0.2361
ENSG00000120664	13	35818569	35840547	0.9641
ENSG00000174365	20	36508711	36512978	0.1772
ENSG00000215486	13	36266621	36267187	0.6113
ENSG00000206140	22	20153437	20155558	0.12035
ENSG00000182035	20	36643252	36650518	0.61165
ENSG00000215485	13	36492665	36492909	0.2292
ENSG00000175886	18	35168834	35169467	0.33565
ENSG00000215484	13	37828931	37830519	0.41435
ENSG00000152223	18	41681573	41801303	0.12995
ENSG00000215483	13	39822377	39942305	0.5882
ENSG00000124143	20	36696740	36712517	0.696
ENSG00000197549	22	20675497	20728332	0.66745
ENSG00000168852	13	40383923	40393910	0.5665
ENSG00000182502	22	20799236	20802374	0.8096
ENSG00000101447	20	36988369	37015113	0.23385
ENSG00000198312	22	20991471	20993088	0.5779
ENSG00000215481	22	21303433	21309059	0.8165
ENSG00000102760	13	40929695	40943018	0.6353
ENSG00000196090	20	40134806	41252024	0.8942
ENSG00000205207	13	43278332	43419626	0.274
ENSG00000182547	22	21851925	21852465	0.3703
ENSG00000139656	13	43615679	43633393	0.20165
ENSG00000215478	22	22031797	22049201	0.16515
ENSG00000205202	13	43843520	43843990	0.5954
ENSG00000170919	13	44813480	44863857	0.62605
ENSG00000178248	22	22134274	22159094	0.2125
ENSG00000189269	22	22280640	22304487	0.6807
ENSG00000215477	13	44859720	44863610	0.65125
ENSG00000165837	13	45013433	45087875	0.26945
ENSG00000152242	18	42007986	42100952	0.31345
ENSG00000215475	13	45252421	45323847	0.33225
ENSG00000215474	18	43011492	43029552	0.47065
ENSG00000173988	13	45684084	45739071	0.37565
ENSG00000169325	22	22386399	22389508	0.7292
ENSG00000215473	18	43616812	43617065	0.898
ENSG00000215472	18	45269794	45271812	0.1609
ENSG00000206090	22	22613313	22614985	0.3009
ENSG00000184385	21	42395313	42401627	0.48105
ENSG00000099974	22	22639090	22644721	0.21205
ENSG00000215471	13	45815103	45910326	0.236
ENSG00000196847	21	43209995	43218825	0.6464
ENSG00000185831	22	22670595	22677258	0.2147
ENSG00000215469	21	43452245	43455456	0.1562
ENSG00000167306	18	45603184	45975176	0.4284
ENSG00000215468	22	22674268	22677258	0.21205
ENSG00000188660	21	43694332	43698210	0.1047
ENSG00000184490	22	22696752	22700882	0.17045
ENSG00000185186	21	43706402	43722531	0.0935
ENSG00000215467	20	41714577	41715348	0.51305
ENSG00000215465	21	43978371	43983167	0.3898
ENSG00000168746	20	42514038	42527398	0.21895
ENSG00000160214	21	44033822	44049602	0.2229
ENSG00000128262	22	22977796	22991488	0.50335
ENSG00000204076	20	42667760	42681540	0.22895
ENSG00000132832	20	42718510	42733725	0.3993
ENSG00000215464	22	22995314	22996103	0.5088
ENSG00000101104	20	42972117	43021090	0.6772
ENSG00000178803	22	23155178	23158398	0.53835
ENSG00000100031	22	23309718	23354972	0.36615
ENSG00000215463	13	47595297	47618394	0.271
ENSG00000215462	13	48905496	48918555	0.9096
ENSG00000176124	13	49554308	49577432	0.948
ENSG00000117298	1	21417664	21544584	0.6246
ENSG00000186047	13	50295451	50316076	0.52835
ENSG00000215461	13	50813217	50834065	0.1738
ENSG00000204070	20	43468085	43472664	0.577
ENSG00000180358	13	51285484	51317287	0.1749
ENSG00000123191	13	51404811	51483631	0.40365
ENSG00000215458	21	44050114	44056876	0.16895
ENSG00000141639	18	46340482	46512194	0.99995
ENSG00000185225	21	44412246	44418008	0.54605
ENSG00000160223	21	44467302	44485277	0.37175
ENSG00000206129	18	51821842	52009491	0.62245
ENSG00000178026	22	23311586	23319029	0.37245
ENSG00000119547	18	53253915	53309527	0.94895
ENSG00000182912	21	44761526	44763067	0.11365
ENSG00000172186	18	53835901	53837291	0.1773
ENSG00000215456	22	23371604	23377234	0.29755
ENSG00000049759	18	53862778	54216369	0.6398
ENSG00000215455	21	44783292	44784506	0.1917
ENSG00000215454	21	44818034	44819676	0.23945
ENSG00000101446	20	43574515	43577678	0.4562
ENSG00000215453	20	44057859	44058472	0.75095
ENSG00000204044	20	44075548	44084119	0.7651
ENSG00000188155	21	44823760	44836814	0.2932
ENSG00000215452	20	44476278	44521322	0.101
ENSG00000204037	20	44546507	44547140	0.1266
ENSG00000184617	20	44553157	44554590	0.1213
ENSG00000149635	20	44603320	44608374	0.14785
ENSG00000167037	22	23532255	23652813	0.3908
ENSG00000204960	13	51535557	51536772	0.3355
ENSG00000136098	13	51604780	51631997	0.0491
ENSG00000142794	1	21639217	21684085	0.50915
ENSG00000177410	20	47328122	47339200	0.6271
ENSG00000203999	20	48342664	48364863	0.49155
ENSG00000215444	20	49784435	49785011	0.98965
ENSG00000197670	20	51602716	51625254	0.2807
ENSG00000185834	20	53124590	53125086	0.38945
ENSG00000197585	13	51725879	51726881	0.0634
ENSG00000124091	20	54499955	54534388	0.4616
ENSG00000197077	22	23753967	23923405	0.95755
ENSG00000198384	13	51961129	52059223	0.19415
ENSG00000206062	22	24183283	24185398	0.1318
ENSG00000133454	22	24468120	24757007	0.69345
ENSG00000162551	1	21708445	21777492	0.64025
ENSG00000132819	20	55399870	55417795	0.6755
ENSG00000203971	20	55965588	55968122	0.7947
ENSG00000124227	20	56226957	56236800	0.75295
ENSG00000215443	20	56240232	56317901	0.83485
ENSG00000076864	1	21795302	21868390	0.9137
ENSG00000204918	13	56619623	56622644	0.30505
ENSG00000204917	13	56626196	56629217	0.31975
ENSG00000124224	20	56246381	56317901	0.83145
ENSG00000204916	13	56632767	56635788	0.29735
ENSG00000204914	13	56639332	56642353	0.28445
ENSG00000139734	13	59137718	59636120	0.5063
ENSG00000215440	20	56701268	56724307	0.1954
ENSG00000100104	22	25209846	25217897	0.9515
ENSG00000206028	22	25393656	25398617	0.84145
ENSG00000197563	18	57862437	58005251	0.6009
ENSG00000169184	22	26474266	26527486	0.2578
ENSG00000100154	22	26707256	27032631	0.0104
ENSG00000183579	22	27609890	27783475	0.41295
ENSG00000183762	22	27799106	27893094	0.86035
ENSG00000215437	20	56725827	56727694	0.1988
ENSG00000101166	20	57041596	57051296	0.2518
ENSG00000124203	20	57199470	57267563	0.00755
ENSG00000090686	1	21877378	21982275	0.9127
ENSG00000215436	20	58067689	58068150	0.14795
ENSG00000203961	20	58326032	58332992	0.61145
ENSG00000215435	20	58772642	58772981	0.89575
ENSG00000184076	22	28493358	28496402	0.4242
ENSG00000215434	20	59452758	59455394	0.6643
ENSG00000141664	18	58342475	58396773	0.46455
ENSG00000179253	20	59725957	59728199	0.79795
ENSG00000149657	20	60130912	60142908	0.72675
ENSG00000176635	22	28806453	28903058	0.8798
ENSG00000081913	18	58533897	58798646	0.4589
ENSG00000182482	22	29011108	29015502	0.9679
ENSG00000203951	20	60240411	60244750	0.6379
ENSG00000215431	18	58642403	58643704	0.451
ENSG00000206072	18	59528382	59541684	0.2986
ENSG00000215429	18	59767515	59778626	0.4177
ENSG00000181123	22	29215062	29218791	0.8054
ENSG00000215428	22	29318214	29318713	0.5591
ENSG00000184792	22	29420793	29633811	0.47255
ENSG00000176225	18	65822025	66023944	0.5278
ENSG00000165659	13	70910099	71339331	0.06065
ENSG00000187942	1	22011345	22024301	0.608
ENSG00000142798	1	22021325	22136297	0.61335
ENSG00000182457	22	29696663	29702049	0.4321
ENSG00000198832	22	29830765	29833491	0.70215
ENSG00000185133	22	29848961	29860683	0.82375
ENSG00000136122	13	72199982	72228329	0.35065
ENSG00000198089	22	30222261	30344534	0.39925
ENSG00000206043	18	70134090	70177398	0.30485
ENSG00000187773	18	70253944	70276159	0.60035
ENSG00000206029	18	70411054	70416040	0.5927
ENSG00000215422	18	70416108	70474315	0.63245
ENSG00000177596	13	73885095	73891253	0.8749
ENSG00000136111	13	74756810	74954251	0.7503
ENSG00000166540	18	70474282	70761999	0.24135
ENSG00000215421	18	70475211	70906613	0.08555
ENSG00000101493	18	72201218	72336134	0.2024
ENSG00000130856	18	72665104	72811671	0.2988
ENSG00000178734	13	75343188	75355948	0.7322
ENSG00000118903	13	76400201	76400836	0.38755
ENSG00000100150	22	30480055	30633001	0.1496
ENSG00000102794	13	76420633	76430778	0.2717
ENSG00000142789	1	22175999	22224238	0.8
ENSG00000215419	13	77133434	77134537	0.25635
ENSG00000184564	13	85264923	85271484	0.9987
ENSG00000215417	13	90798075	90804830	0.1431
ENSG00000215416	13	90803191	90806624	0.1372
ENSG00000198403	13	96334097	96340068	0.3457
ENSG00000088387	13	98243742	98536661	0.9599
ENSG00000070831	1	22235157	22292024	0.9398
ENSG00000162552	1	22318786	22342197	1
ENSG00000184677	1	22650931	22727567	0.2532
ENSG00000128254	22	30659507	30671336	0.15295
ENSG00000070886	1	22762591	22802674	0.40725
ENSG00000128253	22	30916425	30929464	0.19505
ENSG00000205853	22	31085893	31097063	0.4884
ENSG00000215410	22	31145661	31146325	0.1818
ENSG00000100336	22	34917069	34930825	0.189
ENSG00000173372	1	22835705	22838762	0.4628
ENSG00000215407	15	18704681	18742142	0.9471
ENSG00000128335	22	34952201	34965946	0.23965
ENSG00000183117	8	2782790	3258996	0.21855
ENSG00000159189	1	22842713	22847190	0.51745
ENSG00000215406	15	18906794	18907708	0.49685
ENSG00000166351	21	13904054	13935777	0.5171
ENSG00000173369	1	22852269	22860616	0.5296
ENSG00000133216	1	22909918	23114410	0.4726
ENSG00000188078	22	35262645	35263597	0.6729
ENSG00000215403	22	35691235	35694159	0.5422
ENSG00000197900	22	36078184	36080763	0.806
ENSG00000205779	22	36298152	36304579	0.49395
ENSG00000134864	13	99980520	100039047	0.31315
ENSG00000183964	22	36712150	36752263	0.21705
ENSG00000215400	22	36715598	36734810	0.1926
ENSG00000188992	21	14403005	14501125	0.9257
ENSG00000128298	22	36810843	36836622	0.57905
ENSG00000101574	18	2527530	2561470	0.71455
ENSG00000165366	13	102330450	102346384	0.55915
ENSG00000182346	13	104916217	104941384	0.6868
ENSG00000100181	22	37061698	37124871	0.30795
ENSG00000080986	18	2561579	2606633	0.69215
ENSG00000155304	21	14665310	14677380	0.9383
ENSG00000184949	22	37308300	37376101	0.84695
ENSG00000134884	13	105992022	106018513	0.5083
ENSG00000100346	22	38296704	38415681	0.52635
ENSG00000180530	21	15255427	15359192	0.5171
ENSG00000134871	13	109757615	109963375	0.9114
ENSG00000155313	21	16024215	16174248	0.02745
ENSG00000215394	14	18720037	18754290	0
ENSG00000132205	18	2837028	2904090	0.70645
ENSG00000206195	14	18961097	18995329	0
ENSG00000101577	18	2906994	3001945	0.5869
ENSG00000196834	14	19058694	19090272	0
ENSG00000004487	1	23218533	23282771	0
ENSG00000215393	15	19501231	19590127	0.16945
ENSG00000101608	18	3237528	3246226	0.35195
ENSG00000189039	15	19974266	19974717	0.28365
ENSG00000215389	8	3842829	3877029	0.59705
ENSG00000118680	18	3252123	3268282	0.34675
ENSG00000185182	15	20253724	20267066	0.11245
ENSG00000147316	8	6251530	6488550	0.8105
ENSG00000215386	21	16364713	16901413	0.4436
ENSG00000196383	14	19540162	19541162	0.9771
ENSG00000169641	1	23283110	23367897	0.0024
ENSG00000174496	21	16488614	16901413	0.2921
ENSG00000129484	14	19881613	19895902	0.81075
ENSG00000179546	1	23389580	23393809	0.1305
ENSG00000154639	21	17807201	17887768	0.8416
ENSG00000177426	18	3437738	3448409	0.40605
ENSG00000186530	8	6653453	6680576	0.5103
ENSG00000125944	1	23508863	23543402	0.1031
ENSG00000197414	15	20287701	20294983	0.13535
ENSG00000215379	15	20294732	20297366	0.15435
ENSG00000187667	15	20739172	20759858	0.19035
ENSG00000215378	8	6832110	6844117	0.25965
ENSG00000215377	8	6841698	6844122	0.26675
ENSG00000170579	18	3486030	3870135	0.49085
ENSG00000206042	8	6883503	6884371	0.26685
ENSG00000215376	8	7109458	7112468	0
ENSG00000215374	8	7121628	7170092	0
ENSG00000100354	22	38770767	39061757	0.5642
ENSG00000215373	8	7132324	7135886	0
ENSG00000154640	21	17887872	17907136	0.82595
ENSG00000196815	8	7139946	7142956	0
ENSG00000125945	1	23558528	23568944	0.1273
ENSG00000215372	8	7202908	7206168	0.06715
ENSG00000215371	8	7218046	7222432	0.08085
ENSG00000153666	15	20806683	20820192	0.11845
ENSG00000177257	8	7259788	7261795	0.1289
ENSG00000153481	13	110066001	110090341	0.5232
ENSG00000154645	21	18195451	18561561	0.64275
ENSG00000198081	18	5279018	5286039	0.6185
ENSG00000185271	14	19966848	19968719	0.62945
ENSG00000082397	18	5382388	5620640	0.23575
ENSG00000172912	22	39295238	39295914	0.1524
ENSG00000203336	22	39410339	39413642	0.15705
ENSG00000187251	1	23568051	23576771	0.1449
ENSG00000204398	13	111038639	111122956	0.4324
ENSG00000198290	14	20128401	20145136	0.60135
ENSG00000100399	22	39955485	39966881	0.57735
ENSG00000088280	1	23627643	23683285	0.24105
ENSG00000165799	14	20580251	20582226	0.6295
ENSG00000140181	15	20876657	20878092	0.08515
ENSG00000176433	15	20955307	20957942	0.0532
ENSG00000215361	4	2220991	2233621	0.5074
ENSG00000206113	4	2390499	2400843	0.5397
ENSG00000063978	4	2440605	2487379	0.39425
ENSG00000178107	14	20646042	20654701	0.69505
ENSG00000174450	15	21236131	21243474	0.17005
ENSG00000215359	22	40101413	40101685	0.35645
ENSG00000154646	21	18563561	18697844	0.1167
ENSG00000167077	22	40425464	40525405	0.29715
ENSG00000197386	4	3046206	3215485	0.2499
ENSG00000128739	15	22619887	22776293	0.8342
ENSG00000092199	14	20747135	20807478	0.5547
ENSG00000198033	13	18645914	18653950	0.6552
ENSG00000164845	8	8123527	8139794	0.08665
ENSG00000154719	21	25879839	25901672	0.15325
ENSG00000154655	18	5944712	6404910	0.05005
ENSG00000173295	8	8135301	8139794	0.1047
ENSG00000182319	8	8212676	8276667	0.2684
ENSG00000132958	13	18895017	19008902	0.57655
ENSG00000183638	8	10501269	10607107	0.25215
ENSG00000007968	1	23705509	23730300	0.4127
ENSG00000171060	8	10567557	10595513	0.324
ENSG00000104637	8	10659885	10734796	0.57485
ENSG00000117318	1	23757043	23758872	0.49665
ENSG00000154723	21	26010686	26029855	0.2223
ENSG00000184068	22	40557165	40560615	0.12865
ENSG00000205705	22	40637198	40640516	0.1102
ENSG00000142676	1	23890881	23895502	0.3564
ENSG00000215346	8	11021390	11025155	0.3476
ENSG00000196848	8	11142545	11162784	0.4115
ENSG00000088756	18	6778713	6905699	0.642
ENSG00000196199	13	19105880	19144638	0.79415
ENSG00000154316	8	11234597	11263371	0.53695
ENSG00000205702	22	40866158	40870519	0.25365
ENSG00000011007	1	23942549	23958974	0.2929
ENSG00000184608	8	11263321	11333576	0.66205
ENSG00000215345	15	22816400	22821894	0.65755
ENSG00000170983	8	11471453	11476259	0.5772
ENSG00000206193	15	22873106	22881500	0.5915
ENSG00000206187	15	23698600	23849360	0.59275
ENSG00000057757	1	23977470	23987309	0.47195
ENSG00000101680	18	6931888	7107813	0.24765
ENSG00000205884	8	11868855	11869517	0.2695
ENSG00000186297	15	24663151	24777095	0.71255
ENSG00000205883	8	11877239	11879508	0.2364
ENSG00000154727	21	26028752	26066642	0.27285
ENSG00000132950	13	19295622	19335773	0.76375
ENSG00000011009	1	23990233	23994614	0.5036
ENSG00000215339	8	12256314	12261275	0.01085
ENSG00000145002	8	12327501	12338223	0
ENSG00000182256	15	24799429	25451729	0.3986
ENSG00000215338	4	6078856	6103223	0.1832
ENSG00000215337	15	26243701	26250236	0
ENSG00000170846	4	6726716	6728657	0.5058
ENSG00000205873	8	12338997	12468794	0.0289
ENSG00000170871	4	6835368	6936791	0.4887
ENSG00000121743	13	19610397	19633183	0.6778
ENSG00000153684	15	26297405	26310759	0
ENSG00000165474	13	19659605	19665114	0.85635
ENSG00000177400	8	12586149	12588894	0.14415
ENSG00000215336	8	12853522	12909550	0.9181
ENSG00000170941	8	12914144	12928045	0.8672
ENSG00000173011	4	7096185	7109269	0.60755
ENSG00000121742	13	19694102	19704534	0.81615
ENSG00000104219	8	17058402	17124612	0.2507
ENSG00000184985	4	7245275	7795463	0.9725
ENSG00000142192	21	26174733	26465003	0.374
ENSG00000182057	22	40995703	41000811	0.3913
ENSG00000032742	13	20039208	20163572	0.39125
ENSG00000129422	8	17545584	17702666	0.6185
ENSG00000182841	22	41281173	41307988	0.29635
ENSG00000173482	18	7557817	8396854	0.4452
ENSG00000100266	22	41595721	41741095	0.9944
ENSG00000178597	4	7484889	7486884	0.9783
ENSG00000163995	4	8017943	8211443	0.516
ENSG00000125780	20	2224675	2269725	0.86585
ENSG00000117308	1	23994676	23999881	0.52445
ENSG00000166948	20	2309554	2361399	0.8401
ENSG00000183126	22	41924608	41925277	0.89335
ENSG00000186732	22	42150936	42200789	0.69915
ENSG00000180150	22	42529445	42529990	0.91955
ENSG00000138944	22	42970880	43040064	0.6434
ENSG00000206149	15	26673453	26729449	0.09605
ENSG00000187012	22	43343883	43346993	0.63145
ENSG00000205672	22	43396838	43399937	0.5357
ENSG00000077935	22	44118611	44188164	0.431
ENSG00000125835	20	2390281	2399499	0.6527
ENSG00000168502	18	8696513	8822776	0.8216
ENSG00000166265	21	26760402	26867452	0.59515
ENSG00000117305	1	24000955	24025264	0.55985
ENSG00000188626	15	26748946	26756608	0.26175
ENSG00000172458	13	20175479	20195236	0.5081
ENSG00000205650	22	44379058	44400978	0.12945
ENSG00000075234	22	45042525	45068567	0.00445
ENSG00000154734	21	27130479	27139599	0.94555
ENSG00000150456	13	20200870	20246088	0.5676
ENSG00000104059	15	27199749	27276047	0.64165
ENSG00000092200	14	20825976	20889298	0.44655
ENSG00000178127	18	9092712	9124343	0.84245
ENSG00000150457	13	20445178	20533676	0.57465
ENSG00000088876	20	2410463	2453165	0.37945
ENSG00000205959	4	8559455	8565237	0.43855
ENSG00000104067	15	27778863	27901998	0.49015
ENSG00000154736	21	27212112	27260703	0.96555
ENSG00000205634	22	46395456	46405982	0.73175
ENSG00000078674	8	17824779	17935562	1
ENSG00000101745	18	9126801	9273757	0.7534
ENSG00000186146	4	9055358	9061338	0.01715
ENSG00000205633	22	46915465	46917760	0.4539
ENSG00000179163	1	24044161	24067408	0.51095
ENSG00000149488	20	2465253	2570430	0.4825
ENSG00000170714	22	47264123	47533723	0.8198
ENSG00000184795	4	9104481	9108757	0.01895
ENSG00000150459	13	20612685	20620974	0.4394
ENSG00000156239	21	29166384	29179564	0.2952
ENSG00000215322	22	47273492	47324496	0.47025
ENSG00000101361	20	2581178	2586976	0.5682
ENSG00000186234	4	9303580	9313676	0.02405
ENSG00000165480	13	20625734	20648710	0.2914
ENSG00000071127	4	9685062	9727671	0.8992
ENSG00000188822	1	24073047	24112404	0.5429
ENSG00000189266	1	24158905	24162515	0.54055
ENSG00000128791	18	9324851	9392384	0.54565
ENSG00000188529	1	24163881	24179408	0.4768
ENSG00000017797	18	9465007	9528112	0.6395
ENSG00000173141	13	20648372	20651203	0.24645
ENSG00000168454	18	9875802	9878150	0.79745
ENSG00000100888	14	20923198	20969237	0.3461
ENSG00000101365	20	2587043	2592853	0.58435
ENSG00000198862	21	29222337	29287141	0.2807
ENSG00000165487	13	20964838	21076314	0.6135
ENSG00000101558	18	9903955	9950018	0.84815
ENSG00000142677	1	24318848	24342198	0.90975
ENSG00000215315	15	28123937	28124790	0.37675
ENSG00000179938	15	28169698	28172994	0.37825
ENSG00000178081	15	28193434	28211236	0.33915
ENSG00000185436	1	24353234	24387036	0.86585
ENSG00000187229	8	18622695	18636191	0.4435
ENSG00000197627	15	28275531	28291763	0.22625
ENSG00000181508	8	19500730	19501992	0.4868
ENSG00000168546	8	21593812	21702292	0.1689
ENSG00000196102	15	28483235	28486523	0.17185
ENSG00000102678	13	21143875	21174187	0.13545
ENSG00000102683	13	22653091	22797304	1
ENSG00000130227	8	21833122	21918924	0.65425
ENSG00000109684	4	10100424	10295484	0.81595
ENSG00000154856	18	10444625	10478692	0.64785
ENSG00000154864	18	10660864	10687814	0.49025
ENSG00000156253	21	29299953	29313563	0.1563
ENSG00000215312	15	28662420	28680210	0.0881
ENSG00000205940	4	12944136	12949024	0.0312
ENSG00000141404	18	11679563	11872683	0.0785
ENSG00000158055	1	24513251	24563559	1
ENSG00000048342	4	15080618	15212270	0.5339
ENSG00000088882	20	2722715	2729282	0.5389
ENSG00000151835	13	22800965	22847682	0.9957
ENSG00000156256	21	29318809	29348680	0.17855
ENSG00000203289	15	28829901	28847441	0.17245
ENSG00000103832	15	28876855	28881224	0.24875
ENSG00000173566	8	22020328	22023403	0.5047
ENSG00000168484	8	22075113	22077928	0.46595
ENSG00000166912	15	29025706	29071077	0.8801
ENSG00000168490	8	22133181	22145549	0.2466
ENSG00000154889	18	11873470	11898641	0.29535
ENSG00000198326	20	2743657	2748930	0.4653
ENSG00000147439	8	22533906	22582606	0.76445
ENSG00000132635	20	2763960	2769836	0.43755
ENSG00000127863	13	23042723	23148231	0.45795
ENSG00000001460	1	24556076	24614174	1
ENSG00000215306	14	22356303	22361590	0.9152
ENSG00000139890	14	22422272	22426727	0.9093
ENSG00000134020	8	22626710	22841366	0.5883
ENSG00000141401	18	11971427	12020877	0.42085
ENSG00000215305	20	2769373	2795378	0.46055
ENSG00000100461	14	22439695	22458236	0.83055
ENSG00000104679	8	23201535	23209733	0.57815
ENSG00000156261	21	29350516	29367989	0.2321
ENSG00000027001	13	23202329	23361559	0.91665
ENSG00000215304	15	30486097	30504170	0.1576
ENSG00000176194	18	12244370	12267592	0.6689
ENSG00000206127	15	30527646	30532471	0.1512
ENSG00000215302	15	30606298	30608228	0.09995
ENSG00000178115	15	30674869	30680425	0.2234
ENSG00000007062	4	15574385	15694766	0.27645
ENSG00000001461	1	24614871	24672053	1
ENSG00000147454	8	23442308	23486008	0.79475
ENSG00000166922	15	30721203	30776584	0.6608
ENSG00000176014	18	12298215	12316551	0.6392
ENSG00000215299	8	23468232	23476596	0.8188
ENSG00000215298	8	23488112	23492249	0.7555
ENSG00000180053	8	23615909	23620056	0.53425
ENSG00000186031	15	30853803	31147655	0.71485
ENSG00000104725	8	24864385	24870541	0.4026
ENSG00000215297	9	3354329	3356737	0.2568
ENSG00000206125	15	31229284	31274189	0.8895
ENSG00000203286	9	3442305	3459181	0.236
ENSG00000141385	18	12319108	12367194	0.65355
ENSG00000215296	15	31315243	31326096	0.7887
ENSG00000106686	9	4543386	4656508	0.8725
ENSG00000107959	10	3169922	3205003	0.6973
ENSG00000205863	13	23363238	23374794	0.9142
ENSG00000215293	8	25322031	25356094	0.42385
ENSG00000147437	8	25332697	25338087	0.4331
ENSG00000198838	15	31390469	31945591	0.77015
ENSG00000134025	8	25757501	25958309	0.65415
ENSG00000196593	13	23379423	23421454	0.8299
ENSG00000141391	18	12397928	12422234	0.39
ENSG00000182957	13	23632887	23779204	0.90505
ENSG00000156265	21	29371688	29470081	0.2754
ENSG00000117602	1	24701974	24736091	0.9821
ENSG00000134278	18	12436511	12647912	0.57785
ENSG00000215288	8	26924108	26925580	0.5458
ENSG00000197825	8	27260443	27261060	1
ENSG00000189233	8	27935607	27997307	0.4045
ENSG00000132670	20	2792841	2967320	0.3029
ENSG00000184454	1	24755189	24808403	0.7499
ENSG00000215285	9	5103549	5104778	0.3962
ENSG00000183354	9	5909022	5958348	0.1455
ENSG00000133226	1	24842181	24872358	0.7173
ENSG00000205850	13	23694956	23794673	0.54295
ENSG00000197892	8	28980715	29176560	0.3242
ENSG00000215282	9	5958149	5997241	0.0537
ENSG00000101624	18	12662632	12692703	0.79805
ENSG00000107186	9	13095703	13269563	0.2059
ENSG00000169762	4	15772017	15837192	0.149
ENSG00000102699	13	23893075	23984948	0.14505
ENSG00000156273	21	29593091	29656088	0.10955
ENSG00000128789	18	12684815	12715737	0.72215
ENSG00000169504	1	24944435	25043345	0.5826
ENSG00000171189	21	29831125	30234211	0.4202
ENSG00000020633	1	25098589	25164197	0.52975
ENSG00000188022	4	17125886	17137825	0.6461
ENSG00000075673	13	24152695	24183918	0.4708
ENSG00000047662	4	17242809	17392046	0.2932
ENSG00000175354	18	12775485	12874334	0.70115
ENSG00000215277	14	22724365	22812526	0.304
ENSG00000215273	4	17483984	17485855	0.3136
ENSG00000176201	4	22303688	22430289	0.1527
ENSG00000104691	8	30721232	30744064	0.14925
ENSG00000117614	1	25421354	25431600	0.17385
ENSG00000156282	21	30459753	30460945	0.32735
ENSG00000132972	13	24236301	24352059	0.8537
ENSG00000156284	21	30508195	30510262	0.17025
ENSG00000215271	14	22812684	22825073	0.2907
ENSG00000085415	18	12937983	12977533	0.65905
ENSG00000151631	10	4903865	4924161	0.5111
ENSG00000168228	4	24923504	24980764	0.10305
ENSG00000100829	14	22834970	22841897	0.34815
ENSG00000197683	21	30613313	30614505	0.4005
ENSG00000125787	20	2972268	2974393	0.15875
ENSG00000215267	10	5315673	5320442	0.7945
ENSG00000206107	21	30631202	30631883	0.39015
ENSG00000205488	10	5546207	5555140	0.5555
ENSG00000108021	10	5766807	5845709	0.28955
ENSG00000117616	1	25441328	25446572	0.15005
ENSG00000136367	14	23059904	23065839	0.1307
ENSG00000091490	4	25358148	25474232	0.20605
ENSG00000215264	8	34299692	34300702	0.9109
ENSG00000205636	9	13917970	13935609	0.41705
ENSG00000187010	1	25471568	25529523	0.0606
ENSG00000215262	8	36780592	36912799	0.59915
ENSG00000186980	21	30642598	30642795	0.4132
ENSG00000206083	14	23069458	23074374	0.11355
ENSG00000215261	9	14545513	14683474	0.543
ENSG00000125901	20	2974675	2976893	0.1474
ENSG00000182816	21	30665580	30666446	0.495
ENSG00000101639	18	12998499	13115052	0.53705
ENSG00000215258	14	23461309	23473617	0.1624
ENSG00000198445	22	15451641	15453700	0.3805
ENSG00000198390	21	30690166	30691007	0.5645
ENSG00000101405	20	3000266	3001162	0.13335
ENSG00000215256	14	23479414	23492716	0.11005
ENSG00000186971	21	30724443	30725087	0.6984
ENSG00000177663	22	15945849	15971387	1
ENSG00000092098	14	23686499	23699710	0.20075
ENSG00000186970	21	30734495	30735058	0.74235
ENSG00000101200	20	3011188	3013370	0.136
ENSG00000186965	21	30781247	30781626	0.72625
ENSG00000164946	9	14727150	14900993	0.59535
ENSG00000186967	21	30785653	30786174	0.6851
ENSG00000185019	20	3036220	3088540	0.14495
ENSG00000186966	21	30791013	30791322	0.67605
ENSG00000183154	8	37711437	37714102	0.3963
ENSG00000186977	21	30795846	30796306	0.619
ENSG00000169154	8	37910962	37916804	0.55345
ENSG00000215252	15	32605150	32662353	0.19395
ENSG00000186964	21	30835725	30836052	0.4214
ENSG00000186925	21	30855065	30855504	0.3451
ENSG00000215251	20	3075167	3088532	0.12705
ENSG00000180408	4	25524917	25540531	0.33335
ENSG00000147535	8	38231999	38245872	0.0786
ENSG00000186930	21	30892780	30893092	0.4519
ENSG00000088899	20	3091283	3102194	0.13685
ENSG00000186924	21	30895285	30895483	0.45575
ENSG00000183307	22	15977189	15982257	1
ENSG00000184724	21	30907621	30911767	0.52825
ENSG00000186923	21	30910621	30910874	0.53515
ENSG00000215248	4	30585857	30738850	0.7903
ENSG00000069998	22	15998411	16026177	1
ENSG00000205408	8	38577287	38577836	0.73725
ENSG00000184032	21	30929426	30929809	0.4856
ENSG00000198171	20	3119021	3133331	0.11895
ENSG00000197057	4	35959639	36021811	0.26775
ENSG00000169499	8	38877986	38946459	0.68885
ENSG00000187026	21	31040983	31041422	0.8812
ENSG00000215244	10	6359656	6417944	0.62945
ENSG00000215243	4	37034443	37117422	0.5631
ENSG00000187005	21	31049019	31049617	0.8979
ENSG00000181826	4	37268817	37364392	0.8259
ENSG00000165632	10	7900507	8096720	0.5807
ENSG00000197140	8	39084319	39261592	0.44225
ENSG00000183640	21	31106886	31107441	0.80525
ENSG00000215241	4	37550038	37650767	0.6659
ENSG00000182591	21	31174834	31175745	0.9668
ENSG00000215240	4	38290717	38342644	0.18705
ENSG00000156299	21	31412607	31853161	0.6759
ENSG00000196680	4	38304424	38342825	0.1324
ENSG00000157796	4	38858173	38963822	0.15925
ENSG00000048740	10	11099935	11418672	0.51125
ENSG00000215237	9	14983345	15009614	0.64725
ENSG00000021776	15	32935845	33049287	0.23085
ENSG00000168675	18	13208795	13642753	0.88145
ENSG00000215231	5	5091634	5123107	0.5586
ENSG00000205549	9	16193933	16266311	0.2159
ENSG00000151849	13	24355172	24395018	0.66355
ENSG00000145536	5	5193443	5373412	0.9385
ENSG00000125877	20	3138056	3152516	0.1366
ENSG00000044459	9	17124980	17493915	0.79555
ENSG00000093072	22	16040192	16082879	1
ENSG00000177150	18	13655665	13716591	0.7789
ENSG00000183726	1	25537396	25561437	0.1042
ENSG00000101654	18	13716660	13754557	0.7108
ENSG00000205821	17	2255606	2266129	0.0204
ENSG00000142168	21	31953806	31963115	0.1691
ENSG00000127804	17	2266120	2361930	0.0459
ENSG00000181800	10	11398803	11401853	0.56025
ENSG00000148429	10	11542517	11693759	0.6217
ENSG00000188672	1	25561328	25629270	0.261
ENSG00000188921	9	20985306	21021635	0.9694
ENSG00000088836	20	3156063	3166812	0.1351
ENSG00000164151	5	5475807	5543305	0.369
ENSG00000156304	21	31965217	32026259	0.24535
ENSG00000182902	22	16423150	16453647	0.9266
ENSG00000132361	17	2539430	2554594	0.26945
ENSG00000206448	10	15236804	15237337	0.19305
ENSG00000204832	10	17481107	17492636	0.68285
ENSG00000171889	9	21444270	21549697	0.37015
ENSG00000176136	18	13815543	13816861	0.67685
ENSG00000151846	13	24568276	24570705	0.40815
ENSG00000215223	15	33296933	33297596	0.1416
ENSG00000185231	18	13872043	13905535	0.71875
ENSG00000204741	10	19532671	19538621	0.4246
ENSG00000205442	9	24532958	24535909	0.0257
ENSG00000165566	13	24633822	24644426	0.29485
ENSG00000204740	10	19827422	19896508	0.8517
ENSG00000175322	18	14094724	14122429	0.1892
ENSG00000180592	10	21842430	21854617	0.2151
ENSG00000180610	4	39448108	39449395	0.53365
ENSG00000186073	15	34770651	34889724	0.4009
ENSG00000186481	18	14169096	14175368	0.29725
ENSG00000148450	10	23424433	23450948	0.8763
ENSG00000139505	13	24719372	24759704	0.12635
ENSG00000215218	5	6502088	6545705	0.59925
ENSG00000205976	5	7352487	7354545	0.6211
ENSG00000196478	9	26056673	26108406	0.57655
ENSG00000215217	5	7883494	7904603	0.831
ENSG00000096872	9	26946410	27052923	0.0841
ENSG00000215215	4	39485723	39504277	0.40545
ENSG00000121892	4	39500879	39654592	0.4633
ENSG00000150756	5	10279455	10302989	0.72265
ENSG00000131100	22	16454902	16491588	0.9676
ENSG00000088812	20	3399676	3579760	0.1965
ENSG00000204566	10	23532751	23579616	0.23175
ENSG00000067900	18	16783699	16945810	0.1748
ENSG00000215213	15	36361890	36362074	0.7263
ENSG00000172575	15	36567590	36644224	0.1268
ENSG00000164236	5	10617580	10703225	0.59805
ENSG00000179133	10	23596130	23673780	0.14725
ENSG00000132359	17	2646478	2884500	0.55835
ENSG00000154124	5	14717783	14752842	0.88415
ENSG00000142149	21	32167499	32298248	0.8687
ENSG00000183580	5	15669091	15992900	0.741
ENSG00000100918	14	23711074	23719302	0.1637
ENSG00000215212	10	25336617	25336763	0.266
ENSG00000183654	5	16120474	16232654	0.47755
ENSG00000204521	10	26978492	26982105	0.28015
ENSG00000107890	10	27324005	27429411	0.52065
ENSG00000154153	5	16526148	16670118	0.58925
ENSG00000139496	13	24773666	24814561	0.10225
ENSG00000205794	4	39720932	39735214	0.72975
ENSG00000099968	22	16491621	16591991	0.9496
ENSG00000159055	21	32562403	32573247	0.0925
ENSG00000163697	4	40510996	40911245	0.75565
ENSG00000180144	17	3003934	3004926	0.0024
ENSG00000215210	9	30679103	30680080	0.26975
ENSG00000196689	17	3415493	3447085	0.76045
ENSG00000145555	5	16718413	16936722	0.35305
ENSG00000159712	9	33514213	33565593	0.36515
ENSG00000141446	18	17363262	17434843	0.0847
ENSG00000170262	21	32585995	32608966	0.07865
ENSG00000128829	15	38013639	38115089	0.8791
ENSG00000125861	20	3587939	3592046	0.3349
ENSG00000205274	9	33607801	33608504	0.4086
ENSG00000183938	9	33619138	33619587	0.4059
ENSG00000178161	9	33628035	33628519	0.4143
ENSG00000186837	21	32687313	32688125	0.16565
ENSG00000215206	9	33639129	33652705	0.4101
ENSG00000166979	21	32706623	32809570	0.14585
ENSG00000167088	18	17446235	17464342	0.0817
ENSG00000131203	8	39890545	39905120	0.7499
ENSG00000164976	9	34358908	34366863	0.6468
ENSG00000015475	22	16596908	16637263	0.65205
ENSG00000158201	18	17484856	17538724	0.10095
ENSG00000188848	4	41807714	41849652	0.5611
ENSG00000149451	20	3596617	3610893	0.2298
ENSG00000168913	9	34511042	34513037	0.20925
ENSG00000180730	13	25516735	25523198	0.25835
ENSG00000204178	1	25630006	25698515	0.4006
ENSG00000187186	9	34655027	34656025	0.44945
ENSG00000215204	9	34716490	34719424	0.44505
ENSG00000188676	8	39911631	39993067	0.8128
ENSG00000150995	3	4510136	4864081	0.6803
ENSG00000159797	9	34820265	34828528	0.37135
ENSG00000215203	4	42590041	42727314	0.4709
ENSG00000101752	18	17575543	17704912	0.189
ENSG00000215202	9	34820901	34828494	0.37835
ENSG00000124399	4	43595231	43596125	0.41745
ENSG00000166984	21	32870733	32879687	0.05365
ENSG00000177752	4	44325453	44348415	0.948
ENSG00000187791	9	34879391	34885719	0.27165
ENSG00000127870	13	25604569	25694508	0.39645
ENSG00000165102	8	43114803	43176122	0.56945
ENSG00000159079	21	32895848	32906789	0.0346
ENSG00000198515	4	47632753	47649483	0.57655
ENSG00000122733	9	34948192	34972541	0.2699
ENSG00000157978	1	25742658	25767962	0.42255
ENSG00000109171	4	48038400	48122825	0.9279
ENSG00000215198	9	35137398	35139181	0.3009
ENSG00000215196	5	17222365	17270508	0.4252
ENSG00000179766	9	35396765	35473026	0.18555
ENSG00000132964	13	25726756	25876569	0.4909
ENSG00000215193	22	16940705	16952207	0.78375
ENSG00000075539	4	48194137	48477073	0.4199
ENSG00000204365	10	29175343	29210833	0.52165
ENSG00000215190	5	21495407	21510297	1
ENSG00000117643	1	25816546	25983528	0.60005
ENSG00000165757	10	30341735	30388459	0.7166
ENSG00000205941	9	35396786	35441103	0.2056
ENSG00000198014	5	21527189	21534042	1
ENSG00000188877	8	43266742	43337485	0.1448
ENSG00000141448	18	18003414	18036225	0.5916
ENSG00000185722	17	4013414	4114023	0.67045
ENSG00000215188	9	35475903	35476158	0.18365
ENSG00000159082	21	32922944	33022183	0.01755
ENSG00000168967	5	22178218	22178769	0.22465
ENSG00000215187	9	35551946	35553896	0.1869
ENSG00000164256	5	23543481	23564463	0.27225
ENSG00000215186	10	30693268	30700842	0.4546
ENSG00000196497	14	23719265	23727964	0.1549
ENSG00000140319	15	38115535	38118681	0.88835
ENSG00000215185	10	31344276	31365822	0.1153
ENSG00000107185	9	35739340	35747908	0.5146
ENSG00000132970	13	26029840	26161080	0.9208
ENSG00000151067	12	2032725	2677376	0.4675
ENSG00000215183	9	35742990	35744278	0.5069
ENSG00000148513	10	37454791	37561501	0.26555
ENSG00000101773	18	18767293	18860447	0.5298
ENSG00000183785	22	16973453	16994498	0.54385
ENSG00000204930	9	35808427	35818744	0.39755
ENSG00000177797	5	23987214	24214129	0.79315
ENSG00000127423	1	26033084	26058435	0.4556
ENSG00000113360	5	31436926	31564970	0.713
ENSG00000206058	15	38118804	38146783	0.8588
ENSG00000182749	1	26060289	26070331	0.4978
ENSG00000137841	15	38367392	38387466	0.5354
ENSG00000179443	9	35981333	35993864	0.818
ENSG00000177493	1	26083259	26091685	0.5948
ENSG00000187988	9	37467146	37468314	0.92515
ENSG00000132975	13	26230447	26232427	0.8298
ENSG00000167971	16	2167185	2186466	0.5551
ENSG00000117632	1	26099196	26105955	0.5427
ENSG00000147912	9	37500899	37566249	0.52835
ENSG00000164808	8	48336095	48811026	0.15035
ENSG00000152484	13	26538293	26643881	0.3493
ENSG00000184979	22	17012758	17040158	0.3592
ENSG00000183018	17	4348882	4389078	0.48995
ENSG00000175768	9	37578410	37582568	0.56605
ENSG00000184207	16	2201604	2204823	0.61525
ENSG00000141456	17	4521429	4554161	0.46585
ENSG00000088827	20	3615619	3635775	0.15365
ENSG00000167968	16	2226469	2228710	0.5698
ENSG00000122026	13	26723692	26728705	0.18435
ENSG00000165275	9	37743802	37768969	0.25745
ENSG00000215175	8	48366195	48444781	0.27175
ENSG00000158006	1	26159848	26197235	0.6625
ENSG00000121031	8	48848222	49035296	0.21925
ENSG00000167970	16	2243739	2252344	0.47025
ENSG00000162062	16	2450116	2454964	0.14975
ENSG00000183628	22	17273779	17279600	0.4951
ENSG00000188993	4	52554625	52578543	0.2863
ENSG00000134490	18	19129975	19271923	0.3852
ENSG00000100033	22	17280295	17304066	0.4699
ENSG00000122035	13	26742464	26745827	0.1736
ENSG00000107338	9	37905895	38059210	0.282
ENSG00000109189	4	53155967	53203747	0.0021
ENSG00000204201	10	38212538	38225180	0.806
ENSG00000158008	1	26220858	26235537	0.71045
ENSG00000099251	10	38685294	38707438	1
ENSG00000128944	15	38462329	38473737	0.4762
ENSG00000122033	13	26907780	26922711	0.41745
ENSG00000132622	20	3661356	3681758	0.12735
ENSG00000180071	9	38530566	38610657	0.4412
ENSG00000215163	5	32245527	32274514	0.33105
ENSG00000113389	5	32747422	32823009	0.14925
ENSG00000215161	4	54621970	54622279	0.3306
ENSG00000158014	1	26237101	26245191	0.7211
ENSG00000163440	4	56117452	56143259	0.6346
ENSG00000109265	4	56859153	56891531	0.50035
ENSG00000162065	16	2465148	2493487	0.0719
ENSG00000215159	5	34210910	34232139	0.09785
ENSG00000215158	5	34214831	34254205	0.09255
ENSG00000168137	3	9441891	9493143	0.27975
ENSG00000128050	4	56996672	57022291	0.2212
ENSG00000139517	13	27018052	27092548	0.5595
ENSG00000215156	5	34225895	34228810	0.1025
ENSG00000101782	18	19287254	19317031	0.3561
ENSG00000205838	5	34875026	34935317	0.18535
ENSG00000205923	16	2517082	2521421	0
ENSG00000158022	1	26250385	26266708	0.698
ENSG00000205920	16	2544102	2554644	0
ENSG00000120555	10	38711957	38728662	0.8385
ENSG00000215154	16	2593352	2620496	0.02695
ENSG00000141503	17	4728437	4742134	0.13185
ENSG00000205918	16	2606123	2633298	0.0321
ENSG00000204860	9	38611085	38614986	0.46315
ENSG00000137812	15	38673739	38743829	0.98115
ENSG00000186184	13	27092903	27139547	0.90515
ENSG00000101220	20	3682155	3704386	0.11925
ENSG00000205913	16	2727105	2730806	0.3947
ENSG00000159086	21	33028084	33066040	0.0364
ENSG00000103355	16	2773955	2777451	0.6269
ENSG00000175087	1	26310913	26324608	0.5768
ENSG00000169840	13	27264780	27266089	0.57045
ENSG00000070413	22	17403795	17489967	0.6136
ENSG00000215150	5	35086769	35086955	0.36835
ENSG00000139515	13	27392157	27397394	0.41965
ENSG00000215148	16	2788487	2795134	0.6792
ENSG00000196503	4	57066132	57084815	0.2085
ENSG00000142684	1	26368997	26369941	0.50695
ENSG00000215147	5	37241214	37283557	0.0752
ENSG00000215146	10	42151555	42153694	0.4298
ENSG00000205682	4	61968559	61976534	0.37985
ENSG00000150471	4	62045434	62620762	0.47605
ENSG00000165556	13	27434281	27441317	0.4525
ENSG00000215144	9	39712230	39786823	0.5147
ENSG00000142675	1	26376573	26388964	0.53335
ENSG00000141452	18	19337460	19365744	0.32155
ENSG00000172460	16	2829577	2831850	0.6981
ENSG00000182632	10	42223630	42287696	0.3572
ENSG00000122025	13	27475411	27572729	0.4697
ENSG00000205785	5	38848753	38859954	0.57955
ENSG00000059122	16	2901981	2941209	0.67115
ENSG00000163719	3	9666144	9719076	0.00245
ENSG00000185904	10	42290997	42310790	0.3912
ENSG00000180812	10	43252303	43297133	0.5
ENSG00000196793	10	43371798	43390038	0.5
ENSG00000215143	9	40471051	40471656	0.65955
ENSG00000205783	5	38856410	38857547	0.58235
ENSG00000215142	9	40488481	40623699	0.8821
ENSG00000101222	20	3706152	3710102	0.12105
ENSG00000147926	9	40690291	40696540	0.9964
ENSG00000082074	5	39141115	39255424	0.3348
ENSG00000100056	22	17497793	17512190	0.47725
ENSG00000204187	10	43660760	43666075	0.524
ENSG00000125817	20	3712498	3715337	0.1327
ENSG00000166140	15	38886566	38894059	0.70275
ENSG00000204844	9	40705662	40712679	1
ENSG00000215139	10	44193693	44198745	0.79335
ENSG00000162069	16	3017689	3025498	0.57275
ENSG00000101224	20	3724401	3734757	0.1356
ENSG00000187783	10	44726770	44750648	0.33925
ENSG00000141458	18	19365463	19420426	0.2681
ENSG00000169139	8	49083548	49137003	0.32365
ENSG00000215136	10	45189635	45259678	0.47775
ENSG00000205890	16	3022483	3029132	0.5607
ENSG00000197896	9	41477052	41496925	0.66785
ENSG00000145241	4	68020584	68099114	0.93615
ENSG00000152520	13	27611014	27767472	0.27105
ENSG00000168333	8	50147460	50149643	0.75245
ENSG00000122390	16	3448079	3474856	0.19015
ENSG00000205927	21	33320109	33323374	0.8913
ENSG00000189415	9	41506054	41511999	0.6337
ENSG00000147485	8	52394698	52884558	0.4498
ENSG00000175873	7	2443924	2454008	0.7746
ENSG00000204838	9	41938516	41945077	0.26155
ENSG00000106012	7	2565158	2617062	0.79205
ENSG00000204837	9	41951617	42009580	0.22505
ENSG00000215131	16	3483840	3485461	0.1628
ENSG00000159110	21	33524076	33558700	0.5436
ENSG00000172661	10	45542673	45608418	0.12875
ENSG00000204836	9	42008915	42011277	0.21335
ENSG00000167984	16	3529039	3567402	0.0803
ENSG00000184961	9	42118835	42241610	0.1319
ENSG00000128917	15	39008839	39018529	0.4952
ENSG00000170165	9	42409014	42419597	0.087
ENSG00000154065	18	19433978	19496849	0.21015
ENSG00000215129	4	68230938	68232199	0.699
ENSG00000112936	5	40945352	41018794	0.6103
ENSG00000187735	8	55045401	55097561	0.10525
ENSG00000188782	1	26389706	26401620	0.55735
ENSG00000215127	4	68608907	68611610	0.9882
ENSG00000099869	11	2118313	2126470	0.4424
ENSG00000206203	22	17498790	17500134	0.4826
ENSG00000173487	4	69465141	69515259	0.0678
ENSG00000110665	11	2273446	2279868	0.5
ENSG00000205531	11	2922237	2970183	0.50575
ENSG00000063515	22	17516504	17517796	0.4116
ENSG00000157021	15	39242613	39243840	0.0973
ENSG00000130695	1	26433280	26477884	0.63815
ENSG00000203656	15	39355490	39356621	0.07015
ENSG00000215125	3	9815277	9817824	0.3874
ENSG00000137804	15	39412361	39460535	0.07285
ENSG00000100075	22	17543092	17546260	0.2838
ENSG00000206570	3	9837220	9845693	0.652
ENSG00000215124	8	55126550	55129333	0.07615
ENSG00000184906	9	42843630	42849081	0.4407
ENSG00000163704	3	9962226	9969058	0.29765
ENSG00000181997	9	42848068	42865419	0.4321
ENSG00000053747	18	19523560	19789025	0.2269
ENSG00000205710	17	4743727	4746986	0.1611
ENSG00000171495	5	41033881	41113219	0.88675
ENSG00000185245	17	4776680	4778599	0.1272
ENSG00000215122	8	57281842	57284199	0.4828
ENSG00000109181	4	69716300	69731217	0
ENSG00000215121	8	57286902	57292578	0.48195
ENSG00000091640	17	4803246	4811856	0.28495
ENSG00000180385	3	10003899	10021928	0.20795
ENSG00000206567	3	10023102	10027779	0.13175
ENSG00000164917	7	4781809	4800552	0.25375
ENSG00000159113	21	33560542	33591390	0.5211
ENSG00000186162	3	10032099	10043049	0.0796
ENSG00000185739	16	4179378	4232077	0.3074
ENSG00000134075	3	10132333	10143871	0.0396
ENSG00000215119	17	4857269	4857434	0.53135
ENSG00000215118	17	4863233	4864112	0.5552
ENSG00000215117	8	58354656	58359823	0.0893
ENSG00000180626	17	5023554	5035902	0.4703
ENSG00000142669	1	26478254	26480594	0.66715
ENSG00000180359	11	3196194	3200932	0.4365
ENSG00000205293	8	59053565	59059235	0.403
ENSG00000005801	11	3336584	3356991	0.1982
ENSG00000102755	13	27773790	27967232	0.247
ENSG00000197804	3	10146292	10152304	0.06385
ENSG00000215114	8	59486377	59526613	0.9603
ENSG00000157152	3	12020862	12208532	0.8353
ENSG00000100084	22	17698224	17799219	0.39315
ENSG00000089486	16	4500677	4528817	0.355
ENSG00000142166	21	33619084	33653993	0.3414
ENSG00000198277	4	69905135	70115054	0.1214
ENSG00000176057	9	43062297	43072880	0.50435
ENSG00000169442	1	26516998	26519600	0.66855
ENSG00000215112	9	43554722	43555198	0.8892
ENSG00000185775	9	43564503	43570726	0.89865
ENSG00000215111	4	70291772	70296132	0.0299
ENSG00000161929	17	5052980	5078861	0.45775
ENSG00000215110	4	70311158	70323496	0.0327
ENSG00000176092	1	26520937	26542929	0.70925
ENSG00000167912	8	60194562	60196917	0.34945
ENSG00000156096	4	70380474	70396212	0.1444
ENSG00000205832	16	4546492	4565057	0.39135
ENSG00000102858	16	4614854	4680972	0.30785
ENSG00000154529	9	43625059	43862464	0.947
ENSG00000157927	7	4803212	4889811	0.3671
ENSG00000166492	11	3386461	3400303	0.2606
ENSG00000144712	3	12813171	12851301	0.1962
ENSG00000171316	8	61753893	61942017	0.8575
ENSG00000029725	17	5126309	5511883	0.8082
ENSG00000126545	4	70831388	70846877	0.27145
ENSG00000159128	21	33697072	33731698	0.31625
ENSG00000125843	20	3749178	3753954	0.1975
ENSG00000174197	15	39739936	39849431	0.5565
ENSG00000163520	3	13565625	13654922	0.846
ENSG00000215103	11	3595038	3604325	0.28525
ENSG00000088888	20	3775490	3796972	0.2465
ENSG00000176083	1	26560713	26571853	0.7038
ENSG00000132963	13	28131251	28151059	0.46585
ENSG00000182048	11	3606503	3615365	0.29795
ENSG00000185942	8	63324187	64008644	0.70485
ENSG00000215101	15	39850326	39852062	0.6045
ENSG00000215100	15	39860638	39863521	0.61375
ENSG00000136297	7	4912158	4935434	0.78165
ENSG00000132109	11	4362734	4371502	0.3749
ENSG00000137877	15	39927637	39973567	0.57095
ENSG00000185728	8	64243675	64287900	0.0723
ENSG00000103184	16	4948319	5009154	0.8327
ENSG00000215099	17	5269338	5275700	0.3231
ENSG00000170233	17	5343483	5345189	0.7119
ENSG00000185608	22	17799425	17803594	0.3081
ENSG00000198920	17	6422375	6484716	0.85
ENSG00000205510	11	4571613	4572819	0.8738
ENSG00000171199	4	71298188	71310496	1
ENSG00000142188	21	33743321	33774151	0.3638
ENSG00000197674	11	4668564	4669970	0.65215
ENSG00000139508	13	28172220	28191111	0.26335
ENSG00000197426	11	4686326	4688274	0.66615
ENSG00000153446	16	5034125	5056024	0.6138
ENSG00000196204	7	4980216	5004322	0.8225
ENSG00000197023	11	4867405	4868402	0.652
ENSG00000132463	4	71903957	71924478	0.3679
ENSG00000125779	20	3817486	3852502	0.1748
ENSG00000215096	8	64484177	64484633	0.602
ENSG00000131914	1	26609856	26628806	0.59205
ENSG00000215094	8	66810165	66820948	0.30305
ENSG00000185065	22	17808409	17815755	0.29955
ENSG00000215092	7	5037792	5044012	0.77145
ENSG00000185697	8	67639486	67693680	0.0052
ENSG00000215091	11	5226255	5227664	0.3311
ENSG00000215090	11	5231173	5232588	0.35955
ENSG00000204176	10	46372768	46390818	0.99435
ENSG00000177692	21	33782108	33785893	0.36015
ENSG00000117682	1	26631360	26670380	0.62775
ENSG00000159131	21	33798108	33837037	0.3288
ENSG00000070010	22	17817464	17846695	0.33415
ENSG00000198865	5	42792687	42837775	0.73415
ENSG00000164385	6	2567146	2579836	0.52205
ENSG00000132274	11	5667495	5688668	0.7346
ENSG00000215079	16	8883567	8886653	0.2662
ENSG00000188101	17	6697619	6744391	0.20655
ENSG00000154767	3	14161651	14195143	0.5223
ENSG00000182095	7	5312957	5380249	0.61255
ENSG00000186261	16	10529936	10534118	0.45235
ENSG00000215076	6	2933881	2936302	0.56025
ENSG00000166676	16	10762277	10820122	0.3969
ENSG00000101236	20	3861737	3944222	0.2883
ENSG00000215074	6	2968296	2968856	0.61645
ENSG00000104218	8	68139157	68271048	0.1298
ENSG00000180822	6	3200327	3212945	0.46275
ENSG00000204818	9	44114397	44115537	0.9488
ENSG00000139514	13	28981552	29067721	0.3225
ENSG00000215072	16	10775023	10775613	0.38145
ENSG00000204817	9	44242234	44243614	0.9849
ENSG00000211446	5	42836579	42844212	0.7511
ENSG00000038532	16	10945943	11183527	0.2301
ENSG00000204816	9	44284300	44285680	1
ENSG00000215071	6	3204293	3237217	0.4653
ENSG00000204814	9	44807567	44810524	0.8961
ENSG00000177738	5	43050282	43054583	0.73165
ENSG00000215068	5	43077952	43081249	0.7262
ENSG00000215067	17	6829166	6856377	0.30725
ENSG00000172262	5	43157399	43211578	0.558
ENSG00000205928	7	5319269	5351815	0.61625
ENSG00000215066	6	3965544	3971555	0.43665
ENSG00000215065	10	46511545	46676017	0.89335
ENSG00000185689	6	4024445	4075997	0.5535
ENSG00000141498	17	6856652	6858479	0.37275
ENSG00000215064	7	5380324	5384113	0.65445
ENSG00000161940	17	6867093	6872541	0.5203
ENSG00000150165	10	46577992	46594128	0.90975
ENSG00000155034	7	5437492	5523646	0.5868
ENSG00000182368	9	45617025	45618278	0.17605
ENSG00000205625	4	74125341	74134627	0.40745
ENSG00000100938	14	23771488	23778285	0.2834
ENSG00000205409	11	5818762	5819758	0.7557
ENSG00000088826	20	4077450	4116394	0.5858
ENSG00000163739	4	74953973	74968249	0.0583
ENSG00000180947	11	5878583	5879896	0.4432
ENSG00000184879	9	45623437	45624154	0.1894
ENSG00000188691	11	5944983	5946096	0.40985
ENSG00000184139	9	45834294	45839449	0.176
ENSG00000132535	17	7033933	7063754	0.17275
ENSG00000187015	9	46412710	46417845	0.2607
ENSG00000132249	11	6511730	6526841	0.3586
ENSG00000016082	5	50714715	50726308	0.0004
ENSG00000122042	13	29236546	29322715	0.5647
ENSG00000205595	4	75699863	75709510	0.27475
ENSG00000132283	11	6543911	6549825	0.43175
ENSG00000144596	3	14505623	14556840	0.63865
ENSG00000185305	5	53216371	53642160	0.51215
ENSG00000174171	15	39972283	39975425	0.5586
ENSG00000188089	15	40061072	40130680	0.66295
ENSG00000169116	4	76077322	76194347	0.36795
ENSG00000198830	1	26671593	26675718	0.64465
ENSG00000102781	13	29674768	29779584	0.5865
ENSG00000215059	7	5658570	5697435	0.1779
ENSG00000205444	6	4555845	4557151	0.92485
ENSG00000122543	7	5886955	5892336	0.06545
ENSG00000138768	4	76869028	76954388	0.75595
ENSG00000215058	5	54188846	54190536	0.5135
ENSG00000182404	6	5048887	5054467	0.7861
ENSG00000093009	22	17847416	17888134	0.4349
ENSG00000205418	6	5774204	5792478	0.2299
ENSG00000215056	5	55260225	55260326	0.3705
ENSG00000176323	5	55797185	55798281	0.4029
ENSG00000157999	7	6037533	6042537	0.07085
ENSG00000205695	5	55843151	55937816	0.4156
ENSG00000187878	11	6694530	6697157	0.6754
ENSG00000106346	7	6111102	6167717	0.00935
ENSG00000095015	5	56147158	56227736	0.3536
ENSG00000183378	11	7669020	7684517	0.58845
ENSG00000189090	10	46597266	46601686	0.86795
ENSG00000164304	6	7271886	7334941	0.7385
ENSG00000204172	10	46611784	46663480	0.6904
ENSG00000122304	16	11276994	11277838	0.76665
ENSG00000170161	9	66293050	66295412	0.8646
ENSG00000154783	3	14835583	14950899	0.56345
ENSG00000188897	16	11443548	11493112	0.6449
ENSG00000176134	9	66766441	66770802	0.1429
ENSG00000168234	18	19826735	19966989	0.17435
ENSG00000184935	15	40655149	40752587	0.70085
ENSG00000176716	11	7706208	7707511	0.461
ENSG00000166407	11	8202433	8241982	0.6964
ENSG00000171873	20	4149816	4177659	0.43505
ENSG00000189403	13	29930877	29938081	0.4737
ENSG00000206044	12	2828658	2836474	0.53405
ENSG00000159140	21	33837220	33871682	0.2837
ENSG00000206004	12	3596086	3613157	0.43975
ENSG00000117676	1	26728836	26774108	0.5169
ENSG00000140396	8	71178380	71478574	0.5495
ENSG00000186466	9	66961803	66979151	0.8563
ENSG00000166436	11	8593662	8636959	0.3116
ENSG00000103342	16	11874040	11917313	0.3843
ENSG00000171867	20	4614882	4630236	0.8593
ENSG00000047617	12	5542081	5925659	0.9956
ENSG00000040633	17	7079074	7083549	0.1641
ENSG00000166917	15	40764306	40781610	0.62695
ENSG00000138744	4	77050833	77081190	0.75465
ENSG00000159433	15	40766990	40800348	0.6067
ENSG00000154040	18	19972940	19995562	0.22535
ENSG00000128881	15	40823842	41000299	0.50615
ENSG00000215045	7	6503930	6557577	0.59055
ENSG00000171864	20	4650556	4657105	0.875
ENSG00000170217	9	67375502	67376221	0.2796
ENSG00000215041	17	7159675	7173362	0.2715
ENSG00000170215	9	67382750	67384009	0.274
ENSG00000177112	11	10519395	10578054	0.8843
ENSG00000072952	11	10553885	10672111	0.5128
ENSG00000178860	8	72916332	72919285	0.70175
ENSG00000204170	10	47124566	47128180	0.73395
ENSG00000113448	5	58302468	58688429	0.62705
ENSG00000164764	8	74141809	74198514	0.37975
ENSG00000198250	10	47128505	47171348	0.77375
ENSG00000196908	16	11928956	11939026	0.34145
ENSG00000215040	6	7763704	7763944	0.8893
ENSG00000180259	20	4659929	4669314	0.8763
ENSG00000215039	12	6418601	6422587	0.5495
ENSG00000205318	6	10742213	10743391	0.2744
ENSG00000111641	12	6536290	6547741	0.30545
ENSG00000137434	6	10779641	10802828	0.15615
ENSG00000101265	20	4708670	4752291	0.83195
ENSG00000205903	7	6648566	6660767	0.54345
ENSG00000169245	4	77161297	77163674	0.5625
ENSG00000206562	3	15426381	15444046	0.0419
ENSG00000204790	9	68494355	68552380	0.54265
ENSG00000198580	7	6679949	6682513	0.45245
ENSG00000132952	13	30089920	30131686	0.30385
ENSG00000153157	6	10995050	11082523	0.39345
ENSG00000189157	4	77354217	77423945	0.929
ENSG00000215038	8	74523517	74528012	0.7507
ENSG00000206560	3	15683747	15876057	0.4395
ENSG00000215036	8	74727058	74821629	0.0928
ENSG00000163749	4	77453171	77547482	0.6745
ENSG00000164631	7	6694592	6713091	0.39865
ENSG00000141447	18	19996011	20231788	0.2194
ENSG00000170242	11	11819546	11937448	0.4595
ENSG00000104343	8	74865396	74923937	0.24255
ENSG00000184113	22	17890575	17892894	0.442
ENSG00000132965	13	30207669	30236556	0.61255
ENSG00000184702	22	18081987	18092297	0.52665
ENSG00000137822	15	41450605	41501758	0.89225
ENSG00000205269	6	11646497	11691743	0.7846
ENSG00000102802	13	30378328	30397678	0.55275
ENSG00000091656	8	77778835	77939356	0.15715
ENSG00000187953	7	6716280	6760017	0.2815
ENSG00000159147	21	33869653	33882884	0.1948
ENSG00000095951	6	12120557	12273218	0.52315
ENSG00000089057	20	4781002	4938939	0.36755
ENSG00000175664	13	30404834	30447151	0.7004
ENSG00000169402	7	6763746	6804921	0.17575
ENSG00000139200	12	6673221	6677267	0.25095
ENSG00000215032	5	60205418	60236477	0.6114
ENSG00000120694	13	30608765	30634117	0.8827
ENSG00000215030	12	6853051	6864027	0.42655
ENSG00000215028	8	79835393	79837126	0.55635
ENSG00000104435	8	80685916	80740868	0.4797
ENSG00000048471	16	12080192	12574366	0.84435
ENSG00000138767	4	78853565	78959574	0.27325
ENSG00000111679	12	6926001	6940740	0.31415
ENSG00000205758	21	33883520	33936094	0.2071
ENSG00000117713	1	26895109	26981188	0.45075
ENSG00000112137	6	12825879	13396624	0.3986
ENSG00000174292	17	7225134	7233780	0.363
ENSG00000166963	15	41590448	41611110	0.6008
ENSG00000130449	5	60852928	60877754	0.50435
ENSG00000175604	16	12088110	12091660	0.43325
ENSG00000178722	5	61018466	61038108	0.5955
ENSG00000205782	16	12204342	12205019	0.45925
ENSG00000138759	4	79198120	79684447	0.9794
ENSG00000103381	16	12664438	12805229	0.66475
ENSG00000186105	5	61910319	61913027	0.3184
ENSG00000145642	5	64022207	64049605	0.4358
ENSG00000184058	22	18124226	18151110	0.46955
ENSG00000140694	16	14437060	14640920	0.09995
ENSG00000187838	17	7233789	7238599	0.4264
ENSG00000198035	10	47805882	47857580	0.0489
ENSG00000092345	3	16603307	16622010	0.68405
ENSG00000089063	20	5028486	5041733	0.6033
ENSG00000205773	15	41778869	41797752	0.4427
ENSG00000155070	7	6861693	6865983	0.23005
ENSG00000215023	5	64465552	64489786	0.4882
ENSG00000215022	6	13387506	13403797	0.5261
ENSG00000197910	10	47867676	47872093	0.0868
ENSG00000215021	12	6945109	6950152	0.2847
ENSG00000215020	10	47875285	47899205	0.1628
ENSG00000197704	10	48464046	48483638	0.0462
ENSG00000215019	6	16845064	16869700	0.47745
ENSG00000113597	5	64956628	64997648	0.98675
ENSG00000172014	9	68671801	68738681	0.44435
ENSG00000137177	6	17870764	18095833	0.505
ENSG00000185838	22	18150747	18222403	0.50175
ENSG00000215018	7	7364031	7542009	0.54055
ENSG00000183977	3	19996458	20028769	0.82525
ENSG00000205726	21	33936576	34183479	0.20715
ENSG00000154059	18	20260680	20287490	0.564
ENSG00000132967	3	22398314	22572731	0.43365
ENSG00000092330	14	23778693	23781678	0.2856
ENSG00000133808	11	12265023	12337267	0.39215
ENSG00000204164	10	48557828	48572483	0.0717
ENSG00000205771	15	41815449	41825788	0.4166
ENSG00000069651	16	14713047	14727651	0.0626
ENSG00000181323	17	7264403	7267650	0.66285
ENSG00000215015	15	41862333	41862523	0.43095
ENSG00000077097	3	25614494	25680792	0.01025
ENSG00000215014	15	42386620	42386910	0.2737
ENSG00000205619	5	65527873	65903557	0.30895
ENSG00000179296	10	48887962	48909695	0.31265
ENSG00000197702	11	12355679	12508914	0.4911
ENSG00000184560	17	7269659	7271608	0.7031
ENSG00000156750	9	68923970	68941102	0.14865
ENSG00000185208	16	14752171	14766771	0.05315
ENSG00000060642	1	26987073	26997471	0.52275
ENSG00000196567	5	65927964	66121334	0.76695
ENSG00000134489	18	20294591	20313918	0.6665
ENSG00000161956	17	7406043	7416009	0.64745
ENSG00000132646	20	5043599	5055268	0.62495
ENSG00000126749	12	6950348	6956042	0.2608
ENSG00000215012	22	18213671	18222339	0.5802
ENSG00000182021	9	68940083	68945535	0.14725
ENSG00000185061	16	14823782	14826073	0.087
ENSG00000069020	5	66290832	66498848	0.3736
ENSG00000179523	15	42613998	42616413	0.04735
ENSG00000187676	13	30672132	30803657	0.54525
ENSG00000183793	16	14924160	14953402	0.23775
ENSG00000093010	22	18309334	18337450	0.82375
ENSG00000198795	18	20895889	21186114	0.7655
ENSG00000204160	1	27025788	27054794	0.509
ENSG00000215009	12	7348288	7372236	0.50785
ENSG00000101290	20	5055482	5119985	0.6313
ENSG00000175793	1	27062240	27063534	0.5104
ENSG00000129245	17	7435272	7458885	0.47925
ENSG00000142751	1	27078460	27089456	0.4977
ENSG00000189431	11	12987700	12989196	0.85065
ENSG00000133105	13	31211674	31275009	0.5321
ENSG00000188599	16	15106920	15132796	0.1179
ENSG00000099889	22	18337421	18384309	0.7585
ENSG00000152268	11	13940490	14246222	0.2196
ENSG00000126542	10	48942352	48964915	0.5517
ENSG00000128815	10	49562927	49861006	1
ENSG00000141380	18	21850217	21924609	0.09095
ENSG00000205857	12	7809079	7817984	0.2399
ENSG00000100949	14	23804661	23810643	0.3152
ENSG00000176654	12	7939360	7943941	0.50555
ENSG00000183474	5	68891810	68924324	0.39835
ENSG00000178811	3	28591651	28592822	0.82705
ENSG00000164654	7	7573141	7613628	0.65385
ENSG00000198746	1	27089567	27099549	0.5044
ENSG00000215003	16	15933055	15933654	0.69505
ENSG00000188487	11	15090546	15225328	0.4885
ENSG00000183597	22	18388631	18433447	0.6584
ENSG00000103222	16	15950935	16144429	0.7489
ENSG00000205498	17	7711861	7717756	0.3067
ENSG00000206557	3	32834514	32908756	0.6645
ENSG00000179859	17	7759565	7759890	0.382
ENSG00000214999	17	7923525	7925608	0.25785
ENSG00000179111	17	7965614	7968127	0.18215
ENSG00000170266	3	33013104	33113698	0.8475
ENSG00000070081	11	17254862	17309646	0.57715
ENSG00000178977	17	8064710	8068086	0.0788
ENSG00000197320	7	9732395	9734440	0.52355
ENSG00000171427	13	31423232	31425156	0.53595
ENSG00000106443	7	10980041	11175767	0.32715
ENSG00000139618	13	31787617	31871809	0.7113
ENSG00000178971	17	8071865	8092087	0.0812
ENSG00000131910	1	27110566	27113047	0.50535
ENSG00000111732	12	8646029	8656706	0.28695
ENSG00000090273	1	27120811	27145474	0.5045
ENSG00000188211	11	17329885	17355443	0.8679
ENSG00000154611	18	21967814	22027317	0.013
ENSG00000128191	22	18447814	18479391	0.61805
ENSG00000101292	20	5230622	5243059	0.9712
ENSG00000166532	12	8741900	8826948	0.20825
ENSG00000188162	11	17525951	17625273	0.28545
ENSG00000125772	20	5473087	5539664	0.40785
ENSG00000205978	14	23937832	23958975	0.63075
ENSG00000166535	12	8866484	8920646	0.2748
ENSG00000214997	5	68964790	68967712	0.2808
ENSG00000139597	13	31872861	31900315	0.47665
ENSG00000092028	14	23955209	23957388	0.6569
ENSG00000005108	7	11380787	11838097	0.36085
ENSG00000205575	5	68971042	69010842	0.2731
ENSG00000100445	14	23978814	23992187	0.7249
ENSG00000134504	18	22288872	22463204	0.55075
ENSG00000156269	4	80457298	80466195	0.19505
ENSG00000163297	4	81113071	81213277	0.34285
ENSG00000172538	10	50009205	50012071	0.8502
ENSG00000173705	3	33166541	33235711	0.41635
ENSG00000204161	10	50032781	50066442	0.7925
ENSG00000171885	18	22686008	22699714	0.54935
ENSG00000163539	3	33512745	33734852	0.29245
ENSG00000139617	13	31891545	32010919	0.35415
ENSG00000171984	20	5679043	5792556	0.49115
ENSG00000189051	17	8234752	8241869	0.4833
ENSG00000175707	1	27148648	27159484	0.506
ENSG00000183318	17	8597181	8602443	0.5149
ENSG00000099899	22	18479398	18484768	0.63205
ENSG00000146530	7	12337036	12376543	0.4526
ENSG00000158246	1	27204100	27211914	0.42685
ENSG00000103226	16	16233953	16296168	0.444
ENSG00000089199	20	5840168	5854003	0.22255
ENSG00000197155	18	22699270	22769908	0.5495
ENSG00000174083	17	8646780	8711723	0.43705
ENSG00000166787	11	18090596	18094255	0.4813
ENSG00000214991	14	24449821	24450550	0.6193
ENSG00000090020	1	27297893	27366059	0.5751
ENSG00000152784	4	81324463	81344504	0.3098
ENSG00000178459	7	12383715	12410056	0.53135
ENSG00000189332	11	18187408	18191685	0.4576
ENSG00000186960	14	28311661	28332126	0.39885
ENSG00000170558	18	23784934	24011189	0.60485
ENSG00000089195	20	5866486	5879173	0.1592
ENSG00000214989	10	50177193	50205538	0.6443
[truncated: 17,331 more rows]
