# Supplementary material for: Human and Non-Human Primate Genomes Share Hotspots of Positive Selection
Source: PLoS Genet. 2010 Feb 5;6(2):e1000840. doi: 10.1371/journal.pgen.1000840 (PMC2816677; doi:10.1371/journal.pgen.1000840)
Supplement: Table S3 — Custom tracks for visualizing scan results in the UCSC Genome Browser. The wiggle file contains three custom tracks that can be visualized via upload in the UCSC Genome Browser. The first track represents the average K obtained from 1,000 random samplings for 200 kb windows sliding every 10 kb. Other tracks highlight regions with CLR P≤0.05, and CLR P≤10−4 remapped on the NCBI36/HG18 assembly in the Williamson et al. study [11]. Users can also activate the Tajima's D, XP-EHH and iHS tracks already available in the UCSC Genome Browser for further comparisons. (4.08 MB TXT) [file pgen.1000840.s010.txt]

track type=wiggle_0 name="Average K" description="Enard et al. W=200kb" visibility=full maxHeightPixels=80:80:11 viewLimits=0:0.2 autoScale=off priority=10 yLineMark=0.05 yLineOnOff=on color=150,150,150

variableStep chrom=chr10
2100000 0.7825
2110000 0.7955
2120000 0.818
2130000 0.805
2140000 0.7865
2150000 0.788
2160000 0.8315
2170000 0.86
2180000 0.8705
2190000 0.91
2200000 0.9575
2210000 0.965
2220000 0.989
2230000 0.9935
2240000 0.9935
2250000 0.986
2260000 0.9715
2270000 0.9705
2280000 0.958
2290000 0.972
2300000 0.9675
2310000 0.948
2320000 0.947
2330000 0.954
2340000 0.9315
2350000 0.9155
2360000 0.897
2370000 0.867
2380000 0.8665
2390000 0.8405
2400000 0.8355
2410000 0.835
2420000 0.8145
2430000 0.817
2440000 0.8235
2450000 0.8205
2460000 0.8735
2470000 0.883
2480000 0.8815
2490000 0.905
2500000 0.9155
2510000 0.968
2520000 0.972
2530000 0.9665
2540000 0.97
2550000 0.974
2560000 0.9725
2570000 0.9755
2580000 0.9755
2590000 0.977
2600000 0.965
2610000 0.974
2620000 0.954
2630000 0.9375
2640000 0.937
2650000 0.9315
2660000 0.9385
2670000 0.89
2680000 0.854
2690000 0.8455
2700000 0.8115
2710000 0.7865
2720000 0.8085
2730000 0.7875
2740000 0.765
2750000 0.747
2760000 0.827
2770000 0.8545
2780000 0.8795
2790000 0.8375
2800000 0.8355
2810000 0.7705
2820000 0.7315
2830000 0.7115
2840000 0.638
2850000 0.6
2860000 0.557
2870000 0.5995
2880000 0.5565
2890000 0.5455
2900000 0.568
2910000 0.639
2920000 0.644
2930000 0.656
2940000 0.6565
2950000 0.6565
2960000 0.6745
2970000 0.7255
2980000 0.695
2990000 0.7955
3000000 0.823
3010000 0.806
3020000 0.8585
3030000 0.8595
3040000 0.882
3050000 0.9265
3060000 0.932
3070000 0.8875
3080000 0.8905
3090000 0.8835
3100000 0.9035
3110000 0.895
3120000 0.8845
3130000 0.8525
3140000 0.8375
3150000 0.868
3160000 0.8825
3170000 0.842
3180000 0.808
3190000 0.7115
3200000 0.662
3210000 0.6955
3220000 0.7125
3230000 0.721
3240000 0.713
3250000 0.6665
3260000 0.634
3270000 0.7025
3280000 0.787
3290000 0.837
3300000 0.813
3310000 0.809
3320000 0.7605
3330000 0.794
3340000 0.775
3350000 0.678
3360000 0.672
3370000 0.6015
3380000 0.57
3390000 0.556
3400000 0.499
3410000 0.4795
3420000 0.4665
3430000 0.4805
3440000 0.418
3450000 0.432
3460000 0.387
3470000 0.3375
3480000 0.2755
3490000 0.3395
3500000 0.308
3510000 0.3115
3520000 0.304
3530000 0.29
3540000 0.273
3550000 0.2535
3560000 0.1905
3570000 0.222
3580000 0.231
3590000 0.2315
3600000 0.265
3610000 0.3195
3620000 0.247
3630000 0.214
3640000 0.2705
3650000 0.2215
3660000 0.25
3670000 0.3015
3680000 0.3325
3690000 0.274
3700000 0.268
3710000 0.317
3720000 0.3225
3730000 0.4445
3740000 0.446
3750000 0.5315
3760000 0.5455
3770000 0.552
3780000 0.54
3790000 0.5435
3800000 0.4935
3810000 0.494
3820000 0.49
3830000 0.444
3840000 0.48
3850000 0.5175
3860000 0.554
3870000 0.3585
3880000 0.297
3890000 0.265
3900000 0.3185
3910000 0.431
3920000 0.4865
3930000 0.4345
3940000 0.424
3950000 0.357
3960000 0.3705
3970000 0.4545
3980000 0.4175
3990000 0.4005
4000000 0.3205
4010000 0.301
4020000 0.293
4030000 0.315
4040000 0.296
4050000 0.3355
4060000 0.275
4070000 0.2905
4080000 0.298
4090000 0.2525
4100000 0.1685
4110000 0.0605
4120000 0.0475
4130000 0.04
4140000 0.0335
4150000 0.0345
4160000 0.0315
4170000 0.032
4180000 0.035
4190000 0.0295
4200000 0.0345
4210000 0.028
4220000 0.0285
4230000 0.0285
4240000 0.033
4250000 0.024
4260000 0.0285
4270000 0.028
4280000 0.0175
4290000 0.0255
4300000 0.032
4310000 0.0345
4320000 0.0305
4330000 0.0345
4340000 0.028
4350000 0.0525
4360000 0.077
4370000 0.099
4380000 0.139
4390000 0.2125
4400000 0.265
4410000 0.412
4420000 0.471
4430000 0.4795
4440000 0.488
4450000 0.4855
4460000 0.5075
4470000 0.507
4480000 0.487
4490000 0.4745
4500000 0.4695
4510000 0.509
4520000 0.5085
4530000 0.514
4540000 0.597
4550000 0.5955
4560000 0.5985
4570000 0.6045
4580000 0.6
4590000 0.598
4600000 0.5485
4610000 0.463
4620000 0.4145
4630000 0.3585
4640000 0.3255
4650000 0.2635
4660000 0.2495
4670000 0.2325
4680000 0.2905
4690000 0.308
4700000 0.3195
4710000 0.2365
4720000 0.212
4730000 0.272
4740000 0.338
4750000 0.236
4760000 0.2545
4770000 0.36
4780000 0.3505
4790000 0.373
4800000 0.3905
4810000 0.4505
4820000 0.513
4830000 0.515
4840000 0.513
4850000 0.511
4860000 0.483
4870000 0.549
4880000 0.522
4890000 0.577
4900000 0.5205
4910000 0.4625
4920000 0.4315
4930000 0.3945
4940000 0.34
4950000 0.329
4960000 0.335
4970000 0.298
4980000 0.273
4990000 0.291
5000000 0.2985
5010000 0.292
5020000 0.2955
5030000 0.361
5040000 0.3875
5050000 0.305
5060000 0.4015
5070000 0.4695
5080000 0.4305
5090000 0.455
5100000 0.462
5110000 0.473
5120000 0.5015
5130000 0.503
5140000 0.5105
5150000 0.5165
5160000 0.513
5170000 0.531
5180000 0.6095
5190000 0.687
5200000 0.829
5210000 0.885
5220000 0.928
5230000 0.839
5240000 0.83
5250000 0.909
5260000 0.756
5270000 0.5995
5280000 0.6475
5290000 0.728
5300000 0.764
5310000 0.782
5320000 0.7485
5330000 0.7345
5340000 0.6835
5350000 0.7265
5360000 0.8475
5370000 0.915
5380000 0.9225
5390000 0.9145
5400000 0.9425
5410000 0.815
5420000 0.6325
5430000 0.643
5440000 0.6675
5450000 0.747
5460000 0.6895
5470000 0.6895
5480000 0.5795
5490000 0.535
5500000 0.524
5510000 0.5735
5520000 0.5835
5530000 0.5575
5540000 0.563
5550000 0.5765
5560000 0.5555
5570000 0.5655
5580000 0.5725
5590000 0.695
5600000 0.6275
5610000 0.662
5620000 0.6715
5630000 0.654
5640000 0.6255
5650000 0.6375
5660000 0.747
5670000 0.754
5680000 0.7275
5690000 0.706
5700000 0.6285
5710000 0.507
5720000 0.5175
5730000 0.513
5740000 0.512
5750000 0.4845
5760000 0.4455
5770000 0.4285
5780000 0.437
5790000 0.3395
5800000 0.31
5810000 0.3015
5820000 0.241
5830000 0.2225
5840000 0.262
5850000 0.281
5860000 0.294
5870000 0.2655
5880000 0.3405
5890000 0.321
5900000 0.342
5910000 0.3945
5920000 0.3885
5930000 0.365
5940000 0.356
5950000 0.347
5960000 0.3965
5970000 0.476
5980000 0.512
5990000 0.4775
6000000 0.5275
6010000 0.5625
6020000 0.6285
6030000 0.6185
6040000 0.5885
6050000 0.5765
6060000 0.5825
6070000 0.575
6080000 0.574
6090000 0.5685
6100000 0.6155
6110000 0.581
6120000 0.693
6130000 0.77
6140000 0.797
6150000 0.79
6160000 0.7475
6170000 0.765
6180000 0.6935
6190000 0.7005
6200000 0.6785
6210000 0.69
6220000 0.681
6230000 0.704
6240000 0.741
6250000 0.7405
6260000 0.752
6270000 0.7315
6280000 0.675
6290000 0.738
6300000 0.7085
6310000 0.7355
6320000 0.616
6330000 0.5435
6340000 0.554
6350000 0.564
6360000 0.568
6370000 0.575
6380000 0.646
6390000 0.672
6400000 0.665
6410000 0.5845
6420000 0.607
6430000 0.466
6440000 0.4735
6450000 0.4305
6460000 0.4525
6470000 0.4875
6480000 0.499
6490000 0.408
6500000 0.384
6510000 0.3715
6520000 0.371
6530000 0.3095
6540000 0.273
6550000 0.241
6560000 0.258
6570000 0.197
6580000 0.175
6590000 0.1525
6600000 0.181
6610000 0.258
6620000 0.213
6630000 0.2525
6640000 0.196
6650000 0.1725
6660000 0.201
6670000 0.2965
6680000 0.269
6690000 0.263
6700000 0.272
6710000 0.2315
6720000 0.324
6730000 0.362
6740000 0.4115
6750000 0.4105
6760000 0.3555
6770000 0.335
6780000 0.3235
6790000 0.344
6800000 0.2725
6810000 0.167
6820000 0.184
6830000 0.182
6840000 0.1875
6850000 0.218
6860000 0.1985
6870000 0.167
6880000 0.147
6890000 0.189
6900000 0.2305
6910000 0.2715
6920000 0.2675
6930000 0.2765
6940000 0.271
6950000 0.349
6960000 0.4665
6970000 0.55
6980000 0.521
6990000 0.518
7000000 0.52
7010000 0.539
7020000 0.529
7030000 0.548
7040000 0.5205
7050000 0.5065
7060000 0.457
7070000 0.3615
7080000 0.344
7090000 0.3735
7100000 0.3475
7110000 0.3445
7120000 0.3125
7130000 0.2845
7140000 0.2665
7150000 0.273
7160000 0.235
7170000 0.2175
7180000 0.219
7190000 0.1865
7200000 0.184
7210000 0.2235
7220000 0.233
7230000 0.2415
7240000 0.283
7250000 0.311
7260000 0.3195
7270000 0.3475
7280000 0.336
7290000 0.27
7300000 0.2645
7310000 0.2865
7320000 0.2975
7330000 0.3085
7340000 0.315
7350000 0.325
7360000 0.3265
7370000 0.329
7380000 0.34
7390000 0.3425
7400000 0.315
7410000 0.305
7420000 0.2715
7430000 0.236
7440000 0.2515
7450000 0.265
7460000 0.2605
7470000 0.288
7480000 0.306
7490000 0.3225
7500000 0.328
7510000 0.341
7520000 0.378
7530000 0.3965
7540000 0.376
7550000 0.384
7560000 0.446
7570000 0.512
7580000 0.534
7590000 0.5745
7600000 0.5585
7610000 0.521
7620000 0.5055
7630000 0.6195
7640000 0.5265
7650000 0.518
7660000 0.419
7670000 0.359
7680000 0.347
7690000 0.347
7700000 0.3575
7710000 0.3465
7720000 0.3105
7730000 0.3055
7740000 0.3315
7750000 0.403
7760000 0.3395
7770000 0.3775
7780000 0.3785
7790000 0.4055
7800000 0.4975
7810000 0.583
7820000 0.6375
7830000 0.6685
7840000 0.6945
7850000 0.746
7860000 0.759
7870000 0.792
7880000 0.8175
7890000 0.872
7900000 0.9055
7910000 0.977
7920000 0.9855
7930000 0.978
7940000 0.952
7950000 0.9205
7960000 0.9065
7970000 0.8025
7980000 0.7945
7990000 0.675
8000000 0.5655
8010000 0.482
8020000 0.5065
8030000 0.441
8040000 0.492
8050000 0.485
8060000 0.5095
8070000 0.587
8080000 0.617
8090000 0.6905
8100000 0.6875
8110000 0.622
8120000 0.638
8130000 0.7145
8140000 0.758
8150000 0.837
8160000 0.921
8170000 0.938
8180000 0.988
8190000 1
8200000 0.999
8210000 1
8220000 1
8230000 1
8240000 0.9865
8250000 0.9765
8260000 0.964
8270000 0.952
8280000 0.934
8290000 0.8355
8300000 0.8475
8310000 0.8665
8320000 0.8755
8330000 0.8335
8340000 0.9035
8350000 0.771
8360000 0.6995
8370000 0.6755
8380000 0.6215
8390000 0.6865
8400000 0.7615
8410000 0.8865
8420000 0.9145
8430000 0.9515
8440000 0.968
8450000 0.983
8460000 0.9915
8470000 1
8480000 0.9975
8490000 1
8500000 1
8510000 1
8520000 1
8530000 1
8540000 1
8550000 1
8560000 1
8570000 1
8580000 1
8590000 1
8600000 1
8610000 1
8620000 1
8630000 1
8640000 1
8650000 1
8660000 1
8670000 1
8680000 0.9965
8690000 0.993
8700000 0.986
8710000 0.8765
8720000 0.8485
8730000 0.8235
8740000 0.7865
8750000 0.746
8760000 0.6865
8770000 0.6595
8780000 0.616
8790000 0.5095
8800000 0.5
8810000 0.5
8820000 0.5
8830000 0.5
8840000 0.5
8850000 0.5
8860000 0.5
8870000 0.5
8880000 0.5
8890000 0.4975
8900000 0.5
8910000 0.5
8920000 0.5
8930000 0.5
8940000 0.5
8950000 0.5
8960000 0.5
8970000 0.5
8980000 0.5
8990000 0.4955
9000000 0.499
9010000 0.5255
9020000 0.619
9030000 0.757
9040000 0.8255
9050000 0.887
9060000 0.9305
9070000 0.9375
9080000 0.926
9090000 0.908
9100000 0.8855
9110000 0.762
9120000 0.7325
9130000 0.724
9140000 0.74
9150000 0.765
9160000 0.7455
9170000 0.7165
9180000 0.693
9190000 0.7235
9200000 0.6605
9210000 0.602
9220000 0.5175
9230000 0.394
9240000 0.292
9250000 0.119
9260000 0.0955
9270000 0.0805
9280000 0.0805
9290000 0.129
9300000 0.3485
9310000 0.4335
9320000 0.4245
9330000 0.448
9340000 0.587
9350000 0.618
9360000 0.7405
9370000 0.795
9380000 0.8315
9390000 0.8105
9400000 0.776
9410000 0.8005
9420000 0.847
9430000 0.8305
9440000 0.842
9450000 0.8425
9460000 0.868
9470000 0.8625
9480000 0.875
9490000 0.8835
9500000 0.857
9510000 0.8385
9520000 0.8365
9530000 0.817
9540000 0.713
9550000 0.61
9560000 0.534
9570000 0.417
9580000 0.3505
9590000 0.374
9600000 0.395
9610000 0.3185
9620000 0.3635
9630000 0.36
9640000 0.367
9650000 0.3805
9660000 0.327
9670000 0.3175
9680000 0.3285
9690000 0.303
9700000 0.291
9710000 0.299
9720000 0.26
9730000 0.269
9740000 0.245
9750000 0.202
9760000 0.1955
9770000 0.1835
9780000 0.19
9790000 0.2035
9800000 0.163
9810000 0.143
9820000 0.1305
9830000 0.143
9840000 0.162
9850000 0.192
9860000 0.2185
9870000 0.3015
9880000 0.49
9890000 0.51
9910000 0.6175
9920000 0.4535
9930000 0.3235
9940000 0.3125
9950000 0.317
9960000 0.277
9970000 0.257
9980000 0.29
9990000 0.274
10000000 0.2665
10010000 0.3085
10020000 0.3235
10030000 0.3345
10040000 0.3535
10050000 0.3525
10060000 0.3615
10070000 0.361
10080000 0.3335
10090000 0.3295
10100000 0.3125
10110000 0.2505
10120000 0.241
10130000 0.2535
10140000 0.3155
10150000 0.3365
10160000 0.3635
10170000 0.381
10180000 0.397
10190000 0.411
10200000 0.4195
10210000 0.404
10220000 0.408
10230000 0.404
10240000 0.373
10250000 0.3295
10260000 0.3175
10270000 0.3805
10280000 0.4305
10290000 0.461
10300000 0.5065
10310000 0.485
10320000 0.496
10330000 0.504
10340000 0.4205
10350000 0.3935
10360000 0.4125
10370000 0.3615
10380000 0.3095
10390000 0.313
10400000 0.288
10410000 0.331
10420000 0.3265
10430000 0.3495
10440000 0.4615
10450000 0.4405
10460000 0.497
10470000 0.4915
10480000 0.469
10490000 0.4335
10500000 0.3955
10510000 0.417
10520000 0.3975
10530000 0.42
10540000 0.4415
10550000 0.4395
10560000 0.4105
10570000 0.39
10580000 0.4595
10590000 0.4745
10600000 0.493
10610000 0.437
10620000 0.4685
10630000 0.4615
10640000 0.37
10650000 0.3775
10660000 0.385
10670000 0.368
10680000 0.3775
10690000 0.396
10700000 0.3865
10710000 0.352
10720000 0.3815
10730000 0.3895
10740000 0.4105
10750000 0.4625
10760000 0.4635
10770000 0.471
10780000 0.395
10790000 0.355
10800000 0.359
10810000 0.3775
10820000 0.415
10830000 0.376
10840000 0.3635
10850000 0.3755
10860000 0.3945
10870000 0.411
10880000 0.414
10890000 0.414
10900000 0.412
10910000 0.421
10920000 0.3815
10930000 0.3595
10940000 0.361
10950000 0.317
10960000 0.304
10970000 0.339
10980000 0.3255
10990000 0.274
11000000 0.1925
11010000 0.2585
11020000 0.1885
11030000 0.2345
11040000 0.2745
11050000 0.289
11060000 0.32
11070000 0.4185
11080000 0.4595
11090000 0.4615
11100000 0.485
11110000 0.5
11120000 0.5035
11130000 0.5
11140000 0.4435
11150000 0.486
11160000 0.5095
11170000 0.5175
11180000 0.544
11190000 0.59
11200000 0.5915
11210000 0.56
11220000 0.514
11230000 0.5115
11240000 0.5125
11250000 0.492
11260000 0.477
11270000 0.3945
11280000 0.386
11290000 0.339
11300000 0.337
11310000 0.381
11320000 0.361
11330000 0.385
11340000 0.5015
11350000 0.534
11360000 0.4935
11370000 0.4825
11380000 0.54
11390000 0.51
11400000 0.5425
11410000 0.5505
11420000 0.58
11430000 0.569
11440000 0.5975
11450000 0.6175
11460000 0.5905
11470000 0.6615
11480000 0.71
11490000 0.743
11500000 0.8365
11510000 0.853
11520000 0.8295
11530000 0.804
11540000 0.717
11550000 0.6975
11560000 0.7675
11570000 0.799
11580000 0.6385
11590000 0.637
11600000 0.6235
11610000 0.6375
11620000 0.668
11630000 0.8465
11640000 0.6185
11650000 0.629
11660000 0.6525
11670000 0.618
11680000 0.533
11690000 0.519
11700000 0.468
11710000 0.351
11720000 0.306
11730000 0.441
11740000 0.519
11750000 0.7
11760000 0.7745
11770000 0.7445
11780000 0.803
11790000 0.7165
11800000 0.68
11810000 0.7145
11820000 0.7495
11830000 0.665
11840000 0.6405
11850000 0.742
11860000 0.681
11870000 0.699
11880000 0.838
11890000 0.834
11900000 0.684
11910000 0.6255
11920000 0.555
11930000 0.4285
11940000 0.312
11950000 0.112
11960000 0.069
11970000 0.0455
11980000 0.033
11990000 0.0325
12000000 0.029
12010000 0.022
12020000 0.0125
12030000 0.0225
12040000 0.032
12050000 0.033
12060000 0.0235
12070000 0.0135
12080000 0
12090000 0
12100000 0.0055
12110000 0.0055
12120000 0.0155
12130000 0.0825
12140000 0.15
12150000 0.234
12160000 0.259
12170000 0.303
12180000 0.3205
12190000 0.3385
12200000 0.289
12210000 0.245
12220000 0.2545
12230000 0.2165
12240000 0.19
12250000 0.171
12260000 0.1515
12270000 0.128
12280000 0.232
12290000 0.257
12300000 0.3725
12310000 0.4325
12320000 0.385
12330000 0.394
12340000 0.332
12350000 0.297
12360000 0.302
12370000 0.289
12380000 0.328
12390000 0.252
12400000 0.307
12410000 0.417
12420000 0.433
12430000 0.4985
12440000 0.5085
12450000 0.504
12460000 0.4565
12470000 0.4355
12480000 0.39
12490000 0.4165
12500000 0.3835
12510000 0.392
12520000 0.434
12530000 0.4355
12540000 0.4585
12550000 0.4525
12560000 0.444
12570000 0.433
12580000 0.3825
12590000 0.3525
12600000 0.288
12610000 0.338
12620000 0.2995
12630000 0.2725
12640000 0.242
12650000 0.21
12660000 0.2085
12670000 0.195
12680000 0.1685
12690000 0.162
12700000 0.139
12710000 0.127
12720000 0.083
12730000 0.0505
12740000 0.0025
12750000 0
12760000 0
12770000 0.0005
12780000 0
12790000 0
12800000 0.016
12810000 0.019
12820000 0.0615
12830000 0.1065
12840000 0.0945
12850000 0.101
12860000 0.134
12870000 0.144
12880000 0.2485
12890000 0.334
12900000 0.4025
12910000 0.478
12920000 0.5255
12930000 0.5535
12940000 0.5775
12950000 0.664
12960000 0.7035
12970000 0.653
12980000 0.703
12990000 0.772
13000000 0.881
13010000 0.8675
13020000 0.644
13030000 0.717
13040000 0.748
13050000 0.739
13060000 0.704
13070000 0.5455
13080000 0.526
13090000 0.5135
13100000 0.498
13110000 0.5065
13120000 0.455
13130000 0.4375
13140000 0.4245
13150000 0.2445
13160000 0.219
13170000 0.2375
13180000 0.284
13190000 0.308
13200000 0.274
13210000 0.286
13220000 0.3555
13230000 0.2985
13240000 0.313
13250000 0.374
13260000 0.3755
13270000 0.5095
13280000 0.5325
13290000 0.6165
13300000 0.6215
13310000 0.6345
13320000 0.65
13330000 0.673
13340000 0.68
13350000 0.645
13360000 0.6775
13370000 0.6465
13380000 0.641
13390000 0.6175
13400000 0.6205
13410000 0.664
13420000 0.71
13430000 0.7195
13440000 0.7405
13450000 0.7615
13460000 0.8035
13470000 0.7705
13480000 0.803
13490000 0.8475
13500000 0.8415
13510000 0.816
13520000 0.743
13530000 0.6325
13540000 0.642
13550000 0.6075
13560000 0.6925
13570000 0.7105
13580000 0.7045
13590000 0.7095
13600000 0.685
13610000 0.616
13620000 0.6125
13630000 0.8055
13640000 0.8285
13650000 0.767
13660000 0.735
13670000 0.6675
13680000 0.654
13690000 0.606
13700000 0.597
13710000 0.623
13720000 0.632
13730000 0.6585
13740000 0.678
13750000 0.7405
13760000 0.767
13770000 0.8445
13780000 0.838
13790000 0.839
13800000 0.793
13810000 0.7955
13820000 0.822
13830000 0.721
13840000 0.7785
13850000 0.804
13860000 0.851
13870000 0.882
13880000 0.9205
13890000 0.9005
13900000 0.9075
13910000 0.9165
13920000 0.9515
13930000 0.968
13940000 0.975
13950000 0.982
13960000 0.9795
13970000 0.9815
13980000 1
13990000 1
14000000 1
14010000 1
14020000 1
14030000 1
14040000 0.9925
14050000 0.9735
14060000 0.9245
14070000 0.9355
14080000 0.912
14090000 0.927
14100000 0.906
14110000 0.8835
14120000 0.839
14130000 0.7525
14140000 0.748
14150000 0.723
14160000 0.71
14170000 0.694
14180000 0.601
14190000 0.528
14200000 0.489
14210000 0.5005
14220000 0.497
14230000 0.5195
14240000 0.539
14250000 0.558
14260000 0.594
14270000 0.6075
14280000 0.6035
14290000 0.646
14300000 0.644
14310000 0.6545
14320000 0.7085
14330000 0.744
14340000 0.8165
14350000 0.8755
14360000 0.9025
14370000 0.937
14380000 0.966
14390000 0.992
14400000 0.995
14410000 0.9935
14420000 0.9915
14430000 0.993
14440000 0.9935
14450000 0.9925
14460000 0.989
14470000 0.9165
14480000 0.8925
14490000 0.8635
14500000 0.823
14510000 0.797
14520000 0.787
14530000 0.766
14540000 0.7945
14550000 0.804
14560000 0.828
14570000 0.8135
14580000 0.801
14590000 0.7815
14600000 0.8295
14610000 0.8265
14620000 0.828
14630000 0.841
14640000 0.8485
14650000 0.831
14660000 0.837
14670000 0.8305
14680000 0.8455
14690000 0.835
14700000 0.83
14710000 0.847
14720000 0.839
14730000 0.8395
14740000 0.8275
14750000 0.7895
14760000 0.749
14770000 0.8325
14780000 0.819
14790000 0.821
14800000 0.779
14810000 0.7175
14820000 0.6855
14830000 0.603
14840000 0.571
14850000 0.576
14860000 0.506
14870000 0.4265
14880000 0.3775
14890000 0.386
14900000 0.421
14910000 0.4125
14920000 0.416
14930000 0.403
14940000 0.43
14950000 0.453
14960000 0.5525
14970000 0.412
14980000 0.3485
14990000 0.324
15000000 0.311
15010000 0.31
15020000 0.316
15030000 0.3475
15040000 0.369
15050000 0.377
15060000 0.44
15070000 0.4155
15080000 0.451
15090000 0.41
15100000 0.419
15110000 0.3905
15120000 0.2925
15130000 0.328
15140000 0.315
15150000 0.2575
15160000 0.2
15170000 0.2415
15180000 0.2475
15190000 0.282
15200000 0.2845
15210000 0.2395
15220000 0.245
15230000 0.2095
15240000 0.202
15250000 0.1895
15260000 0.1465
15270000 0.173
15280000 0.194
15290000 0.231
15300000 0.224
15310000 0.2695
15320000 0.367
15330000 0.4125
15340000 0.4685
15350000 0.42
15360000 0.4895
15370000 0.492
15380000 0.5395
15390000 0.525
15400000 0.57
15410000 0.638
15420000 0.6615
15430000 0.686
15440000 0.673
15450000 0.711
15460000 0.745
15470000 0.7965
15480000 0.854
15490000 0.855
15500000 0.8945
15510000 0.856
15520000 0.7865
15530000 0.7225
15540000 0.635
15550000 0.6445
15560000 0.5085
15570000 0.4715
15580000 0.456
15590000 0.474
15600000 0.4575
15610000 0.4265
15620000 0.4415
15630000 0.392
15640000 0.444
15650000 0.423
15660000 0.4
15670000 0.308
15680000 0.219
15690000 0.171
15700000 0.154
15710000 0.141
15720000 0.166
15730000 0.152
15740000 0.149
15750000 0.121
15760000 0.1125
15770000 0.1225
15780000 0.14
15790000 0.1235
15800000 0.105
15810000 0.079
15820000 0.0835
15830000 0.0795
15840000 0.0525
15850000 0.0085
15860000 0
15870000 0
15880000 0
15890000 0
15900000 0
15910000 0
15920000 0
15930000 0.009
15940000 0.057
15950000 0.101
15960000 0.1015
15970000 0.0995
15980000 0.1055
15990000 0.116
16000000 0.1145
16010000 0.1295
16020000 0.1415
16030000 0.1305
16040000 0.134
16050000 0.1205
16060000 0.123
16070000 0.118
16080000 0.206
16090000 0.2415
16100000 0.293
16110000 0.3195
16120000 0.321
16130000 0.268
16140000 0.2365
16150000 0.2255
16160000 0.225
16170000 0.236
16180000 0.256
16190000 0.211
16200000 0.1845
16210000 0.125
16220000 0.1225
16230000 0.1215
16240000 0.126
16250000 0.1425
16260000 0.15
16270000 0.1525
16280000 0.1615
16290000 0.157
16300000 0.1405
16310000 0.1665
16320000 0.162
16330000 0.18
16340000 0.1935
16350000 0.186
16360000 0.193
16370000 0.1975
16380000 0.2025
16390000 0.212
16400000 0.194
16410000 0.203
16420000 0.2185
16430000 0.2115
16440000 0.211
16450000 0.2005
16460000 0.2215
16470000 0.2625
16480000 0.2535
16490000 0.269
16500000 0.261
16510000 0.2465
16520000 0.2765
16530000 0.2675
16540000 0.2555
16550000 0.238
16560000 0.2515
16570000 0.238
16580000 0.2265
16590000 0.204
16600000 0.196
16610000 0.143
16620000 0.078
16630000 0.049
16640000 0.0555
16650000 0.0655
16660000 0.0605
16670000 0.0615
16680000 0.089
16690000 0.1255
16700000 0.1195
16710000 0.1265
16720000 0.137
16730000 0.145
16740000 0.1315
16750000 0.1615
16760000 0.158
16770000 0.1565
16780000 0.164
16790000 0.1845
16800000 0.209
16810000 0.2425
16820000 0.286
16830000 0.2895
16840000 0.2565
16850000 0.232
16860000 0.238
16870000 0.229
16880000 0.232
16890000 0.2195
16900000 0.248
16910000 0.278
16920000 0.307
16930000 0.28
16940000 0.3155
16950000 0.3765
16960000 0.4265
16970000 0.4475
16980000 0.4735
16990000 0.508
17000000 0.5605
17010000 0.6145
17020000 0.5635
17030000 0.561
17040000 0.5785
17050000 0.6185
17060000 0.606
17070000 0.5885
17080000 0.6165
17090000 0.732
17100000 0.7995
17110000 0.82
17120000 0.795
17130000 0.8165
17140000 0.841
17150000 0.8725
17160000 0.849
17170000 0.859
17180000 0.8855
17190000 0.886
17200000 0.8625
17210000 0.789
17220000 0.779
17230000 0.737
17240000 0.678
17250000 0.6485
17260000 0.616
17270000 0.6395
17280000 0.537
17290000 0.5205
17300000 0.4765
17310000 0.442
17320000 0.4555
17330000 0.401
17340000 0.4065
17350000 0.447
17360000 0.49
17370000 0.448
17380000 0.4165
17390000 0.337
17400000 0.3465
17410000 0.3595
17420000 0.387
17430000 0.457
17440000 0.5635
17450000 0.6375
17460000 0.651
17470000 0.6495
17480000 0.6715
17490000 0.694
17510000 0.6895
17520000 0.6845
17530000 0.704
17540000 0.6675
17550000 0.6745
17560000 0.4995
17570000 0.5545
17580000 0.585
17590000 0.571
17600000 0.548
17610000 0.5275
17620000 0.515
17630000 0.5345
17640000 0.532
17650000 0.5585
17660000 0.574
17670000 0.577
17680000 0.5955
17690000 0.5925
17700000 0.6625
17710000 0.6835
17720000 0.708
17730000 0.727
17740000 0.729
17750000 0.7275
17760000 0.7265
17770000 0.7325
17780000 0.7245
17790000 0.7455
18090000 0.5
18100000 0.5
18110000 0.5
18120000 0.5
18130000 0.5
18140000 0.5
18150000 0.5
18160000 0.5
18170000 0.5
18180000 0.5
18190000 0.5175
18200000 0.521
18210000 0.5305
18220000 0.5325
18230000 0.5265
18240000 0.535
18250000 0.5335
18260000 0.548
18270000 0.574
18280000 0.613
18290000 0.628
18300000 0.669
18310000 0.721
18320000 0.7065
18330000 0.697
18340000 0.7045
18350000 0.7125
18360000 0.7345
18370000 0.708
18380000 0.7265
18390000 0.743
18400000 0.708
18410000 0.7125
18420000 0.726
18430000 0.732
18440000 0.728
18450000 0.7105
18460000 0.7155
18470000 0.6995
18480000 0.7155
18490000 0.699
18500000 0.693
18510000 0.678
18520000 0.723
18530000 0.6635
18540000 0.713
18550000 0.695
18560000 0.699
18570000 0.656
18580000 0.6375
18590000 0.605
18600000 0.598
18610000 0.6675
18620000 0.607
18630000 0.5735
18640000 0.5765
18650000 0.577
18660000 0.5745
18670000 0.571
18680000 0.5925
18690000 0.553
18700000 0.542
18710000 0.603
18720000 0.601
18730000 0.628
18740000 0.656
18750000 0.7115
18760000 0.72
18770000 0.7495
18780000 0.7465
18790000 0.7635
18800000 0.7425
18810000 0.764
18820000 0.7345
18830000 0.732
18840000 0.6715
18850000 0.618
18860000 0.4815
18870000 0.462
18880000 0.462
18890000 0.475
18900000 0.4645
18910000 0.3855
18920000 0.385
18930000 0.389
18940000 0.357
18950000 0.3335
18960000 0.2885
18970000 0.2525
18980000 0.302
18990000 0.335
19000000 0.346
19010000 0.304
19020000 0.27
19030000 0.2155
19040000 0.263
19050000 0.274
19060000 0.3375
19070000 0.366
19080000 0.385
19090000 0.365
19100000 0.3995
19110000 0.391
19120000 0.4025
19130000 0.4715
19140000 0.4825
19150000 0.492
19160000 0.5
19170000 0.5
19180000 0.5
19190000 0.5
19200000 0.5
19210000 0.5
19460000 0.429
19470000 0.4195
19480000 0.4155
19490000 0.4185
19500000 0.414
19510000 0.4055
19520000 0.419
19530000 0.438
19540000 0.4305
19550000 0.432
19560000 0.4595
19570000 0.529
19580000 0.5405
19590000 0.5675
19600000 0.595
19610000 0.6865
19620000 0.7025
19630000 0.7455
19640000 0.743
19650000 0.737
19660000 0.7465
19670000 0.788
19680000 0.802
19690000 0.7985
19700000 0.826
19710000 0.834
19720000 0.84
19730000 0.8465
19740000 0.8435
19750000 0.8445
19760000 0.8425
19770000 0.833
19780000 0.8435
19790000 0.8125
19800000 0.8325
19810000 0.8285
19820000 0.822
19830000 0.837
19840000 0.8335
19850000 0.8335
19860000 0.8315
19870000 0.8305
19880000 0.8495
19890000 0.8475
19900000 0.8335
19910000 0.8045
19920000 0.8145
19930000 0.7955
19940000 0.7555
19950000 0.7285
19960000 0.708
19970000 0.603
19980000 0.522
19990000 0.4645
20000000 0.444
20010000 0.4055
20020000 0.382
20030000 0.38
20040000 0.406
20050000 0.394
20060000 0.4045
20070000 0.395
20080000 0.362
20090000 0.392
20100000 0.4295
20110000 0.463
20120000 0.4225
20130000 0.422
20140000 0.447
20150000 0.49
20160000 0.573
20170000 0.606
20180000 0.5995
20190000 0.649
20200000 0.6335
20210000 0.6545
20220000 0.6775
20230000 0.686
20240000 0.7
20250000 0.684
20260000 0.682
20270000 0.7205
20280000 0.658
20290000 0.649
20300000 0.6635
20310000 0.6795
20320000 0.678
20330000 0.68
20340000 0.7005
20350000 0.7225
20360000 0.7155
20370000 0.743
20380000 0.759
20390000 0.773
20400000 0.7705
20410000 0.775
20420000 0.7705
20430000 0.782
20440000 0.8455
20450000 0.905
20460000 0.923
20470000 0.9115
20480000 0.94
20490000 0.9535
20500000 0.9465
20510000 0.9645
20520000 0.9465
20530000 0.906
20540000 0.898
20550000 0.9535
20560000 0.967
20570000 0.973
20580000 0.9685
20590000 0.971
20600000 0.964
20610000 0.959
20620000 0.976
20630000 0.971
20640000 0.936
20650000 0.8805
20660000 0.8605
20670000 0.8215
20680000 0.8265
20690000 0.825
20700000 0.829
20710000 0.8215
20720000 0.812
20730000 0.761
20740000 0.7675
20750000 0.7405
20760000 0.7615
20770000 0.7315
20780000 0.736
20790000 0.707
20800000 0.6675
20810000 0.6385
20820000 0.573
20830000 0.596
20840000 0.5835
20850000 0.6015
20860000 0.6145
20870000 0.708
20880000 0.708
20890000 0.706
20900000 0.6985
20910000 0.711
20920000 0.737
20930000 0.731
20940000 0.726
20950000 0.7405
20960000 0.742
20970000 0.7335
20980000 0.714
20990000 0.7175
21000000 0.6905
21010000 0.6265
21020000 0.6125
21030000 0.534
21040000 0.5055
21050000 0.415
21060000 0.3395
21070000 0.374
21080000 0.318
21090000 0.243
21100000 0.2675
21110000 0.2575
21120000 0.1945
21130000 0.2
21140000 0.1525
21150000 0.1735
21160000 0.195
21170000 0.1785
21180000 0.188
21190000 0.201
21200000 0.1995
21210000 0.183
21220000 0.1975
21230000 0.2
21240000 0.2045
21250000 0.1955
21260000 0.247
21270000 0.2985
21280000 0.32
21290000 0.327
21300000 0.3225
21310000 0.3375
21320000 0.3345
21330000 0.337
21340000 0.3145
21350000 0.3315
21360000 0.32
21370000 0.316
21380000 0.3085
21390000 0.299
21400000 0.299
21410000 0.396
21420000 0.388
21430000 0.393
21440000 0.372
21450000 0.3715
21460000 0.3645
21470000 0.3275
21480000 0.322
21490000 0.2805
21500000 0.2915
21510000 0.2825
21520000 0.266
21530000 0.272
21540000 0.2855
21550000 0.2605
21560000 0.2805
21570000 0.27
21580000 0.3515
21590000 0.33
21600000 0.3565
21610000 0.343
21620000 0.343
21630000 0.3635
21640000 0.3995
21650000 0.435
21660000 0.4395
21670000 0.4335
21680000 0.401
21690000 0.402
21700000 0.355
21710000 0.3375
21720000 0.3065
21730000 0.3305
21740000 0.325
21750000 0.33
21760000 0.3305
21770000 0.326
21780000 0.2705
21790000 0.266
21800000 0.2675
21810000 0.2295
21820000 0.221
21830000 0.2305
21840000 0.211
21850000 0.2015
21860000 0.2365
21870000 0.2165
21880000 0.211
21890000 0.2105
21900000 0.2175
21910000 0.197
21920000 0.2135
21930000 0.207
21940000 0.2165
21950000 0.206
21960000 0.1905
21970000 0.1785
21980000 0.181
21990000 0.1635
22000000 0.196
22010000 0.1745
22020000 0.183
22030000 0.1685
22040000 0.176
22050000 0.18
22060000 0.1685
22070000 0.164
22080000 0.1635
22090000 0.18
22100000 0.1725
22110000 0.1665
22120000 0.172
22130000 0.171
22140000 0.189
22150000 0.168
22160000 0.177
22170000 0.163
22180000 0.1765
22190000 0.1965
22200000 0.211
22210000 0.206
22220000 0.24
22230000 0.2475
22240000 0.266
22250000 0.303
22260000 0.3015
22270000 0.325
22280000 0.3415
22290000 0.352
22300000 0.3335
22310000 0.3585
22320000 0.369
22330000 0.3935
22340000 0.3715
22350000 0.3655
22360000 0.3655
22370000 0.396
22380000 0.3695
22390000 0.3935
22400000 0.3905
22410000 0.4185
22420000 0.4245
22430000 0.42
22440000 0.471
22450000 0.4685
22460000 0.4465
22470000 0.439
22480000 0.4735
22490000 0.444
22500000 0.443
22510000 0.4025
22520000 0.4005
22530000 0.4
22540000 0.419
22550000 0.3965
22560000 0.3805
22570000 0.365
22580000 0.362
22590000 0.3375
22600000 0.3185
22610000 0.2345
22620000 0.229
22630000 0.195
22640000 0.2395
22650000 0.237
22660000 0.223
22670000 0.2165
22680000 0.2155
22690000 0.219
22700000 0.2035
22710000 0.221
22720000 0.225
22730000 0.197
22740000 0.2195
22750000 0.19
22760000 0.2025
22770000 0.205
22780000 0.219
22790000 0.2685
22800000 0.3095
22810000 0.43
22820000 0.536
22830000 0.5585
22840000 0.568
22850000 0.5665
22860000 0.5765
22870000 0.559
22880000 0.5455
22890000 0.537
22900000 0.5455
22910000 0.554
22920000 0.579
22930000 0.5825
22940000 0.6325
22950000 0.635
22960000 0.6335
22970000 0.561
22980000 0.5205
22990000 0.4655
23000000 0.3755
23010000 0.3045
23020000 0.303
23030000 0.2925
23040000 0.314
23050000 0.367
23060000 0.342
23070000 0.3745
23080000 0.3965
23090000 0.4095
23100000 0.378
23110000 0.3915
23120000 0.3675
23130000 0.3615
23140000 0.3075
23150000 0.3125
23160000 0.3075
23170000 0.251
23180000 0.23
23190000 0.2295
23200000 0.2355
23210000 0.235
23220000 0.258
23230000 0.2645
23240000 0.2655
23250000 0.2895
23260000 0.3105
23270000 0.3165
23280000 0.3015
23290000 0.3345
23300000 0.3695
23310000 0.425
23320000 0.458
23330000 0.501
23340000 0.575
23350000 0.6825
23360000 0.703
23370000 0.8165
23380000 0.9135
23390000 0.9075
23400000 0.903
23410000 0.91
23420000 0.8965
23430000 0.8945
23440000 0.886
23450000 0.788
23460000 0.731
23470000 0.7015
23480000 0.653
23490000 0.5855
23500000 0.556
23510000 0.544
23520000 0.566
23530000 0.5
23540000 0.3965
23550000 0.236
23560000 0.218
23570000 0.1705
23580000 0.136
23590000 0.146
23600000 0.128
23610000 0.134
23620000 0.1395
23630000 0.1525
23640000 0.1535
23650000 0.1655
23660000 0.19
23670000 0.1965
23680000 0.3005
23690000 0.3385
23700000 0.3375
23710000 0.352
23720000 0.3495
23730000 0.3455
23740000 0.3645
23750000 0.3935
23760000 0.402
23770000 0.406
23780000 0.3885
23790000 0.4265
23800000 0.4525
23810000 0.464
23820000 0.449
23830000 0.449
23840000 0.4435
23850000 0.457
23860000 0.4475
23870000 0.451
23880000 0.446
23890000 0.439
23900000 0.4425
23910000 0.4345
23920000 0.44
23930000 0.4425
23940000 0.419
23950000 0.415
23960000 0.4165
23970000 0.4425
23980000 0.452
23990000 0.447
24000000 0.442
24010000 0.4435
24020000 0.443
24030000 0.434
24040000 0.429
24050000 0.4295
24060000 0.423
24070000 0.43
24080000 0.4305
24090000 0.4185
24100000 0.427
24110000 0.4295
24120000 0.4265
24130000 0.424
24140000 0.4365
24150000 0.4315
24160000 0.412
24170000 0.4045
24180000 0.399
24190000 0.3945
24200000 0.397
24210000 0.422
24220000 0.445
24230000 0.4845
24240000 0.476
24250000 0.4875
24260000 0.477
24270000 0.482
24280000 0.513
24290000 0.484
24300000 0.462
24310000 0.4515
24320000 0.4485
24330000 0.432
24340000 0.4415
24350000 0.439
24360000 0.4475
24370000 0.44
24380000 0.4265
24390000 0.4085
24400000 0.411
24410000 0.404
24420000 0.3915
24430000 0.388
24440000 0.343
24450000 0.375
24460000 0.344
24470000 0.3315
24480000 0.2875
24490000 0.3435
24500000 0.3335
24510000 0.3235
24520000 0.313
24530000 0.341
24540000 0.331
24550000 0.3555
24560000 0.3235
24570000 0.315
24580000 0.3295
24590000 0.3745
24600000 0.3865
24610000 0.441
24620000 0.468
24630000 0.4525
24640000 0.4915
24650000 0.385
24660000 0.3795
24670000 0.393
24680000 0.393
24690000 0.383
24700000 0.36
24710000 0.3495
24720000 0.3715
24730000 0.374
24740000 0.409
24750000 0.405
24760000 0.415
24770000 0.4365
24780000 0.429
24790000 0.3985
24800000 0.4205
24810000 0.452
24820000 0.43
24830000 0.4515
24840000 0.475
24850000 0.4625
24860000 0.455
24870000 0.482
24880000 0.5245
24890000 0.535
24900000 0.5275
24910000 0.5485
24920000 0.5245
24930000 0.4605
24940000 0.4765
24950000 0.499
24960000 0.4945
24970000 0.5255
24980000 0.591
24990000 0.612
25000000 0.626
25010000 0.618
25020000 0.581
25030000 0.549
25040000 0.563
25050000 0.5525
25060000 0.5365
25070000 0.576
25080000 0.6045
25090000 0.601
25110000 0.604
25120000 0.6565
25130000 0.6925
25140000 0.62
25150000 0.5895
25160000 0.6015
25170000 0.555
25180000 0.549
25190000 0.5195
25200000 0.52
25210000 0.498
25220000 0.5105
25230000 0.5065
25240000 0.477
25250000 0.4925
25260000 0.4535
25270000 0.3855
25280000 0.3725
25290000 0.3715
25300000 0.3635
25310000 0.3135
25320000 0.304
25330000 0.2625
25340000 0.266
25350000 0.2595
25360000 0.2675
25370000 0.2555
25380000 0.2515
25390000 0.252
25400000 0.226
25410000 0.2205
25420000 0.2275
25430000 0.205
25440000 0.2215
25450000 0.2155
25460000 0.2195
25470000 0.2155
25480000 0.2245
25490000 0.189
25500000 0.1925
25510000 0.1445
25520000 0.112
25530000 0.179
25540000 0.225
25550000 0.218
25560000 0.2255
25570000 0.218
25580000 0.2115
25590000 0.2495
25600000 0.324
25610000 0.382
25620000 0.47
25630000 0.525
25640000 0.595
25650000 0.778
25660000 0.896
25670000 0.918
25680000 0.9265
25690000 0.9335
25700000 0.9555
25710000 0.9855
25720000 0.997
25730000 1
25740000 1
25750000 1
25760000 1
25770000 1
25780000 1
25790000 1
25800000 1
25810000 1
25820000 0.9975
25830000 0.99
25840000 0.9685
25850000 0.944
25860000 0.8475
25870000 0.787
25880000 0.785
25890000 0.771
25900000 0.742
25910000 0.7385
25920000 0.7325
25930000 0.7615
25940000 0.723
25950000 0.743
25960000 0.7175
25970000 0.705
25980000 0.721
25990000 0.7075
26000000 0.678
26010000 0.6475
26020000 0.6175
26030000 0.626
26040000 0.6515
26050000 0.6485
26060000 0.6115
26070000 0.6165
26080000 0.595
26090000 0.6125
26100000 0.6385
26110000 0.603
26120000 0.634
26130000 0.721
26140000 0.7085
26150000 0.714
26160000 0.708
26170000 0.676
26180000 0.5725
26190000 0.59
26200000 0.628
26210000 0.608
26220000 0.562
26230000 0.549
26240000 0.5355
26250000 0.543
26260000 0.6245
26270000 0.615
26280000 0.653
26290000 0.743
26300000 0.795
26310000 0.8075
26320000 0.8025
26330000 0.8125
26340000 0.803
26350000 0.7885
26360000 0.8115
26370000 0.8175
26380000 0.8065
26390000 0.8325
26400000 0.841
26410000 0.8535
26420000 0.9065
26430000 0.889
26440000 0.8695
26450000 0.8565
26460000 0.833
26470000 0.8225
26480000 0.8175
26490000 0.7705
26500000 0.5855
26510000 0.554
26520000 0.541
26530000 0.5145
26540000 0.508
26550000 0.4205
26560000 0.405
26570000 0.3745
26580000 0.356
26590000 0.396
26600000 0.379
26610000 0.332
26620000 0.379
26630000 0.392
26640000 0.468
26650000 0.492
26660000 0.61
26670000 0.721
26680000 0.9075
26690000 0.981
26700000 0.9905
26710000 0.994
26720000 0.9965
26730000 1
26740000 1
26750000 0.9975
26760000 0.9925
26770000 0.992
26780000 0.9925
26790000 0.9865
26800000 0.9905
26810000 0.9765
26820000 0.953
26830000 0.8335
26840000 0.731
26850000 0.6035
26860000 0.413
26870000 0.3565
26880000 0.281
26890000 0.2405
26900000 0.2745
26910000 0.2695
26920000 0.2695
26930000 0.297
26940000 0.332
26950000 0.3095
26960000 0.3275
26970000 0.3325
26980000 0.308
26990000 0.306
27000000 0.3255
27010000 0.3045
27020000 0.325
27030000 0.3205
27040000 0.427
27050000 0.4615
27060000 0.622
27070000 0.7145
27080000 0.6235
27090000 0.5855
27100000 0.5255
27110000 0.502
27120000 0.511
27130000 0.492
27140000 0.463
27150000 0.439
27160000 0.397
27170000 0.454
27180000 0.4705
27190000 0.4965
27200000 0.5075
27210000 0.5205
27220000 0.5285
27230000 0.5245
27240000 0.522
27250000 0.5315
27260000 0.524
27270000 0.533
27280000 0.5205
27290000 0.5095
27300000 0.4945
27310000 0.477
27320000 0.496
27330000 0.5115
27340000 0.5165
27350000 0.527
27360000 0.5375
27370000 0.533
27380000 0.533
27390000 0.5255
27400000 0.5235
27410000 0.525
27420000 0.538
27430000 0.5555
27440000 0.5335
27450000 0.5335
27460000 0.604
27470000 0.631
27480000 0.662
27490000 0.715
27500000 0.676
27510000 0.6125
27520000 0.5845
27530000 0.6235
27540000 0.616
27550000 0.536
27560000 0.5085
27570000 0.509
27580000 0.503
27590000 0.4885
27600000 0.4475
27610000 0.4365
27620000 0.4465
27630000 0.4945
27640000 0.4985
27650000 0.487
27660000 0.464
27670000 0.453
27680000 0.4605
27690000 0.463
27700000 0.52
27710000 0.5505
27720000 0.6165
27730000 0.6675
27740000 0.681
27750000 0.7455
27760000 0.786
27770000 0.847
27780000 0.8535
27790000 0.8605
27800000 0.915
27810000 0.905
27820000 0.8075
27830000 0.559
27840000 0.5915
27850000 0.5785
27860000 0.5315
27870000 0.484
27880000 0.4725
27890000 0.4615
27900000 0.437
27910000 0.46
27920000 0.4545
27930000 0.4145
27940000 0.402
27950000 0.403
27960000 0.385
27970000 0.3745
27980000 0.367
27990000 0.3815
28000000 0.3475
28010000 0.2855
28020000 0.2955
28030000 0.3045
28040000 0.2375
28050000 0.176
28060000 0.169
28070000 0.1645
28080000 0.1475
28090000 0.1685
28100000 0.1385
28110000 0.098
28120000 0.1115
28130000 0.134
28140000 0.151
28150000 0.136
28160000 0.119
28170000 0.117
28180000 0.123
28190000 0.112
28200000 0.1295
28210000 0.12
28220000 0.1275
28230000 0.129
28240000 0.1265
28250000 0.139
28260000 0.181
28270000 0.219
28280000 0.218
28290000 0.286
28300000 0.3135
28310000 0.279
28320000 0.295
28330000 0.2125
28340000 0.177
28350000 0.18
28360000 0.193
28370000 0.2
28380000 0.2065
28390000 0.2465
28400000 0.367
28410000 0.411
28420000 0.518
28430000 0.551
28440000 0.499
28450000 0.466
28460000 0.413
28470000 0.418
28480000 0.44
28490000 0.4135
28500000 0.3725
28510000 0.4285
28520000 0.438
28530000 0.4445
28540000 0.51
28550000 0.5335
28560000 0.5315
28570000 0.5395
28580000 0.513
28590000 0.498
28600000 0.458
28610000 0.425
28620000 0.367
28630000 0.375
28640000 0.392
28650000 0.4205
28660000 0.472
28670000 0.4295
28680000 0.4135
28690000 0.4235
28700000 0.459
28710000 0.426
28720000 0.3875
28730000 0.4705
28740000 0.457
28750000 0.455
28760000 0.5065
28770000 0.4455
28780000 0.5345
28790000 0.557
28800000 0.5375
28810000 0.495
28820000 0.5245
28830000 0.465
28840000 0.48
28850000 0.4045
28860000 0.378
28870000 0.4065
28880000 0.3825
28890000 0.3905
28900000 0.353
28910000 0.358
28920000 0.343
28930000 0.3195
28940000 0.2915
28950000 0.3025
28960000 0.3495
28970000 0.445
28980000 0.4705
28990000 0.4595
29000000 0.4805
29010000 0.471
29020000 0.488
29030000 0.476
29040000 0.482
29050000 0.4755
29060000 0.4835
29070000 0.449
29080000 0.4475
29090000 0.4745
29100000 0.506
29110000 0.571
29120000 0.5865
29130000 0.619
29140000 0.6455
29150000 0.608
29160000 0.561
29170000 0.527
29180000 0.505
29190000 0.4925
29200000 0.5115
29210000 0.5975
29220000 0.583
29230000 0.605
29240000 0.638
29250000 0.672
29260000 0.6705
29270000 0.711
29280000 0.744
29290000 0.717
29300000 0.69
29310000 0.6985
29320000 0.718
29330000 0.817
29340000 0.7685
29350000 0.7785
29360000 0.852
29370000 0.879
29380000 0.878
29390000 0.877
29400000 0.88
29410000 0.8765
29420000 0.856
29430000 0.8525
29440000 0.854
29450000 0.841
29460000 0.8505
29470000 0.8475
29480000 0.855
29490000 0.8545
29500000 0.8795
29510000 0.9115
29520000 0.912
29530000 0.916
29540000 0.911
29550000 0.925
29560000 0.927
29570000 0.8815
29580000 0.889
29590000 0.8945
29600000 0.8555
29610000 0.8345
29620000 0.8475
29630000 0.837
29640000 0.856
29650000 0.8375
29660000 0.8465
29670000 0.8365
29680000 0.834
29690000 0.816
29700000 0.8415
29710000 0.846
29720000 0.7745
29730000 0.7585
29740000 0.767
29750000 0.7725
29760000 0.7895
29770000 0.818
29780000 0.871
29790000 0.916
29800000 0.898
29810000 0.9095
29820000 0.911
29830000 0.9255
29840000 0.9835
29850000 0.9805
29860000 0.9645
29870000 0.928
29880000 0.9145
29890000 0.91
29900000 0.8495
29910000 0.8495
29920000 0.832
29930000 0.8325
29940000 0.881
29950000 0.86
29960000 0.8735
29970000 0.856
29980000 0.85
29990000 0.757
30000000 0.788
30010000 0.7595
30020000 0.7975
30030000 0.84
30040000 0.685
30050000 0.7075
30060000 0.7845
30070000 0.7985
30080000 0.774
30090000 0.772
30100000 0.7235
30110000 0.7285
30120000 0.7255
30130000 0.7995
30140000 0.8205
30150000 0.807
30160000 0.8185
30170000 0.818
30180000 0.8605
30190000 0.944
30200000 0.9715
30210000 0.979
30220000 0.9825
30230000 0.9735
30240000 0.9855
30250000 0.978
30260000 0.951
30270000 0.939
30280000 0.9545
30290000 0.9665
30300000 0.9845
30310000 0.9845
30320000 0.9865
30330000 0.9135
30340000 0.8785
30350000 0.8905
30360000 0.7625
30370000 0.667
30380000 0.5685
30390000 0.4195
30400000 0.348
30410000 0.2365
30420000 0.2615
30430000 0.2865
30440000 0.3035
30450000 0.337
30460000 0.3555
30470000 0.3995
30480000 0.3985
30490000 0.491
30500000 0.4455
30510000 0.4095
30520000 0.414
30530000 0.402
30540000 0.398
30550000 0.4125
30560000 0.445
30570000 0.5165
30580000 0.5395
30590000 0.5475
30600000 0.5325
30610000 0.68
30620000 0.587
30630000 0.535
30640000 0.591
30650000 0.5675
30660000 0.493
30670000 0.533
30680000 0.5365
30690000 0.4305
30700000 0.468
30710000 0.4155
30720000 0.4475
30730000 0.4795
30740000 0.545
30750000 0.5275
30760000 0.523
30770000 0.489
30780000 0.503
30790000 0.5035
30800000 0.5755
30810000 0.5185
30820000 0.535
30830000 0.6115
30840000 0.586
30850000 0.678
30860000 0.619
30870000 0.5425
30880000 0.5145
30890000 0.4235
30900000 0.35
30910000 0.3675
30920000 0.4215
30930000 0.4215
30940000 0.349
30950000 0.3305
30960000 0.308
30970000 0.3075
30980000 0.2655
30990000 0.248
31000000 0.163
31010000 0.14
31020000 0.1345
31030000 0.1275
31040000 0.1165
31050000 0.1145
31060000 0.123
31070000 0.146
31080000 0.1585
31090000 0.1755
31100000 0.204
31110000 0.224
31120000 0.209
31130000 0.239
31140000 0.267
31150000 0.31
31160000 0.32
31170000 0.309
31180000 0.307
31190000 0.2965
31200000 0.323
31210000 0.359
31220000 0.3875
31230000 0.395
31240000 0.355
31250000 0.3495
31260000 0.395
31270000 0.404
31280000 0.3935
31290000 0.32
31300000 0.2555
31310000 0.207
31320000 0.189
31330000 0.168
31340000 0.1555
31350000 0.1115
31360000 0.1285
31370000 0.1575
31380000 0.1845
31390000 0.1905
31400000 0.202
31410000 0.2095
31420000 0.201
31430000 0.196
31440000 0.1415
31450000 0.1715
31460000 0.1605
31470000 0.1685
31480000 0.165
31490000 0.181
31500000 0.185
31510000 0.1825
31520000 0.191
31530000 0.157
31540000 0.1415
31550000 0.169
31560000 0.16
31570000 0.1485
31580000 0.146
31590000 0.053
31600000 0.0055
31610000 0.011
31620000 0
31630000 0
31640000 0
31650000 0
31660000 0
31670000 0
31680000 0
31690000 0
31700000 0
31710000 0
31720000 0
31730000 0
31740000 0
31750000 0
31760000 0
31770000 0
31780000 0
31790000 0
31800000 0
31810000 0
31820000 0
31830000 0.004
31840000 0.0085
31850000 0.0125
31860000 0.0105
31870000 0.01
31880000 0.016
31890000 0.01
31900000 0.008
31910000 0.032
31920000 0.057
31930000 0.037
31940000 0.038
31950000 0.0145
31960000 0.044
31970000 0.102
31980000 0.114
31990000 0.1415
32000000 0.1885
32010000 0.1905
32020000 0.2565
32030000 0.264
32040000 0.254
32050000 0.2585
32060000 0.352
32070000 0.383
32080000 0.4065
32090000 0.4985
32100000 0.5235
32110000 0.569
32120000 0.535
32130000 0.526
32140000 0.508
32150000 0.5525
32160000 0.646
32170000 0.6445
32180000 0.662
32190000 0.633
32200000 0.6195
32210000 0.6305
32220000 0.5585
32230000 0.5105
32240000 0.5025
32250000 0.4845
32260000 0.445
32270000 0.397
32280000 0.402
32290000 0.384
32300000 0.3795
32310000 0.385
32320000 0.4055
32330000 0.461
32340000 0.487
32350000 0.5415
32360000 0.5625
32370000 0.5845
32380000 0.68
32390000 0.71
32400000 0.7625
32410000 0.7515
32420000 0.75
32430000 0.784
32440000 0.778
32450000 0.7715
32460000 0.7815
32470000 0.7985
32480000 0.798
32490000 0.8055
32500000 0.8125
32510000 0.853
32520000 0.8105
32530000 0.757
32540000 0.6575
32550000 0.631
32560000 0.563
32570000 0.57
32580000 0.579
32590000 0.504
32600000 0.661
32610000 0.5925
32620000 0.534
32630000 0.576
32640000 0.546
32650000 0.595
32660000 0.6795
32670000 0.7315
32680000 0.7525
32690000 0.8515
32710000 0.8905
32720000 0.882
32730000 0.835
32740000 0.812
32750000 0.738
32760000 0.6795
32770000 0.676
32780000 0.6555
32790000 0.6495
32800000 0.519
32810000 0.504
32820000 0.522
32830000 0.487
32840000 0.507
32850000 0.5075
32860000 0.489
32870000 0.4625
32880000 0.455
32890000 0.447
32900000 0.4565
32910000 0.4275
32920000 0.44
32930000 0.4665
32940000 0.4645
32950000 0.4655
32960000 0.4555
32970000 0.4735
32980000 0.4725
32990000 0.4755
33000000 0.5125
33010000 0.5085
33020000 0.488
33030000 0.5215
33040000 0.5025
33050000 0.5135
33060000 0.5075
33070000 0.558
33080000 0.5325
33090000 0.558
33100000 0.5565
33110000 0.553
33120000 0.591
33130000 0.601
33140000 0.594
33150000 0.621
33160000 0.6185
33170000 0.631
33180000 0.6325
33190000 0.677
33200000 0.6975
33210000 0.74
33220000 0.7165
33230000 0.7005
33240000 0.7225
33250000 0.6505
33260000 0.6165
33270000 0.596
33280000 0.565
33290000 0.5095
33300000 0.486
33310000 0.495
33320000 0.4615
33330000 0.4935
33340000 0.601
33350000 0.574
33360000 0.555
33370000 0.5515
33380000 0.5675
33390000 0.5955
33400000 0.618
33410000 0.646
33420000 0.6575
33430000 0.662
33440000 0.677
33450000 0.729
33460000 0.791
33470000 0.8065
33480000 0.8915
33490000 0.9075
33500000 0.9455
33510000 0.954
33520000 0.9525
33530000 0.949
33540000 0.955
33550000 0.966
33560000 0.9555
33570000 0.958
33580000 0.9585
33590000 0.947
33600000 0.9335
33610000 0.914
33620000 0.9105
33630000 0.8455
33640000 0.826
33650000 0.8025
33660000 0.795
33670000 0.798
33680000 0.7045
33690000 0.6505
33700000 0.585
33710000 0.5445
33720000 0.48
33730000 0.428
33740000 0.3495
33750000 0.362
33760000 0.341
33770000 0.343
33780000 0.302
33790000 0.3135
33800000 0.3065
33810000 0.365
33820000 0.371
33830000 0.363
33840000 0.3805
33850000 0.367
33860000 0.3395
33870000 0.344
33880000 0.346
33890000 0.391
33900000 0.401
33910000 0.4375
33920000 0.449
33930000 0.4815
33940000 0.5185
33950000 0.4935
33960000 0.4785
33970000 0.4935
33980000 0.4805
33990000 0.4405
34000000 0.4465
34010000 0.3915
34020000 0.392
34030000 0.4125
34040000 0.3105
34050000 0.321
34060000 0.314
34070000 0.3205
34080000 0.299
34090000 0.3115
34100000 0.309
34110000 0.313
34120000 0.3475
34130000 0.3795
34140000 0.378
34150000 0.381
34160000 0.387
34170000 0.3605
34180000 0.3885
34190000 0.3845
34200000 0.409
34210000 0.4075
34220000 0.3865
34230000 0.3955
34240000 0.4055
34250000 0.3975
34260000 0.426
34270000 0.413
34280000 0.364
34290000 0.3005
34300000 0.2845
34310000 0.27
34320000 0.228
34330000 0.1685
34340000 0.1505
34350000 0.1545
34360000 0.1665
34370000 0.197
34380000 0.181
34390000 0.221
34400000 0.264
34410000 0.312
34420000 0.4065
34430000 0.4115
34440000 0.4835
34450000 0.5065
34460000 0.5535
34470000 0.6095
34480000 0.61
34490000 0.665
34500000 0.6815
34510000 0.7135
34520000 0.761
34530000 0.8365
34540000 0.8895
34550000 0.904
34560000 0.8885
34570000 0.8695
34580000 0.848
34590000 0.754
34600000 0.708
34610000 0.651
34620000 0.6035
34630000 0.6265
34640000 0.555
34650000 0.597
34660000 0.618
34670000 0.611
34680000 0.694
34690000 0.715
34700000 0.6785
34710000 0.62
34720000 0.5735
34730000 0.491
34740000 0.4305
34750000 0.4025
34760000 0.4095
34770000 0.4145
34780000 0.379
34790000 0.4065
34800000 0.43
34810000 0.41
34820000 0.401
34830000 0.3465
34840000 0.4155
34850000 0.3875
34860000 0.3265
34870000 0.321
34880000 0.287
34890000 0.2525
34900000 0.239
34910000 0.2275
34920000 0.265
34930000 0.272
34940000 0.2815
34950000 0.347
34960000 0.4065
34970000 0.4405
34980000 0.458
34990000 0.5085
35000000 0.561
35010000 0.554
35020000 0.514
35030000 0.5175
35040000 0.483
35050000 0.4845
35060000 0.474
35070000 0.52
35080000 0.5465
35090000 0.5555
35100000 0.621
35110000 0.6775
35120000 0.701
35130000 0.6955
35140000 0.664
35150000 0.651
35160000 0.579
35170000 0.5455
35180000 0.528
35190000 0.5075
35200000 0.3585
35210000 0.4135
35220000 0.43
35230000 0.472
35240000 0.4875
35250000 0.4905
35260000 0.5325
35270000 0.5145
35280000 0.5075
35290000 0.514
35300000 0.4985
35310000 0.487
35320000 0.477
35330000 0.4955
35340000 0.4985
35350000 0.51
35360000 0.5165
35370000 0.504
35380000 0.5
35390000 0.5
35400000 0.5
35410000 0.5
35420000 0.5005
35430000 0.5
35440000 0.5
35450000 0.5
35460000 0.5
35470000 0.5
35480000 0.5
35490000 0.5
35500000 0.5
35510000 0.5
35520000 0.5
35530000 0.48
35540000 0.4855
35550000 0.4805
35560000 0.4715
35570000 0.47
35580000 0.457
35590000 0.455
35600000 0.4345
35610000 0.3925
35620000 0.3575
35630000 0.3535
35640000 0.346
35650000 0.338
35660000 0.305
35670000 0.2895
35680000 0.2575
35690000 0.1445
35700000 0.097
35710000 0.1305
35720000 0.108
35730000 0.1255
35740000 0.139
35750000 0.1025
35760000 0.1325
35770000 0.1535
35780000 0.1255
35790000 0.126
35800000 0.1225
35810000 0.1255
35820000 0.125
35830000 0.1315
35840000 0.1505
35850000 0.1865
35860000 0.249
35870000 0.284
35880000 0.316
35890000 0.321
35900000 0.3575
35910000 0.3855
35920000 0.4075
35930000 0.3875
35940000 0.421
35950000 0.446
35960000 0.4275
35970000 0.5065
35980000 0.5
35990000 0.5585
36000000 0.5885
36010000 0.619
36020000 0.5945
36030000 0.601
36040000 0.601
36050000 0.574
36060000 0.54
36070000 0.56
36080000 0.6165
36090000 0.595
36100000 0.549
36110000 0.5615
36120000 0.536
36130000 0.512
36140000 0.511
36150000 0.4875
36160000 0.5075
36170000 0.466
36180000 0.442
36190000 0.383
36200000 0.392
36210000 0.388
36220000 0.3705
36230000 0.4115
36240000 0.4335
36250000 0.5445
36260000 0.504
36270000 0.458
36280000 0.406
36290000 0.4245
36300000 0.43
36310000 0.4235
36320000 0.4545
36330000 0.4795
36340000 0.483
36350000 0.54
36360000 0.5595
36370000 0.5805
36380000 0.606
36390000 0.662
36400000 0.718
36410000 0.737
36420000 0.719
36430000 0.63
36440000 0.593
36450000 0.4455
36460000 0.432
36470000 0.413
36480000 0.403
36490000 0.399
36500000 0.415
36510000 0.444
36520000 0.4475
36530000 0.44
36540000 0.4345
36550000 0.417
36560000 0.399
36570000 0.4
36580000 0.378
36590000 0.2935
36600000 0.26
36610000 0.188
36620000 0.1925
36630000 0.179
36640000 0.1765
36650000 0.1775
36660000 0.17
36670000 0.1675
36680000 0.164
36690000 0.126
36700000 0.1325
36710000 0.1145
36720000 0.097
36730000 0.098
36740000 0.0985
36750000 0.1095
36760000 0.1105
36770000 0.111
36780000 0.1315
36790000 0.1985
36800000 0.215
36810000 0.2145
36820000 0.222
36830000 0.239
36840000 0.268
36850000 0.3445
36860000 0.3775
36870000 0.4035
36880000 0.387
36890000 0.399
36900000 0.4
36910000 0.4495
36920000 0.497
36930000 0.438
36940000 0.4375
36950000 0.4415
36960000 0.4335
36970000 0.433
36980000 0.4455
36990000 0.423
37000000 0.4185
37010000 0.432
37020000 0.403
37030000 0.4105
37040000 0.388
37050000 0.3955
37060000 0.342
37070000 0.326
37080000 0.318
37090000 0.334
37100000 0.328
37110000 0.2805
37120000 0.29
37130000 0.275
37140000 0.2405
37150000 0.247
37160000 0.2555
37170000 0.255
37180000 0.2565
37190000 0.262
37200000 0.213
37210000 0.2395
37220000 0.2665
37230000 0.2785
37240000 0.262
37250000 0.295
37260000 0.2955
37270000 0.3315
37280000 0.3895
37290000 0.409
37300000 0.393
37310000 0.405
37320000 0.4085
37330000 0.422
37340000 0.4735
37350000 0.526
37360000 0.5885
37370000 0.61
37380000 0.6165
37390000 0.5395
37400000 0.521
37410000 0.483
37420000 0.496
37430000 0.483
37440000 0.477
37450000 0.434
37460000 0.3805
37470000 0.3405
37480000 0.3005
37490000 0.2685
37500000 0.264
37510000 0.276
37520000 0.2695
37530000 0.2625
37540000 0.3225
37550000 0.351
37560000 0.417
37570000 0.4595
37580000 0.496
37590000 0.6995
37600000 0.812
37610000 0.9075
37620000 0.9455
37630000 0.988
37640000 0.987
37650000 0.984
37660000 0.983
37670000 0.994
37680000 0.996
37690000 0.9995
37700000 0.982
37710000 0.977
37720000 0.975
37730000 0.9485
37740000 0.9025
37750000 0.886
37760000 0.896
37770000 0.901
37780000 0.9045
37790000 0.888
37800000 0.901
37810000 0.895
37820000 0.9275
37830000 0.977
37840000 0.985
37850000 1
37860000 1
37870000 0.998
37880000 1
37890000 1
37900000 1
37910000 1
37920000 1
37930000 1
37940000 1
37950000 1
37960000 1
37970000 1
37980000 1
37990000 1
38000000 0.981
38010000 0.9705
38020000 0.914
38030000 0.893
38040000 0.9005
38050000 0.8695
38060000 0.881
38070000 0.8925
38080000 0.8975
38090000 0.8355
38100000 0.871
38110000 0.8215
38120000 0.807
38130000 0.845
38140000 0.775
38150000 0.7455
38160000 0.7615
38170000 0.8245
38180000 0.8435
38190000 0.7685
38200000 0.785
38210000 0.8105
38220000 0.8195
38230000 0.7915
38240000 0.783
38250000 0.7525
38260000 0.7575
38270000 0.678
38280000 0.647
38290000 0.609
38300000 0.559
38310000 0.5175
38320000 0.5635
38330000 0.758
38340000 0.814
38350000 0.8245
38360000 0.8595
38370000 0.856
38380000 0.858
38390000 0.874
38400000 0.8875
38410000 0.872
38420000 0.8795
38430000 0.8995
38440000 0.912
38450000 0.915
38460000 0.931
38470000 0.955
38480000 0.973
38490000 0.994
38500000 1
38510000 1
38520000 1
38530000 1
38540000 1
38550000 1
38560000 1
38570000 1
38580000 1
38590000 1
38600000 1
38610000 1
38620000 1
38630000 1
38640000 1
38650000 1
38660000 1
38670000 1
38680000 1
38690000 1
38700000 1
38710000 0.868
42170000 0.435
42180000 0.432
42190000 0.45
42200000 0.459
42210000 0.477
42220000 0.4485
42230000 0.432
42240000 0.354
42250000 0.3605
42260000 0.3745
42270000 0.358
42280000 0.3335
42290000 0.3555
42300000 0.4445
42310000 0.4265
42320000 0.403
42330000 0.3725
42340000 0.3575
42350000 0.3275
42360000 0.3355
42370000 0.3485
42380000 0.337
42390000 0.316
42400000 0.302
42410000 0.286
42420000 0.2755
42430000 0.278
42440000 0.289
42450000 0.274
42460000 0.2365
42470000 0.233
42480000 0.206
42490000 0.1625
42500000 0.1485
42510000 0.1595
42520000 0.183
42530000 0.1855
42540000 0.1785
42550000 0.2015
42560000 0.152
42570000 0.1355
42580000 0.157
42590000 0.1825
42600000 0.1995
42610000 0.2145
42620000 0.2325
42630000 0.2375
42640000 0.2645
42650000 0.2965
42660000 0.2995
42670000 0.29
42680000 0.2935
42690000 0.295
42700000 0.3095
42710000 0.289
42720000 0.273
42730000 0.281
42740000 0.3
42750000 0.3395
42760000 0.324
42770000 0.366
42780000 0.418
42790000 0.5225
42800000 0.544
42810000 0.645
42820000 0.6575
42830000 0.655
42840000 0.702
42850000 0.6975
42860000 0.7105
42870000 0.7265
42880000 0.745
42890000 0.7485
42900000 0.779
42910000 0.7865
42920000 0.784
42930000 0.7825
42940000 0.7925
42950000 0.7825
42960000 0.803
42970000 0.8275
42980000 0.8365
42990000 0.83
43000000 0.834
43010000 0.8225
43020000 0.785
43030000 0.8065
43040000 0.825
43050000 0.7665
43060000 0.757
43070000 0.7665
43080000 0.742
43090000 0.687
43100000 0.688
43110000 0.6805
43120000 0.6505
43130000 0.667
43140000 0.667
43150000 0.6765
43160000 0.6065
43170000 0.543
43180000 0.472
43190000 0.458
43200000 0.4625
43210000 0.4685
43220000 0.476
43230000 0.4735
43240000 0.4875
43250000 0.489
43260000 0.495
43270000 0.5
43280000 0.5
43290000 0.5
43300000 0.5
43310000 0.5
43320000 0.5
43330000 0.5
43340000 0.5
43350000 0.5
43360000 0.5
43370000 0.5
43380000 0.5
43390000 0.5
43400000 0.5
43410000 0.5
43420000 0.5
43430000 0.5
43440000 0.5
43450000 0.5
43460000 0.5
43470000 0.5
43480000 0.5
43490000 0.5
43500000 0.5
43510000 0.5
43520000 0.5
43530000 0.5
43540000 0.5
43550000 0.5
43560000 0.5
43570000 0.5
43580000 0.5
43590000 0.5
43600000 0.5
43610000 0.5
43620000 0.5
43630000 0.5
43640000 0.5
43650000 0.5
43660000 0.5005
43670000 0.5245
43680000 0.556
43690000 0.6065
43700000 0.6625
43710000 0.711
43720000 0.7215
43730000 0.74
43740000 0.7315
43750000 0.7345
43760000 0.7515
43770000 0.7495
43780000 0.7565
43790000 0.71
43800000 0.6875
43810000 0.7145
43820000 0.688
43830000 0.629
43840000 0.659
43850000 0.5865
43860000 0.5665
43870000 0.5435
43880000 0.5455
43890000 0.5485
43900000 0.542
43910000 0.604
43920000 0.6865
43930000 0.73
43940000 0.812
43950000 0.804
43960000 0.817
43970000 0.796
43980000 0.789
43990000 0.7575
44000000 0.7565
44010000 0.7305
44020000 0.654
44030000 0.5875
44040000 0.58
44050000 0.579
44060000 0.5975
44070000 0.6355
44080000 0.6725
44090000 0.6855
44100000 0.6865
44110000 0.6925
44120000 0.769
44130000 0.755
44140000 0.759
44150000 0.7535
44160000 0.737
44170000 0.756
44180000 0.7265
44190000 0.7445
44200000 0.7515
44210000 0.757
44220000 0.766
44230000 0.7855
44240000 0.861
44250000 0.8375
44260000 0.8395
44270000 0.8535
44280000 0.7295
44290000 0.8415
44300000 0.871
44310000 0.9075
44320000 0.8475
44330000 0.925
44340000 0.8545
44350000 0.7895
44360000 0.7225
44370000 0.67
44380000 0.6365
44390000 0.636
44400000 0.606
44410000 0.6065
44420000 0.6
44430000 0.5885
44440000 0.543
44450000 0.507
44460000 0.451
44470000 0.402
44480000 0.398
44490000 0.3325
44500000 0.293
44510000 0.28
44520000 0.247
44530000 0.2335
44540000 0.2355
44550000 0.231
44560000 0.233
44570000 0.2205
44580000 0.222
44590000 0.204
44600000 0.2055
44610000 0.2005
44620000 0.2055
44630000 0.198
44640000 0.212
44650000 0.1975
44660000 0.2075
44670000 0.2295
44680000 0.2485
44690000 0.2655
44700000 0.2625
44710000 0.268
44720000 0.2885
44730000 0.2765
44740000 0.2905
44750000 0.2855
44760000 0.304
44770000 0.3005
44780000 0.2975
44790000 0.297
44800000 0.3155
44810000 0.287
44820000 0.2745
44830000 0.295
44840000 0.2725
44850000 0.288
44860000 0.279
44870000 0.308
44880000 0.294
44890000 0.31
44900000 0.3135
44910000 0.3385
44920000 0.36
44930000 0.3835
44940000 0.401
44950000 0.4455
44960000 0.436
44970000 0.4555
44980000 0.4485
44990000 0.45
45000000 0.494
45010000 0.4945
45020000 0.4975
45030000 0.473
45040000 0.491
45050000 0.486
45060000 0.443
45070000 0.4045
45080000 0.398
45090000 0.4105
45100000 0.407
45110000 0.4095
45120000 0.404
45130000 0.385
45140000 0.3725
45150000 0.372
45160000 0.3745
45170000 0.3565
45180000 0.3775
45190000 0.392
45200000 0.4095
45210000 0.4225
45220000 0.447
45230000 0.468
45240000 0.4745
45250000 0.4905
45260000 0.494
45270000 0.5255
45280000 0.5595
45290000 0.616
45300000 0.592
45310000 0.63
45320000 0.5705
45330000 0.5555
45340000 0.574
45350000 0.5405
45360000 0.5435
45370000 0.5235
45380000 0.514
45390000 0.511
45400000 0.489
45410000 0.4545
45420000 0.4305
45430000 0.3975
45440000 0.322
45450000 0.274
45460000 0.29
45470000 0.31
45480000 0.284
45490000 0.2515
45500000 0.276
45510000 0.1955
45520000 0.2095
45530000 0.1855
45540000 0.179
45550000 0.161
45560000 0.1765
45570000 0.139
45580000 0.1115
45590000 0.0995
45600000 0.072
45610000 0.085
45620000 0.0725
46360000 1
46370000 1
46380000 1
46390000 1
46400000 1
46410000 1
46420000 1
46430000 1
46440000 1
46450000 1
46460000 1
46470000 1
46480000 1
46490000 1
46500000 1
46510000 1
46520000 1
46530000 1
46540000 0.9915
46550000 0.971
46560000 0.9675
46570000 0.944
46580000 0.924
46590000 0.9215
46600000 0.8905
46610000 0.8925
46620000 0.866
46630000 0.8185
46640000 0.7075
46650000 0.4885
46660000 0.383
46670000 0.174
46680000 0.1485
46690000 0.1635
46700000 0.1715
46710000 0.166
46720000 0.167
46730000 0.19
46740000 0.261
46750000 0.291
46760000 0.342
46770000 0.372
46780000 0.3745
46790000 0.392
47050000 0.755
47060000 0.7465
47070000 0.766
47080000 0.7765
47090000 0.745
47100000 0.7195
47110000 0.67
47120000 0.7075
47130000 0.7265
47140000 0.75
47150000 0.781
47160000 0.7685
47170000 0.816
47180000 0.7975
47790000 0
47800000 0
47810000 0
47820000 0
47830000 0
47840000 0
47850000 0
47860000 0.032
47870000 0.0335
47880000 0.0585
47890000 0.102
47910000 0.1255
47920000 0.125
47930000 0.1215
47940000 0.1395
47950000 0.1455
47960000 0.1435
47970000 0.1875
47980000 0.1855
47990000 0.182
48000000 0.1875
48010000 0.1955
48020000 0.1995
48030000 0.207
48040000 0.243
48050000 0.3065
48060000 0.293
48070000 0.265
48080000 0.2245
48090000 0.219
48100000 0.2205
48110000 0.232
48120000 0.224
48130000 0.228
48140000 0.24
48150000 0.1965
48160000 0.214
48170000 0.196
48180000 0.1895
48190000 0.1885
48200000 0.177
48210000 0.166
48220000 0.1475
48230000 0.1385
48240000 0.098
48250000 0.0955
48260000 0.1135
48270000 0.124
48280000 0.1335
48290000 0.1405
48300000 0.1465
48310000 0.1375
48320000 0.1465
48330000 0.138
48340000 0.1415
48350000 0.1485
48360000 0.1325
48370000 0.108
48380000 0.0895
48390000 0.0845
48400000 0.0615
48410000 0.0805
48420000 0.079
48430000 0.06
48440000 0.078
48450000 0.0605
48460000 0.044
48470000 0.044
48480000 0.05
48490000 0.0545
48500000 0.063
48510000 0.079
48520000 0.0795
48530000 0.0835
48540000 0.062
48550000 0.0705
48560000 0.061
48570000 0.071
48580000 0.069
48590000 0.067
48600000 0.073
48610000 0.056
48620000 0.0655
48630000 0.0755
48640000 0.082
48650000 0.0995
48660000 0.0865
48670000 0.101
48680000 0.1135
48900000 0.307
48910000 0.4145
48920000 0.4435
48930000 0.4505
48940000 0.5355
48950000 0.53
48960000 0.562
48970000 0.573
48980000 0.6115
48990000 0.614
49000000 0.622
49010000 0.6425
49020000 0.6655
49030000 0.682
49040000 0.7205
49050000 0.748
49060000 0.792
49070000 0.816
49080000 0.8235
49090000 0.776
49100000 0.724
49110000 0.6435
49120000 0.662
49130000 0.651
49140000 0.501
49150000 0.5325
49160000 0.5275
49170000 0.5365
49180000 0.5175
49190000 0.5555
49200000 0.5025
49210000 0.523
49220000 0.5635
49230000 0.564
49240000 0.581
49250000 0.589
49260000 0.5975
49270000 0.6055
49280000 0.6135
49290000 0.5835
49300000 0.588
49310000 0.63
49320000 0.6645
49330000 0.655
49340000 0.6685
49350000 0.6695
49360000 0.667
49370000 0.68
49380000 0.705
49390000 0.685
49400000 0.685
49410000 0.6945
49420000 0.691
49430000 0.7115
49440000 0.7775
49450000 0.8355
49460000 0.899
49470000 0.913
49480000 0.924
49490000 0.948
49500000 0.9545
49510000 0.9465
49520000 0.9535
49530000 0.973
49540000 0.975
49550000 0.987
49560000 0.9775
49570000 0.9835
49580000 0.9785
49590000 0.99
49600000 0.9915
49610000 0.9995
49620000 1
49630000 1
49640000 0.998
49650000 0.998
49660000 0.999
49670000 1
49680000 1
49690000 1
49700000 1
49710000 1
49720000 1
49730000 0.9975
49740000 0.9955
49750000 0.9715
49760000 0.97
49770000 0.941
49780000 0.935
49790000 0.894
49800000 0.917
49810000 0.886
49820000 0.878
49830000 0.899
49840000 0.928
49850000 0.921
49860000 0.9255
49870000 0.9395
49880000 0.9415
49890000 0.93
49900000 0.9265
49910000 0.896
49920000 0.8955
49930000 0.9055
49940000 0.9055
49950000 0.9035
49960000 0.903
49970000 0.889
49980000 0.896
49990000 0.8795
50000000 0.8795
50010000 0.853
50020000 0.843
50030000 0.8105
50040000 0.7995
50050000 0.797
50060000 0.7945
50070000 0.725
50080000 0.6835
50090000 0.692
50100000 0.676
50110000 0.687
50120000 0.645
50130000 0.6705
50140000 0.678
50150000 0.6435
50160000 0.637
50170000 0.6205
50180000 0.63
50190000 0.636
50200000 0.606
50210000 0.625
50220000 0.6035
50230000 0.6135
50240000 0.627
50250000 0.6085
50260000 0.584
50270000 0.565
50280000 0.575
50290000 0.5395
50300000 0.494
50310000 0.454
50320000 0.441
50330000 0.3535
50340000 0.3545
50350000 0.318
50360000 0.329
50370000 0.3075
50380000 0.2915
50390000 0.289
50400000 0.2985
50410000 0.3135
50420000 0.343
50430000 0.407
50440000 0.4675
50450000 0.4945
50460000 0.475
50470000 0.4845
50480000 0.503
50490000 0.538
50500000 0.526
50510000 0.511
50520000 0.498
50530000 0.451
50540000 0.447
50550000 0.4715
50560000 0.511
50570000 0.5525
50580000 0.6
50590000 0.5805
50600000 0.601
50610000 0.618
50620000 0.6195
50630000 0.6435
50640000 0.5305
50650000 0.633
50660000 0.6055
50670000 0.5005
50680000 0.4555
50690000 0.4225
50700000 0.4485
50710000 0.438
50720000 0.448
50730000 0.476
50740000 0.482
50750000 0.4865
50760000 0.4735
50770000 0.406
50780000 0.391
50790000 0.355
50800000 0.325
50810000 0.2925
50820000 0.2405
50830000 0.1665
50840000 0.1565
50850000 0.1145
50860000 0.098
50870000 0.0875
50880000 0.062
50890000 0.0565
50920000 0.0345
50930000 0.02
50940000 0.019
50950000 0.0145
50960000 0.0105
50970000 0.014
50980000 0.017
50990000 0.0365
51000000 0
51010000 0
51020000 0
51030000 0.012
51040000 0.015
51050000 0.012
51060000 0.0135
51070000 0.023
51080000 0.019
51090000 0.05
51100000 0.0455
51110000 0.052
51120000 0.041
51130000 0.05
51140000 0.0525
51150000 0.066
51160000 0.089
51170000 0.0985
51180000 0.087
51190000 0.0825
51200000 0.0705
51210000 0.0535
51220000 0.055
51230000 0.0445
51240000 0.0605
51250000 0.06
51260000 0.062
51270000 0.0285
51280000 0.0305
51290000 0.0275
51300000 0.017
51310000 0.0635
51320000 0.059
51330000 0.0525
51340000 0.0395
51350000 0.059
51360000 0.0475
51370000 0.0375
51380000 0.032
51390000 0.0445
51400000 0.0445
51410000 0.0495
51420000 0.046
51430000 0.0495
51440000 0.0425
51450000 0.048
51460000 0.0495
51470000 0.0475
51480000 0.049
51490000 0.0525
51500000 0.047
51510000 0.0425
51520000 0.057
51530000 0.054
51540000 0.073
51550000 0.0665
51560000 0.0625
51570000 0.0835
51580000 0.164
51590000 0.201
51600000 0.1675
51610000 0.149
51620000 0.1595
51630000 0.211
51640000 0.2115
51650000 0.2235
51660000 0.2525
51670000 0.345
51680000 0.4845
51690000 0.488
51700000 0.5685
51710000 0.733
51720000 0.7795
51730000 0.826
51740000 0.8635
51750000 0.824
51760000 0.85
51770000 0.8755
51780000 0.826
51790000 0.7635
51800000 0.768
51810000 0.7645
51820000 0.788
51830000 0.8465
51840000 0.9085
51850000 0.9225
51860000 0.953
51870000 0.997
51880000 1
51890000 1
51900000 1
51910000 1
51920000 1
51930000 1
51940000 1
51950000 1
51960000 0.9975
51970000 0.977
51980000 0.9725
51990000 0.955
52000000 0.9255
52010000 0.8765
52020000 0.832
52030000 0.6475
52040000 0.565
52050000 0.548
52060000 0.5455
52070000 0.4515
52080000 0.424
52090000 0.345
52100000 0.319
52110000 0.3205
52120000 0.34
52130000 0.372
52140000 0.3825
52150000 0.4025
52160000 0.409
52170000 0.4055
52180000 0.4135
52190000 0.432
52200000 0.451
52210000 0.509
52220000 0.5665
52230000 0.595
52240000 0.5935
52250000 0.6305
52260000 0.573
52270000 0.5645
52280000 0.575
52290000 0.5905
52300000 0.638
52310000 0.639
52320000 0.6415
52330000 0.6045
52340000 0.5915
52350000 0.5605
52360000 0.6015
52370000 0.5895
52380000 0.5505
52390000 0.6115
52400000 0.606
52410000 0.6005
52420000 0.5995
52430000 0.617
52440000 0.6565
52450000 0.686
52460000 0.732
52470000 0.73
52480000 0.7145
52490000 0.7455
52500000 0.7305
52510000 0.7045
52520000 0.6755
52530000 0.636
52540000 0.6305
52550000 0.6195
52560000 0.622
52570000 0.6155
52580000 0.627
52590000 0.609
52600000 0.669
52610000 0.629
52620000 0.6025
52630000 0.6395
52640000 0.575
52650000 0.5825
52660000 0.569
52670000 0.562
52680000 0.5415
52690000 0.534
52700000 0.5795
52710000 0.6155
52720000 0.655
52730000 0.646
52740000 0.6695
52750000 0.6915
52760000 0.6705
52770000 0.6495
52780000 0.67
52790000 0.657
52800000 0.6245
52810000 0.674
52820000 0.671
52830000 0.6335
52840000 0.649
52850000 0.6615
52860000 0.6535
52870000 0.6385
52880000 0.671
52890000 0.6735
52900000 0.6635
52910000 0.6475
52920000 0.6385
52930000 0.6515
52940000 0.645
52950000 0.6705
52960000 0.683
52970000 0.667
52980000 0.636
52990000 0.6035
53000000 0.579
53010000 0.4755
53020000 0.4755
53030000 0.4525
53040000 0.415
53050000 0.3865
53060000 0.368
53070000 0.35
53080000 0.346
53090000 0.3335
53100000 0.328
53110000 0.2575
53120000 0.2055
53130000 0.17
53140000 0.168
53150000 0.171
53160000 0.1425
53170000 0.1635
53180000 0.146
53190000 0.186
53200000 0.2015
53210000 0.2525
53220000 0.303
53230000 0.3415
53240000 0.369
53250000 0.4475
53260000 0.4735
53270000 0.5185
53280000 0.5335
53290000 0.5155
53300000 0.5205
53310000 0.5335
53320000 0.5635
53330000 0.587
53340000 0.6235
53350000 0.683
53360000 0.7215
53370000 0.708
53380000 0.7225
53390000 0.6695
53400000 0.6845
53410000 0.656
53420000 0.6205
53430000 0.5995
53440000 0.593
53450000 0.5785
53460000 0.545
53470000 0.54
53480000 0.588
53490000 0.558
53500000 0.5885
53510000 0.5555
53520000 0.484
53530000 0.515
53540000 0.4405
53550000 0.37
53560000 0.3795
53570000 0.3495
53580000 0.3625
53590000 0.3365
53600000 0.2705
53610000 0.1705
53620000 0.1255
53630000 0.1075
53640000 0.1145
53650000 0.1025
53660000 0.0705
53670000 0.056
53680000 0.0325
53690000 0.001
53700000 0
53710000 0
53720000 0
53730000 0.0005
53740000 0
53750000 0
53760000 0
53770000 0.008
53780000 0.0095
53790000 0.003
53800000 0.013
53810000 0.026
53820000 0.033
53830000 0.043
53840000 0.039
53850000 0.047
53860000 0.0915
53870000 0.083
53880000 0.0985
53890000 0.107
53900000 0.1965
53910000 0.253
53920000 0.261
53930000 0.256
53940000 0.338
53950000 0.4015
53960000 0.4145
53970000 0.426
53980000 0.45
53990000 0.462
54000000 0.477
54010000 0.485
54020000 0.455
54030000 0.4755
54040000 0.4695
54050000 0.4895
54060000 0.4995
54070000 0.543
54080000 0.5625
54090000 0.567
54100000 0.5945
54110000 0.6905
54120000 0.723
54130000 0.75
54140000 0.879
54150000 0.892
54160000 0.895
54170000 0.8955
54180000 0.9165
54190000 0.9335
54200000 0.9245
54210000 0.982
54220000 0.99
54230000 0.981
54240000 0.983
54250000 0.987
54260000 0.9315
54270000 0.907
54280000 0.9005
54290000 0.905
54300000 0.888
54310000 0.883
54320000 0.8825
54330000 0.9065
54340000 0.8245
54350000 0.801
54360000 0.785
54370000 0.769
54380000 0.691
54390000 0.6915
54400000 0.7765
54410000 0.725
54420000 0.642
54430000 0.632
54440000 0.6075
54450000 0.598
54460000 0.5715
54470000 0.5585
54480000 0.5785
54490000 0.5725
54500000 0.5785
54510000 0.554
54520000 0.4995
54530000 0.473
54540000 0.519
54550000 0.542
54560000 0.6005
54570000 0.636
54580000 0.6465
54590000 0.638
54600000 0.449
54610000 0.541
54620000 0.648
54630000 0.717
54640000 0.7315
54650000 0.863
54660000 0.8465
54670000 0.836
54680000 0.7715
54690000 0.625
54700000 0.5795
54710000 0.596
54720000 0.721
54730000 0.7275
54740000 0.719
54750000 0.6645
54760000 0.5715
54770000 0.556
54780000 0.563
54790000 0.5475
54800000 0.559
54810000 0.526
54820000 0.5475
54830000 0.5125
54840000 0.515
54850000 0.447
54860000 0.5045
54870000 0.5705
54880000 0.612
54890000 0.661
54900000 0.806
54910000 0.822
54920000 0.8085
54930000 0.8275
54940000 0.875
54950000 0.867
54960000 0.893
54970000 0.9325
54980000 0.96
54990000 0.9665
55000000 0.9645
55010000 0.975
55020000 0.968
55030000 0.9715
55040000 0.9665
55050000 0.9645
55060000 0.973
55070000 0.978
55080000 1
55090000 1
55100000 0.997
55110000 0.994
55120000 0.992
55130000 0.9875
55140000 0.98
55150000 0.9665
55160000 0.9765
55170000 0.964
55180000 0.9405
55190000 0.931
55200000 0.884
55210000 0.837
55220000 0.7605
55230000 0.714
55240000 0.7805
55250000 0.76
55260000 0.6605
55270000 0.5675
55280000 0.4205
55290000 0.4425
55300000 0.442
55310000 0.4425
55320000 0.4425
55330000 0.4735
55340000 0.473
55350000 0.549
55360000 0.5725
55370000 0.649
55380000 0.6155
55390000 0.631
55400000 0.6385
55410000 0.677
55420000 0.7025
55430000 0.688
55440000 0.6715
55450000 0.734
55460000 0.799
55470000 0.7815
55480000 0.7345
55490000 0.7035
55510000 0.668
55520000 0.699
55530000 0.7125
55540000 0.742
55550000 0.7315
55560000 0.6915
55570000 0.673
55580000 0.66
55590000 0.6735
55600000 0.717
55610000 0.719
55620000 0.6575
55630000 0.6645
55640000 0.641
55650000 0.646
55660000 0.6655
55670000 0.709
55680000 0.782
55690000 0.797
55700000 0.7875
55710000 0.7605
55720000 0.7565
55730000 0.6455
55740000 0.6085
55750000 0.586
55760000 0.562
55770000 0.5035
55780000 0.544
55790000 0.506
55800000 0.4345
55810000 0.404
55820000 0.387
55830000 0.3855
55840000 0.3755
55850000 0.331
55860000 0.329
55870000 0.3015
55880000 0.277
55890000 0.1785
55900000 0.1555
55910000 0.227
55920000 0.251
55930000 0.241
55940000 0.2385
55950000 0.238
55960000 0.202
55970000 0.203
55980000 0.1965
55990000 0.207
56000000 0.1845
56010000 0.207
56020000 0.229
56030000 0.315
56040000 0.3095
56050000 0.3285
56060000 0.348
56070000 0.378
56080000 0.3075
56090000 0.353
56100000 0.277
56110000 0.186
56120000 0.143
56130000 0.1375
56140000 0.1395
56150000 0.1215
56160000 0.1435
56170000 0.128
56180000 0.126
56190000 0.1135
56200000 0.208
56210000 0.1945
56220000 0.233
56230000 0.2
56240000 0.194
56250000 0.138
56260000 0.1705
56270000 0.1895
56280000 0.2185
56290000 0.1895
56300000 0.1875
56310000 0.1675
56320000 0.143
56330000 0.1195
56340000 0.146
56350000 0.1485
56360000 0.142
56370000 0.178
56380000 0.166
56390000 0.188
56400000 0.123
56410000 0.121
56420000 0.121
56430000 0.14
56440000 0.1515
56450000 0.1645
56460000 0.197
56470000 0.2065
56480000 0.188
56490000 0.246
56500000 0.274
56510000 0.32
56520000 0.3085
56530000 0.274
56540000 0.2715
56550000 0.2575
56560000 0.264
56570000 0.2775
56580000 0.29
56590000 0.3105
56600000 0.312
56610000 0.2735
56620000 0.2725
56630000 0.327
56640000 0.415
56650000 0.4685
56680000 0.4685
56690000 0.371
56700000 0.3425
56710000 0.1845
56720000 0.159
56730000 0.117
56740000 0.146
56750000 0.193
56760000 0.318
56770000 0.4355
56780000 0.472
56790000 0.465
56800000 0.409
56810000 0.454
56820000 0.47
56830000 0.451
56840000 0.412
56850000 0.4215
56860000 0.3745
56870000 0.3355
56880000 0.2395
56890000 0.2495
56900000 0.199
56910000 0.2655
56920000 0.2705
56930000 0.3545
56940000 0.315
56950000 0.268
56960000 0.2095
56970000 0.1475
56980000 0.127
56990000 0.1335
57000000 0.125
57010000 0.153
57020000 0.1355
57030000 0.1505
57040000 0.277
57050000 0.299
57060000 0.3155
57070000 0.371
57080000 0.383
57090000 0.377
57100000 0.3915
57110000 0.406
57120000 0.416
57130000 0.3845
57140000 0.386
57150000 0.416
57160000 0.421
57170000 0.4235
57180000 0.438
57190000 0.4315
57200000 0.436
57210000 0.387
57220000 0.318
57230000 0.2155
57240000 0.143
57250000 0.144
57260000 0.154
57270000 0.1875
57280000 0.198
57290000 0.219
57300000 0.2765
57310000 0.2585
57320000 0.319
57330000 0.368
57340000 0.426
57350000 0.535
57360000 0.5815
57370000 0.586
57380000 0.583
57390000 0.571
57400000 0.5415
57410000 0.559
57420000 0.5625
57430000 0.5605
57440000 0.5535
57450000 0.531
57460000 0.5375
57470000 0.53
57480000 0.5525
57490000 0.5805
57500000 0.596
57510000 0.632
57520000 0.6235
57530000 0.686
57540000 0.7235
57550000 0.768
57560000 0.825
57570000 0.8745
57580000 0.911
57590000 0.934
57600000 0.9605
57610000 0.9765
57620000 0.983
57630000 0.988
57640000 0.996
57650000 1
57660000 0.9805
57670000 0.9695
57680000 0.943
57690000 0.9525
57700000 0.898
57710000 0.864
57720000 0.9095
57730000 0.883
57740000 0.8565
57750000 0.797
57760000 0.5655
57770000 0.3755
57780000 0.378
57790000 0.3465
57800000 0.355
57810000 0.359
57820000 0.3785
57830000 0.509
57840000 0.5495
57850000 0.5475
57860000 0.5955
57870000 0.668
57880000 0.608
57890000 0.5375
57900000 0.569
57910000 0.5765
57920000 0.5625
57930000 0.484
57940000 0.494
57950000 0.3885
57960000 0.3525
57970000 0.3785
57980000 0.4635
57990000 0.51
58000000 0.56
58010000 0.62
58020000 0.645
58030000 0.519
58040000 0.433
58050000 0.4265
58060000 0.383
58070000 0.336
58080000 0.4035
58090000 0.5215
58100000 0.4815
58110000 0.4335
58120000 0.5705
58130000 0.8225
58140000 0.83
58150000 0.8405
58160000 0.866
58170000 0.843
58180000 0.8315
58190000 0.818
58200000 0.8075
58210000 0.811
58220000 0.7925
58230000 0.7745
58240000 0.8185
58250000 0.8315
58380000 0.943
58390000 0.939
58400000 0.924
58410000 0.899
58420000 0.946
58430000 0.9455
58440000 0.9515
58450000 0.9555
58460000 0.96
58470000 0.947
58480000 0.9405
58490000 0.9455
58500000 0.958
58510000 0.9635
58520000 0.9775
58530000 0.9505
58540000 0.946
58550000 0.9435
58560000 0.944
58570000 0.947
58580000 0.943
58590000 0.939
58600000 0.933
58610000 0.9295
58620000 0.908
58630000 0.9175
58640000 0.864
58650000 0.796
58660000 0.7255
58670000 0.6385
58680000 0.5825
58690000 0.527
58700000 0.409
58710000 0.2815
58720000 0.216
58730000 0.209
58740000 0.232
58750000 0.2195
58760000 0.2025
58770000 0.207
58780000 0.188
58790000 0.09
58800000 0.09
58810000 0.09
58820000 0.094
58830000 0.1195
58840000 0.1785
58850000 0.3185
58860000 0.4065
58870000 0.5675
58880000 0.6195
58890000 0.628
58900000 0.632
58910000 0.688
58920000 0.6885
58930000 0.7295
58940000 0.7505
58950000 0.765
58960000 0.773
58970000 0.798
58980000 0.7805
58990000 0.7945
59000000 0.7965
59010000 0.8015
59020000 0.7605
59030000 0.6965
59040000 0.632
59050000 0.5735
59060000 0.548
59070000 0.5465
59080000 0.5175
59090000 0.503
59100000 0.582
59110000 0.6065
59120000 0.6605
59130000 0.7095
59140000 0.69
59150000 0.7325
59160000 0.7155
59170000 0.686
59180000 0.6745
59190000 0.6785
59200000 0.637
59210000 0.6835
59220000 0.7185
59230000 0.7295
59240000 0.725
59250000 0.731
59260000 0.69
59270000 0.6595
59280000 0.72
59290000 0.7825
59300000 0.7605
59310000 0.7335
59320000 0.6615
59330000 0.566
59340000 0.475
59350000 0.3415
59360000 0.335
59370000 0.3245
59380000 0.4145
59390000 0.4095
59400000 0.448
59410000 0.451
59420000 0.4955
59430000 0.491
59440000 0.478
59450000 0.4745
59460000 0.4695
59470000 0.447
59480000 0.4065
59490000 0.3305
59500000 0.3445
59510000 0.355
59520000 0.338
59530000 0.356
59540000 0.3475
59550000 0.359
59560000 0.3725
59570000 0.384
59580000 0.333
59590000 0.385
59600000 0.388
59610000 0.3815
59620000 0.3445
59630000 0.308
59640000 0.314
59650000 0.324
59660000 0.3415
59670000 0.3355
59680000 0.362
59690000 0.3835
59700000 0.3805
59710000 0.327
59720000 0.3075
59730000 0.296
59740000 0.2495
59750000 0.225
59760000 0.197
59770000 0.1745
59780000 0.31
59790000 0.245
59800000 0.2215
59810000 0.2185
59820000 0.2305
59830000 0.271
59840000 0.453
59850000 0.462
59860000 0.509
59870000 0.619
59880000 0.6915
59890000 0.7235
59900000 0.7585
59910000 0.7995
59920000 0.819
59930000 0.805
59940000 0.8125
59950000 0.8295
59960000 0.854
59970000 0.8585
59980000 0.845
59990000 0.8645
60000000 0.8685
60010000 0.8735
60020000 0.867
60030000 0.859
60040000 0.815
60050000 0.774
60060000 0.7515
60070000 0.6915
60080000 0.7315
60090000 0.701
60100000 0.6345
60110000 0.525
60120000 0.5375
60130000 0.5365
60140000 0.5325
60150000 0.5165
60160000 0.58
60170000 0.567
60180000 0.526
60190000 0.559
60200000 0.4395
60210000 0.4515
60220000 0.455
60230000 0.3975
60240000 0.393
60250000 0.3895
60260000 0.408
60270000 0.3975
60280000 0.353
60290000 0.3585
60300000 0.3775
60310000 0.4195
60320000 0.395
60330000 0.4015
60340000 0.3845
60350000 0.3745
60360000 0.316
60370000 0.291
60380000 0.23
60390000 0.1815
60400000 0.1875
60410000 0.1835
60420000 0.1555
60430000 0.1445
60440000 0.1495
60450000 0.137
60460000 0.11
60470000 0.114
60480000 0.1035
60490000 0.101
60500000 0.052
60510000 0.0275
60520000 0.0215
60530000 0.0265
60540000 0.0015
60550000 0.0005
60560000 0
60570000 0
60580000 0
60590000 0.0055
60600000 0.0115
60610000 0.01
60620000 0.026
60630000 0.049
60640000 0.0605
60650000 0.094
60660000 0.168
60670000 0.2205
60680000 0.3415
60690000 0.4055
60700000 0.4245
60710000 0.4005
60720000 0.4255
60730000 0.4275
60740000 0.4365
60750000 0.3875
60760000 0.368
60770000 0.379
60780000 0.3965
60790000 0.362
60800000 0.365
60810000 0.373
60820000 0.381
60830000 0.356
60840000 0.322
60850000 0.3235
60860000 0.344
60870000 0.3055
60880000 0.267
60890000 0.2485
60900000 0.25
60910000 0.3525
60920000 0.421
60930000 0.458
60940000 0.5145
60950000 0.5765
60960000 0.6425
60970000 0.5995
60980000 0.58
60990000 0.595
61000000 0.6015
61010000 0.5985
61020000 0.614
61030000 0.6455
61040000 0.6645
61050000 0.6835
61060000 0.6285
61070000 0.629
61080000 0.621
61090000 0.656
61100000 0.632
61110000 0.488
61120000 0.389
61130000 0.364
61140000 0.274
61150000 0.2425
61160000 0.2205
61170000 0.243
61180000 0.244
61190000 0.251
61200000 0.266
61210000 0.301
61220000 0.29
61230000 0.2465
61240000 0.259
61250000 0.209
61260000 0.257
61270000 0.286
61280000 0.334
61290000 0.367
61300000 0.414
61310000 0.4715
61320000 0.548
61330000 0.5425
61340000 0.5845
61350000 0.5925
61360000 0.589
61370000 0.589
61380000 0.592
61390000 0.5915
61400000 0.603
61410000 0.6025
61420000 0.6105
61430000 0.5985
61440000 0.6015
61450000 0.5835
61460000 0.598
61470000 0.5705
61480000 0.5605
61490000 0.55
61500000 0.521
61510000 0.5175
61520000 0.464
61530000 0.4095
61540000 0.3765
61550000 0.3365
61560000 0.3185
61570000 0.2595
61580000 0.2205
61590000 0.175
61600000 0.152
61610000 0.1735
61620000 0.174
61630000 0.2305
61640000 0.252
61650000 0.288
61660000 0.3155
61670000 0.272
61680000 0.391
61690000 0.3565
61700000 0.3945
61710000 0.419
61720000 0.448
61730000 0.442
61740000 0.4245
61750000 0.439
61760000 0.462
61770000 0.44
61780000 0.453
61790000 0.427
61800000 0.5
61810000 0.5245
61820000 0.585
61830000 0.543
61840000 0.5025
61850000 0.526
61860000 0.521
61870000 0.5185
61880000 0.46
61890000 0.4515
61900000 0.4505
61910000 0.386
61920000 0.42
61930000 0.4495
61940000 0.4705
61950000 0.465
61960000 0.4795
61970000 0.5885
61980000 0.627
61990000 0.7265
62000000 0.706
62010000 0.7175
62020000 0.732
62030000 0.6945
62040000 0.717
62050000 0.727
62060000 0.733
62070000 0.756
62080000 0.753
62090000 0.751
62100000 0.7595
62110000 0.8105
62120000 0.8405
62130000 0.9025
62140000 0.858
62150000 0.825
62160000 0.8145
62170000 0.6545
62180000 0.5195
62190000 0.4255
62200000 0.363
62210000 0.3935
62220000 0.38
62230000 0.5435
62240000 0.482
62250000 0.4585
62260000 0.416
62270000 0.384
62280000 0.3905
62290000 0.33
62300000 0.303
62310000 0.2645
62320000 0.2415
62330000 0.1705
62340000 0.1335
62350000 0.146
62360000 0.166
62370000 0.1855
62380000 0.2005
62390000 0.19
62400000 0.265
62410000 0.2375
62420000 0.2185
62430000 0.178
62440000 0.2415
62450000 0.2475
62460000 0.292
62470000 0.3425
62480000 0.427
62490000 0.4815
62500000 0.462
62510000 0.4485
62520000 0.4295
62530000 0.3975
62540000 0.424
62550000 0.4305
62560000 0.435
62570000 0.433
62580000 0.4345
62590000 0.4435
62600000 0.433
62610000 0.4105
62620000 0.4075
62630000 0.4105
62640000 0.312
62650000 0.2715
62660000 0.2555
62670000 0.185
62680000 0.1345
62690000 0.0715
62700000 0.1075
62710000 0.1005
62720000 0.134
62730000 0.181
62740000 0.1615
62750000 0.191
62760000 0.19
62770000 0.1685
62780000 0.167
62790000 0.1635
62800000 0.1655
62810000 0.1925
62820000 0.2785
62830000 0.283
62840000 0.2975
62850000 0.325
62860000 0.347
62870000 0.405
62880000 0.43
62890000 0.4425
62900000 0.45
62910000 0.454
62920000 0.4835
62930000 0.494
62940000 0.5
62950000 0.507
62960000 0.5235
62970000 0.5375
62980000 0.535
62990000 0.533
63000000 0.5415
63010000 0.5565
63020000 0.5295
63030000 0.5435
63040000 0.589
63050000 0.6205
63060000 0.6425
63070000 0.7155
63080000 0.6665
63090000 0.7025
63110000 0.645
63120000 0.627
63130000 0.645
63140000 0.646
63150000 0.6225
63160000 0.6395
63170000 0.707
63180000 0.764
63190000 0.757
63200000 0.719
63210000 0.709
63220000 0.737
63230000 0.7295
63240000 0.6765
63250000 0.6585
63260000 0.659
63270000 0.6275
63280000 0.591
63290000 0.5635
63300000 0.6
63310000 0.5945
63320000 0.552
63330000 0.5345
63340000 0.5155
63350000 0.5355
63360000 0.4765
63370000 0.4345
63380000 0.389
63390000 0.4075
63400000 0.4035
63410000 0.4575
63420000 0.474
63430000 0.4435
63440000 0.4015
63450000 0.331
63460000 0.2735
63470000 0.21
63480000 0.209
63490000 0.234
63500000 0.1965
63510000 0.2355
63520000 0.2765
63530000 0.2875
63540000 0.4165
63550000 0.5215
63560000 0.6215
63570000 0.733
63580000 0.7395
63590000 0.708
63600000 0.7515
63610000 0.73
63620000 0.7385
63630000 0.8235
63640000 0.838
63650000 0.8105
63660000 0.8475
63670000 0.8605
63680000 0.844
63690000 0.848
63700000 0.8185
63710000 0.8545
63720000 0.8245
63730000 0.765
63740000 0.7315
63750000 0.753
63760000 0.757
63770000 0.716
63780000 0.697
63790000 0.7095
63800000 0.686
63810000 0.683
63820000 0.6525
63830000 0.593
63840000 0.623
63850000 0.667
63860000 0.717
63870000 0.7345
63880000 0.724
63890000 0.72
63900000 0.715
63910000 0.6585
63920000 0.6675
63930000 0.6825
63940000 0.7115
63950000 0.6085
63960000 0.5795
63970000 0.5735
63980000 0.606
63990000 0.5725
64000000 0.5825
64010000 0.569
64020000 0.6055
64030000 0.63
64040000 0.608
64050000 0.607
64060000 0.5875
64070000 0.5985
64080000 0.622
64090000 0.667
64100000 0.6965
64110000 0.702
64120000 0.701
64130000 0.7105
64140000 0.695
64150000 0.7055
64160000 0.7175
64170000 0.76
64180000 0.754
64190000 0.8225
64200000 0.867
64210000 0.871
64220000 0.885
64230000 0.9335
64240000 0.924
64250000 0.9525
64260000 0.9515
64270000 0.9465
64280000 0.9395
64290000 0.9405
64300000 0.942
64310000 0.9555
64320000 0.94
64330000 0.95
64340000 0.9385
64350000 0.91
64360000 0.8775
64370000 0.8325
64380000 0.7645
64390000 0.6885
64400000 0.6595
64410000 0.6685
64420000 0.669
64430000 0.657
64440000 0.644
64450000 0.6365
64460000 0.615
64470000 0.6025
64480000 0.596
64490000 0.574
64500000 0.585
64510000 0.5815
64520000 0.564
64530000 0.5415
64540000 0.4855
64550000 0.4725
64560000 0.48
64570000 0.483
64580000 0.503
64590000 0.5085
64600000 0.4985
64610000 0.4545
64620000 0.464
64630000 0.4335
64640000 0.429
64650000 0.436
64660000 0.39
64670000 0.384
64680000 0.398
64690000 0.384
64700000 0.3865
64710000 0.395
64720000 0.399
64730000 0.366
64740000 0.3565
64750000 0.3595
64760000 0.3505
64770000 0.354
64780000 0.3835
64790000 0.368
64800000 0.348
64810000 0.3515
64820000 0.3565
64830000 0.3955
64840000 0.3985
64850000 0.452
64860000 0.4625
64870000 0.4355
64880000 0.463
64890000 0.488
64900000 0.531
64910000 0.533
64920000 0.514
64930000 0.538
64940000 0.5045
64950000 0.482
64960000 0.4375
64970000 0.463
64980000 0.437
64990000 0.378
65000000 0.4015
65010000 0.408
65020000 0.4035
65030000 0.374
65040000 0.3165
65050000 0.222
65060000 0.2215
65070000 0.2095
65080000 0.241
65090000 0.258
65100000 0.1975
65110000 0.197
65120000 0.211
65130000 0.226
65140000 0.319
65150000 0.4565
65160000 0.6115
65170000 0.613
65180000 0.6515
65190000 0.6155
65200000 0.6525
65210000 0.651
65220000 0.7245
65230000 0.76
65240000 0.8505
65250000 0.92
65260000 0.9335
65270000 0.935
65280000 0.944
65290000 0.9565
65300000 0.9525
65310000 0.9605
65320000 0.97
65330000 0.938
65340000 0.88
65350000 0.809
65360000 0.6705
65370000 0.653
65380000 0.6455
65390000 0.6985
65400000 0.6895
65410000 0.6955
65420000 0.636
65430000 0.553
65440000 0.4725
65450000 0.3545
65460000 0.33
65470000 0.3445
65480000 0.345
65490000 0.3
65500000 0.3235
65510000 0.299
65520000 0.2655
65530000 0.213
65540000 0.1665
65550000 0.159
65560000 0.1945
65570000 0.199
65580000 0.208
65590000 0.229
65600000 0.205
65610000 0.198
65620000 0.154
65630000 0.1485
65640000 0.1015
65650000 0.112
65660000 0.115
65670000 0.0895
65680000 0.066
65690000 0.032
65700000 0.0035
65710000 0
65720000 0
65730000 0
65740000 0
65750000 0
65760000 0
65770000 0
65780000 0
65790000 0
65800000 0
65810000 0
65820000 0
65830000 0
65840000 0
65850000 0
65860000 0
65870000 0
65880000 0
65890000 0
65900000 0
65910000 0
65920000 0
65930000 0
65940000 0
65950000 0
65960000 0.015
65970000 0.0435
65980000 0.083
65990000 0.0855
66000000 0.1045
66010000 0.1195
66020000 0.1685
66030000 0.158
66040000 0.153
66050000 0.15
66060000 0.2955
66070000 0.452
66080000 0.5075
66090000 0.514
66100000 0.5285
66110000 0.6005
66120000 0.589
66130000 0.6175
66140000 0.632
66150000 0.611
66160000 0.5995
66170000 0.43
66180000 0.4505
66190000 0.583
66200000 0.598
66210000 0.6105
66220000 0.7425
66230000 0.876
66240000 0.9055
66250000 0.9025
66260000 0.8965
66270000 0.8105
66280000 0.822
66290000 0.8595
66300000 0.879
66310000 0.907
66320000 0.925
66330000 0.9245
66340000 0.9365
66350000 0.945
66360000 0.9395
66370000 0.9775
66380000 0.9955
66390000 0.959
66400000 0.946
66410000 0.9435
66420000 0.929
66430000 0.9
66440000 0.8275
66450000 0.8975
66460000 0.8745
66470000 0.8595
66480000 0.844
66490000 0.813
66500000 0.7355
66510000 0.4865
66520000 0.462
66530000 0.3985
66540000 0.4005
66550000 0.388
66560000 0.349
66570000 0.307
66580000 0.3155
66590000 0.345
66600000 0.3215
66610000 0.397
66620000 0.3945
66630000 0.4025
66640000 0.417
66650000 0.444
66660000 0.4645
66670000 0.4635
66680000 0.4685
66690000 0.484
66700000 0.4615
66710000 0.508
66720000 0.542
66730000 0.6495
66740000 0.769
66750000 0.798
66760000 0.744
66770000 0.727
66780000 0.745
66790000 0.6975
66800000 0.6685
66810000 0.653
66820000 0.651
66830000 0.675
66840000 0.7045
66850000 0.774
66860000 0.782
66870000 0.7965
66880000 0.799
66890000 0.81
66900000 0.8065
66910000 0.794
66920000 0.832
66930000 0.718
66940000 0.6705
66950000 0.6845
66960000 0.6495
66970000 0.6495
66980000 0.6445
66990000 0.678
67000000 0.681
67010000 0.6885
67020000 0.674
67030000 0.6585
67040000 0.6315
67050000 0.593
67060000 0.5625
67070000 0.5525
67080000 0.5435
67090000 0.5705
67100000 0.6005
67110000 0.6065
67120000 0.591
67130000 0.62
67140000 0.5965
67150000 0.594
67160000 0.612
67170000 0.5765
67180000 0.572
67190000 0.5975
67200000 0.6075
67210000 0.615
67220000 0.644
67230000 0.647
67240000 0.679
67250000 0.6585
67260000 0.684
67270000 0.6835
67280000 0.674
67290000 0.653
67300000 0.6635
67310000 0.668
67320000 0.6535
67330000 0.673
67340000 0.678
67350000 0.6815
67360000 0.78
67370000 0.811
67380000 0.8555
67390000 0.854
67400000 0.8125
67410000 0.824
67420000 0.8245
67430000 0.8145
67440000 0.8165
67450000 0.818
67460000 0.764
67470000 0.7875
67480000 0.7835
67490000 0.7685
67500000 0.7675
67510000 0.772
67520000 0.7515
67530000 0.738
67540000 0.751
67550000 0.7525
67560000 0.716
67570000 0.732
67580000 0.762
67590000 0.7565
67600000 0.8025
67610000 0.796
67620000 0.7975
67630000 0.797
67640000 0.808
67650000 0.8155
67660000 0.799
67670000 0.796
67680000 0.8005
67690000 0.8055
67700000 0.833
67710000 0.851
67720000 0.848
67730000 0.8465
67740000 0.822
67750000 0.906
67760000 0.9445
67770000 0.96
67780000 0.9415
67790000 0.9415
67800000 0.9165
67810000 0.882
67820000 0.858
67830000 0.836
67840000 0.813
67850000 0.8025
67860000 0.7985
67870000 0.8195
67880000 0.8195
67890000 0.823
67900000 0.812
67910000 0.788
67920000 0.781
67930000 0.799
67940000 0.805
67950000 0.715
67960000 0.7065
67970000 0.583
67980000 0.4925
67990000 0.4295
68000000 0.397
68010000 0.469
68020000 0.496
68030000 0.562
68040000 0.596
68050000 0.6285
68060000 0.657
68070000 0.6595
68080000 0.6015
68090000 0.5765
68100000 0.6095
68110000 0.554
68120000 0.564
68130000 0.5935
68140000 0.6135
68150000 0.6335
68160000 0.631
68170000 0.6295
68180000 0.7015
68190000 0.705
68200000 0.7485
68210000 0.747
68220000 0.755
68230000 0.6155
68240000 0.582
68250000 0.5265
68260000 0.535
68270000 0.468
68280000 0.4775
68290000 0.4865
68300000 0.482
68310000 0.452
68320000 0.492
68330000 0.498
68340000 0.4995
68350000 0.5
68360000 0.469
68370000 0.452
68380000 0.4165
68390000 0.3475
68400000 0.338
68410000 0.3255
68420000 0.3375
68430000 0.357
68440000 0.3785
68450000 0.3725
68460000 0.332
68470000 0.3675
68480000 0.4075
68490000 0.4175
68500000 0.4085
68510000 0.391
68520000 0.361
68530000 0.3095
68540000 0.2875
68550000 0.266
68560000 0.255
68570000 0.2115
68580000 0.174
68590000 0.153
68600000 0.107
68610000 0.0145
68620000 0
68630000 0
68640000 0
68650000 0
68660000 0
68670000 0
68680000 0
68690000 0
68700000 0
68710000 0
68720000 0
68730000 0
68740000 0
68750000 0
68760000 0
68770000 0.0055
68780000 0.02
68790000 0.004
68800000 0.003
68810000 0.0035
68820000 0.0115
68830000 0.0085
68840000 0.013
68850000 0.0005
68860000 0
68870000 0
68880000 0
68890000 0
68900000 0
68910000 0
68920000 0
68930000 0
68940000 0
68950000 0
68960000 0
68970000 0
68980000 0
68990000 0
69000000 0
69010000 0
69020000 0
69030000 0
69040000 0
69050000 0
69060000 0
69070000 0
69080000 0
69090000 0
69100000 0
69110000 0
69120000 0
69130000 0
69140000 0
69150000 0
69160000 0
69170000 0
69180000 0
69190000 0
69200000 0
69210000 0
69220000 0.0125
69230000 0.0335
69240000 0.056
69250000 0.068
69260000 0.0735
69270000 0.079
69280000 0.137
69290000 0.1345
69300000 0.147
69310000 0.089
69320000 0.057
69330000 0.0435
69340000 0.037
69350000 0.04
69360000 0.021
69370000 0.014
69380000 0.0125
69390000 0.015
69400000 0.0065
69410000 0.001
69420000 0.0015
69430000 0
69440000 0
69450000 0
69460000 0
69470000 0
69480000 0.002
69490000 0.0035
69500000 0.0035
69510000 0.007
69520000 0.005
69530000 0.0205
69540000 0.0465
69550000 0.065
69560000 0.0985
69570000 0.1245
69580000 0.154
69590000 0.19
69600000 0.3505
69610000 0.428
69620000 0.448
69630000 0.4855
69640000 0.501
69650000 0.506
69660000 0.514
69670000 0.5135
69680000 0.522
69690000 0.528
69700000 0.559
69710000 0.579
69720000 0.5845
69730000 0.609
69740000 0.617
69750000 0.5955
69760000 0.5785
69770000 0.6185
69780000 0.629
69790000 0.6465
69800000 0.622
69810000 0.6575
69820000 0.6625
69830000 0.5
69840000 0.5375
69850000 0.488
69860000 0.58
69870000 0.6265
69880000 0.5185
69890000 0.586
69900000 0.5055
69910000 0.5915
69920000 0.6145
69930000 0.6465
69940000 0.6335
69950000 0.69
69960000 0.7585
69970000 0.763
69980000 0.7925
69990000 0.75
70000000 0.699
70010000 0.6885
70020000 0.671
70030000 0.667
70040000 0.6545
70050000 0.6725
70060000 0.655
70070000 0.6355
70080000 0.604
70090000 0.6175
70100000 0.6075
70110000 0.5735
70120000 0.5315
70130000 0.5005
70140000 0.5555
70150000 0.5485
70160000 0.5385
70170000 0.5175
70180000 0.504
70190000 0.4915
70200000 0.5215
70210000 0.5005
70220000 0.516
70230000 0.5385
70240000 0.5585
70250000 0.5355
70260000 0.5815
70270000 0.6065
70280000 0.625
70290000 0.6255
70300000 0.6335
70310000 0.649
70320000 0.658
70330000 0.657
70340000 0.642
70350000 0.6375
70360000 0.654
70370000 0.671
70380000 0.681
70390000 0.7
70400000 0.6955
70410000 0.703
70420000 0.72
70430000 0.715
70440000 0.73
70450000 0.7425
70460000 0.7045
70470000 0.759
70480000 0.8015
70490000 0.8165
70500000 0.8235
70510000 0.8555
70520000 0.9075
70530000 0.8995
70540000 0.9255
70550000 0.9255
70560000 0.9315
70570000 0.8895
70580000 0.881
70590000 0.887
70600000 0.84
70610000 0.831
70620000 0.822
70630000 0.8045
70640000 0.7765
70650000 0.7735
70660000 0.782
70670000 0.7535
70680000 0.7165
70690000 0.7
70710000 0.664
70720000 0.637
70730000 0.634
70740000 0.605
70750000 0.6275
70760000 0.618
70770000 0.663
70780000 0.6765
70790000 0.7255
70800000 0.756
70810000 0.758
70820000 0.7795
70830000 0.7545
70840000 0.7775
70850000 0.8055
70860000 0.814
70870000 0.82
70880000 0.824
70890000 0.8165
70900000 0.811
70910000 0.8105
70920000 0.785
70930000 0.7655
70940000 0.7965
70950000 0.769
70960000 0.773
70970000 0.8275
70980000 0.754
70990000 0.7095
71000000 0.6885
71010000 0.771
71020000 0.857
71030000 0.8585
71040000 0.91
71050000 0.8785
71060000 0.8645
71070000 0.8455
71080000 0.897
71090000 0.8965
71100000 0.9035
71110000 0.925
71120000 0.93
71130000 0.9515
71140000 0.948
71150000 0.9545
71160000 0.9335
71170000 0.9205
71180000 0.939
71190000 0.947
71200000 0.945
71210000 0.9065
71220000 0.858
71230000 0.854
71240000 0.866
71250000 0.85
71260000 0.8565
71270000 0.848
71280000 0.8225
71290000 0.846
71300000 0.801
71310000 0.7875
71320000 0.7615
71330000 0.7665
71340000 0.738
71350000 0.7265
71360000 0.7055
71370000 0.703
71380000 0.6825
71390000 0.6345
71400000 0.601
71410000 0.5495
71420000 0.5445
71430000 0.4855
71440000 0.4275
71450000 0.417
71460000 0.359
71470000 0.3435
71480000 0.298
71490000 0.2785
71500000 0.2095
71510000 0.1535
71520000 0.143
71530000 0.194
71540000 0.1845
71550000 0.212
71560000 0.1845
71570000 0.1435
71580000 0.193
71590000 0.2015
71600000 0.21
71610000 0.184
71620000 0.22
71630000 0.238
71640000 0.294
71650000 0.326
71660000 0.403
71670000 0.432
71680000 0.46
71690000 0.5045
71700000 0.542
71710000 0.601
71720000 0.6215
71730000 0.679
71740000 0.6945
71750000 0.7055
71760000 0.696
71770000 0.718
71780000 0.6835
71790000 0.71
71800000 0.7175
71810000 0.736
71820000 0.7155
71830000 0.731
71840000 0.729
71850000 0.7245
71860000 0.7215
71870000 0.734
71880000 0.7325
71890000 0.7485
71900000 0.7675
71910000 0.7375
71920000 0.7555
71930000 0.7445
71940000 0.748
71950000 0.774
71960000 0.7625
71970000 0.84
71980000 0.921
71990000 0.9105
72000000 0.924
72010000 0.9175
72020000 0.9265
72030000 0.9055
72040000 0.8765
72050000 0.889
72060000 0.888
72070000 0.8715
72080000 0.9095
72090000 0.8895
72100000 0.8895
72110000 0.883
72120000 0.906
72130000 0.9405
72140000 0.9755
72150000 0.9775
72160000 0.9765
72170000 0.9565
72180000 0.8225
72190000 0.7795
72200000 0.7895
72210000 0.7985
72220000 0.735
72230000 0.7525
72240000 0.7595
72250000 0.737
72260000 0.704
72270000 0.654
72280000 0.5825
72290000 0.4905
72300000 0.385
72310000 0.4285
72320000 0.3435
72330000 0.3575
72340000 0.333
72350000 0.343
72360000 0.3995
72370000 0.419
72380000 0.3985
72390000 0.336
72400000 0.365
72410000 0.3555
72420000 0.367
72430000 0.3255
72440000 0.3455
72450000 0.311
72460000 0.313
72470000 0.302
72480000 0.326
72490000 0.297
72500000 0.3085
72510000 0.249
72520000 0.217
72530000 0.208
72540000 0.192
72550000 0.187
72560000 0.198
72570000 0.191
72580000 0.215
72590000 0.247
72600000 0.25
72610000 0.2945
72620000 0.4035
72630000 0.434
72640000 0.5025
72650000 0.5075
72660000 0.556
72670000 0.626
72680000 0.6925
72690000 0.702
72700000 0.7835
72710000 0.7935
72720000 0.812
72730000 0.848
72740000 0.865
72750000 0.858
72760000 0.848
72770000 0.836
72780000 0.8175
72790000 0.812
72800000 0.8105
72810000 0.776
72820000 0.7765
72830000 0.761
72840000 0.7485
72850000 0.7555
72860000 0.7405
72870000 0.7385
72880000 0.7175
72890000 0.6935
72900000 0.681
72910000 0.7045
72920000 0.696
72930000 0.683
72940000 0.6815
72950000 0.6555
72960000 0.6465
72970000 0.6345
72980000 0.639
72990000 0.6455
73000000 0.6485
73010000 0.659
73020000 0.661
73030000 0.6755
73040000 0.6905
73050000 0.708
73060000 0.678
73070000 0.6795
73080000 0.679
73090000 0.6335
73100000 0.6355
73110000 0.604
73120000 0.629
73130000 0.5975
73140000 0.596
73150000 0.599
73160000 0.6265
73170000 0.626
73180000 0.618
73190000 0.624
73200000 0.5855
73210000 0.5445
73220000 0.501
73230000 0.5005
73240000 0.5065
73250000 0.4965
73260000 0.5055
73270000 0.5065
73280000 0.458
73290000 0.518
73300000 0.55
73310000 0.5205
73320000 0.5215
73330000 0.5435
73340000 0.5305
73350000 0.5485
73360000 0.6045
73370000 0.566
73380000 0.5525
73390000 0.547
73400000 0.5615
73410000 0.5895
73420000 0.608
73430000 0.637
73440000 0.6305
73450000 0.6385
73460000 0.6465
73470000 0.628
73480000 0.671
73490000 0.6325
73500000 0.595
73510000 0.5905
73520000 0.5995
73530000 0.5855
73540000 0.565
73550000 0.505
73560000 0.5055
73570000 0.4955
73580000 0.4785
73590000 0.541
73600000 0.505
73610000 0.4925
73620000 0.467
73630000 0.449
73640000 0.4395
73650000 0.465
73660000 0.439
73670000 0.4435
73680000 0.4135
73690000 0.397
73700000 0.3945
73710000 0.3655
73720000 0.38
73730000 0.355
73740000 0.4295
73750000 0.4365
73760000 0.4415
73770000 0.429
73780000 0.4105
73790000 0.3935
73800000 0.4235
73810000 0.428
73820000 0.4
73830000 0.39
73840000 0.382
73850000 0.3755
73860000 0.3675
73870000 0.365
73880000 0.377
73890000 0.414
73900000 0.4745
73910000 0.468
73920000 0.461
73930000 0.471
73940000 0.448
73950000 0.392
73960000 0.326
73970000 0.325
73980000 0.331
73990000 0.3085
74000000 0.276
74010000 0.2645
74020000 0.244
74030000 0.2325
74040000 0.21
74050000 0.1865
74060000 0.2015
74070000 0.168
74080000 0.1505
74090000 0.141
74100000 0.11
74110000 0.1045
74120000 0.096
74130000 0.072
74140000 0.0845
74150000 0.074
74160000 0.0985
74170000 0.0785
74180000 0.0785
74190000 0.0805
74200000 0.075
74210000 0.085
74220000 0.0745
74230000 0.0605
74240000 0.0535
74250000 0.0455
74260000 0.061
74270000 0.0635
74280000 0.062
74290000 0.0555
74300000 0.063
74310000 0.0695
74320000 0.094
74330000 0.0905
74340000 0.0805
74350000 0.0995
74360000 0.0925
74370000 0.09
74380000 0.094
74390000 0.0935
74400000 0.1175
74410000 0.12
74420000 0.13
74430000 0.1425
74440000 0.1505
74450000 0.1465
74460000 0.149
74470000 0.1435
74480000 0.169
74490000 0.176
74500000 0.1735
74510000 0.0985
74520000 0.1105
74530000 0.0895
74540000 0.121
74550000 0.1205
74560000 0.1055
74570000 0.109
74580000 0.112
74590000 0.099
74600000 0.0955
74610000 0.0785
74620000 0.1045
74630000 0.1035
74640000 0.105
74650000 0.1195
74660000 0.1135
74670000 0.1145
74680000 0.111
74690000 0.101
74700000 0.102
74710000 0.092
74720000 0.0985
74730000 0.0865
74740000 0.0825
74750000 0.09
74760000 0.091
74770000 0.0915
74780000 0.1
74790000 0.0965
74800000 0.085
74810000 0.094
74820000 0.0875
74830000 0.084
74840000 0.0905
74850000 0.108
74860000 0.1065
74870000 0.1055
74880000 0.0985
74890000 0.107
74900000 0.1115
74910000 0.091
74920000 0.0915
74930000 0.0875
74940000 0.08
74950000 0.0815
74960000 0.079
74970000 0.086
74980000 0.108
74990000 0.114
75000000 0.112
75010000 0.11
75020000 0.0905
75030000 0.0805
75040000 0.072
75050000 0.05
75060000 0.053
75070000 0.053
75080000 0.0775
75090000 0.1105
75100000 0.1305
75110000 0.1085
75120000 0.131
75130000 0.13
75140000 0.15
75150000 0.1635
75160000 0.154
75170000 0.1825
75180000 0.1805
75190000 0.1765
75200000 0.1695
75210000 0.186
75220000 0.1805
75230000 0.3295
75240000 0.356
75250000 0.415
75260000 0.4665
75270000 0.506
75280000 0.5375
75290000 0.548
75300000 0.5295
75310000 0.53
75320000 0.535
75330000 0.5515
75340000 0.5465
75350000 0.5115
75360000 0.561
75370000 0.58
75380000 0.594
75390000 0.633
75400000 0.631
75410000 0.6235
75420000 0.658
75430000 0.53
75440000 0.632
75450000 0.716
75460000 0.76
75470000 0.7155
75480000 0.813
75490000 0.859
75500000 0.877
75510000 0.909
75520000 0.9085
75530000 0.9115
75540000 0.9395
75550000 0.943
75560000 0.94
75570000 0.9495
75580000 0.95
75590000 0.9485
75600000 0.9625
75610000 0.973
75620000 0.9875
75630000 0.9845
75640000 0.9905
75650000 0.9925
75660000 0.9895
75670000 0.9955
75680000 0.9885
75690000 0.9805
75700000 0.983
75710000 0.985
75720000 0.991
75730000 0.997
75740000 0.998
75750000 0.999
75760000 1
75770000 1
75780000 1
75790000 1
75800000 1
75810000 1
75820000 1
75830000 0.995
75840000 0.9815
75850000 0.9765
75860000 0.9605
75870000 0.967
75880000 0.96
75890000 0.967
75900000 0.9585
75910000 0.9475
75920000 0.931
75930000 0.9125
75940000 0.896
75950000 0.8915
75960000 0.8565
75970000 0.76
75980000 0.683
75990000 0.663
76000000 0.6695
76010000 0.6625
76020000 0.676
76030000 0.7075
76040000 0.754
76050000 0.798
76060000 0.8295
76070000 0.8785
76080000 0.8955
76090000 0.906
76100000 0.919
76110000 0.909
76120000 0.881
76130000 0.8725
76140000 0.875
76150000 0.8855
76160000 0.8805
76170000 0.8815
76180000 0.8735
76190000 0.8605
76200000 0.8165
76210000 0.798
76220000 0.764
76230000 0.7125
76240000 0.668
76250000 0.5665
76260000 0.536
76270000 0.453
76280000 0.406
76290000 0.347
76300000 0.1615
76310000 0.1115
76320000 0.1855
76330000 0.1935
76340000 0.181
76350000 0.1315
76360000 0.115
76370000 0.0955
76380000 0.0775
76390000 0.023
76400000 0.008
76410000 0.2015
76420000 0.2285
76430000 0.2405
76440000 0.2555
76450000 0.2495
76460000 0.2335
76470000 0.243
76480000 0.2315
76490000 0.25
76500000 0.272
76510000 0.241
76520000 0.239
76530000 0.2475
76540000 0.252
76550000 0.2475
76560000 0.2395
76570000 0.2375
76580000 0.2415
76590000 0.307
76600000 0.3655
76610000 0.375
76620000 0.372
76630000 0.355
76640000 0.366
76650000 0.385
76660000 0.4225
76670000 0.4075
76680000 0.412
76690000 0.3925
76700000 0.419
76710000 0.4115
76720000 0.455
76730000 0.4485
76740000 0.4285
76750000 0.4255
76760000 0.452
76770000 0.433
76780000 0.403
76790000 0.432
76800000 0.4645
76810000 0.4175
76820000 0.428
76830000 0.4015
76840000 0.3805
76850000 0.3475
76860000 0.3515
76870000 0.326
76880000 0.3135
76890000 0.3195
76900000 0.3045
76910000 0.304
76920000 0.329
76930000 0.3255
76940000 0.2975
76950000 0.321
76960000 0.33
76970000 0.345
76980000 0.393
76990000 0.281
77000000 0.275
77010000 0.2885
77020000 0.2845
77030000 0.2455
77040000 0.228
77050000 0.189
77060000 0.184
77070000 0.1625
77080000 0.1425
77090000 0.111
77100000 0.126
77110000 0.112
77120000 0.1105
77130000 0.111
77140000 0.08
77150000 0.059
77160000 0.0395
77170000 0.034
77180000 0.0255
77190000 0.022
77200000 0.027
77210000 0.0275
77220000 0.022
77230000 0.0235
77240000 0.022
77250000 0.0345
77260000 0.0305
77270000 0.0365
77280000 0.037
77290000 0.0405
77300000 0.0405
77310000 0.0355
77320000 0.026
77330000 0.0225
77340000 0.0215
77350000 0.008
77360000 0.0075
77370000 0.0085
77380000 0.015
77390000 0.0045
77400000 0.008
77410000 0.008
77420000 0.008
77430000 0.0075
77440000 0.0115
77450000 0.02
77460000 0.022
77470000 0.036
77480000 0.0315
77490000 0.033
77500000 0.0765
77510000 0.098
77520000 0.098
77530000 0.142
77540000 0.1765
77550000 0.1985
77560000 0.1915
77570000 0.2075
77580000 0.2305
77590000 0.2435
77600000 0.262
77610000 0.2715
77620000 0.2715
77630000 0.3015
77640000 0.347
77650000 0.388
77660000 0.3905
77670000 0.4015
77680000 0.429
77690000 0.476
77700000 0.43
77710000 0.485
77720000 0.46
77730000 0.5415
77740000 0.5385
77750000 0.5375
77760000 0.545
77770000 0.532
77780000 0.554
77790000 0.57
77800000 0.5645
77810000 0.5675
77820000 0.5585
77830000 0.574
77840000 0.545
77850000 0.522
77860000 0.51
77870000 0.471
77880000 0.441
77890000 0.442
77900000 0.4795
77910000 0.4875
77920000 0.501
77930000 0.5355
77940000 0.5535
77950000 0.5875
77960000 0.584
77970000 0.595
77980000 0.624
77990000 0.618
78000000 0.6065
78010000 0.616
78020000 0.6315
78030000 0.636
78040000 0.592
78050000 0.617
78060000 0.6195
78070000 0.6445
78080000 0.6385
78090000 0.629
78100000 0.6315
78110000 0.647
78120000 0.628
78130000 0.6275
78140000 0.619
78150000 0.5875
78160000 0.5935
78170000 0.587
78180000 0.57
78190000 0.563
78200000 0.595
78210000 0.589
78220000 0.5855
78230000 0.596
78240000 0.5955
78250000 0.6275
78260000 0.616
78270000 0.6015
78280000 0.633
78290000 0.623
78310000 0.742
78320000 0.7625
78330000 0.757
78340000 0.776
78350000 0.81
78360000 0.852
78370000 0.8775
78380000 0.903
78390000 0.923
78400000 0.923
78410000 0.917
78420000 0.9105
78430000 0.914
78440000 0.902
78450000 0.8745
78460000 0.9135
78470000 0.887
78480000 0.9055
78490000 0.8845
78500000 0.915
78510000 0.876
78520000 0.8715
78530000 0.886
78540000 0.8625
78550000 0.853
78560000 0.8445
78570000 0.85
78580000 0.8475
78590000 0.817
78600000 0.863
78610000 0.8395
78620000 0.863
78630000 0.8925
78640000 0.901
78650000 0.91
78660000 0.9195
78670000 0.912
78680000 0.904
78690000 0.8955
78700000 0.8755
78710000 0.898
78720000 0.8915
78730000 0.8785
78740000 0.893
78750000 0.8895
78760000 0.904
78770000 0.887
78780000 0.8875
78790000 0.9005
78800000 0.8905
78810000 0.874
78820000 0.8895
78830000 0.865
78840000 0.8605
78850000 0.8285
78860000 0.76
78870000 0.688
78880000 0.6295
78890000 0.5785
78900000 0.5845
78910000 0.6095
78920000 0.6305
78930000 0.6575
78940000 0.5705
78950000 0.6855
78960000 0.693
78970000 0.711
78980000 0.7195
78990000 0.723
79000000 0.7665
79010000 0.8155
79020000 0.809
79030000 0.7965
79040000 0.817
79050000 0.774
79060000 0.7885
79070000 0.8705
79080000 0.97
79090000 0.9885
79100000 0.985
79110000 0.966
79120000 0.954
79130000 0.9555
79140000 0.935
79150000 0.845
79160000 0.83
79170000 0.8105
79180000 0.8115
79190000 0.798
79200000 0.7915
79210000 0.75
79220000 0.729
79230000 0.6995
79240000 0.6815
79250000 0.6805
79260000 0.6715
79270000 0.639
79280000 0.598
79290000 0.5955
79300000 0.5885
79310000 0.5955
79320000 0.592
79330000 0.6025
79340000 0.594
79350000 0.576
79360000 0.5585
79370000 0.539
79380000 0.4855
79390000 0.433
79400000 0.3795
79410000 0.323
79420000 0.34
79430000 0.301
79440000 0.2445
79450000 0.2025
79460000 0.145
79470000 0.151
79480000 0.136
79490000 0.1385
79500000 0.1175
79510000 0.1135
79520000 0.15
79530000 0.213
79540000 0.262
79550000 0.2805
79560000 0.335
79570000 0.337
79580000 0.361
79590000 0.3855
79600000 0.3855
79610000 0.4345
79620000 0.473
79630000 0.541
79640000 0.645
79650000 0.6265
79660000 0.667
79670000 0.8245
79680000 0.8875
79690000 0.9505
79700000 0.9655
79710000 0.9675
79720000 0.9565
79730000 0.892
79740000 0.8745
79750000 0.8765
79760000 0.859
79770000 0.8395
79780000 0.9005
79790000 0.8735
79800000 0.968
79810000 0.9735
79820000 0.9435
79830000 0.881
79840000 0.8365
79850000 0.8325
79860000 0.8395
79870000 0.8485
79880000 0.817
79890000 0.8085
79900000 0.7445
79910000 0.6435
79920000 0.582
79930000 0.5665
79940000 0.5325
79950000 0.491
79960000 0.4935
79970000 0.469
79980000 0.4045
79990000 0.396
80000000 0.329
80010000 0.3335
80020000 0.338
80030000 0.3355
80040000 0.37
80050000 0.3655
80060000 0.3605
80070000 0.3495
80080000 0.325
80090000 0.3105
80100000 0.325
80110000 0.356
80120000 0.384
80130000 0.3825
80140000 0.359
80150000 0.36
80160000 0.371
80170000 0.438
80180000 0.512
80190000 0.4105
80200000 0.376
80210000 0.3205
80220000 0.287
80230000 0.2735
80240000 0.266
80250000 0.224
80260000 0.2285
80270000 0.211
80280000 0.197
80290000 0.153
80300000 0.137
80310000 0.1125
80320000 0.108
80330000 0.0885
80340000 0.077
80350000 0.064
80360000 0.0675
80370000 0.0765
80380000 0.1
80390000 0.094
80400000 0.1195
80410000 0.1765
80420000 0.2245
80430000 0.394
80440000 0.4705
80450000 0.5205
80460000 0.523
80470000 0.528
80480000 0.54
80490000 0.53
80500000 0.5565
80510000 0.64
80520000 0.7315
80530000 0.7365
80540000 0.7955
80550000 0.82
80560000 0.8345
80570000 0.826
80580000 0.7955
80590000 0.796
80600000 0.7605
80610000 0.711
80620000 0.702
80630000 0.596
80640000 0.6065
80650000 0.5945
80660000 0.57
80670000 0.579
80680000 0.587
80690000 0.6025
80700000 0.597
80710000 0.5505
80720000 0.5195
80730000 0.514
80740000 0.567
80750000 0.584
80760000 0.566
80770000 0.557
80780000 0.5265
80790000 0.5055
80800000 0.532
80810000 0.586
80820000 0.5805
80830000 0.6395
80840000 0.6245
80850000 0.6085
80860000 0.6585
80870000 0.624
80880000 0.6535
80890000 0.6805
80900000 0.6785
80910000 0.713
80920000 0.691
81250000 0.004
81260000 0.006
81270000 0.007
81280000 0.006
81290000 0.01
81300000 0.0105
81310000 0.0165
81320000 0.065
81330000 0.0765
81340000 0.085
81350000 0.073
81360000 0.0685
81370000 0.053
81380000 0.022
81390000 0.0265
81400000 0.025
81410000 0.0385
81420000 0.0335
81430000 0.0295
81440000 0.02
81450000 0.021
81460000 0.022
81470000 0.035
81480000 0.0195
81490000 0.0065
81500000 0.0045
81510000 0.0015
81520000 0
81530000 0
81540000 0.001
81550000 0.19
81560000 0.279
81570000 0.2805
81580000 0.336
81590000 0.3755
81600000 0.421
81610000 0.4265
81620000 0.435
81630000 0.418
81640000 0.429
81650000 0.4485
81660000 0.4505
81670000 0.4565
81680000 0.4525
81690000 0.4715
81700000 0.478
81710000 0.529
81720000 0.5415
81730000 0.5275
81740000 0.5355
81750000 0.4225
81760000 0.3495
81770000 0.313
81780000 0.2505
81790000 0.284
81800000 0.2775
81810000 0.347
81820000 0.437
81830000 0.5285
81840000 0.6015
81850000 0.5495
81860000 0.555
81870000 0.5655
81880000 0.5355
81890000 0.605
81900000 0.6775
81910000 0.7615
81920000 0.779
81930000 0.8055
81940000 0.8395
81950000 0.8425
81960000 0.8735
81970000 0.878
81980000 0.9005
81990000 0.8755
82000000 0.901
82010000 0.837
82020000 0.894
82030000 0.8445
82040000 0.85
82050000 0.8525
82060000 0.886
82070000 0.9645
82080000 0.96
82090000 0.968
82100000 0.964
82110000 0.9455
82120000 0.931
82130000 0.906
82140000 0.859
82150000 0.813
82160000 0.8085
82170000 0.7945
82180000 0.7785
82190000 0.7105
82200000 0.702
82210000 0.686
82220000 0.559
82230000 0.516
82240000 0.595
82250000 0.6185
82260000 0.5485
82270000 0.516
82280000 0.607
82290000 0.666
82300000 0.687
82310000 0.6885
82320000 0.6775
82330000 0.669
82340000 0.675
82350000 0.6795
82360000 0.677
82370000 0.669
82380000 0.6515
82390000 0.663
82400000 0.671
82410000 0.652
82420000 0.631
82430000 0.5575
82440000 0.471
82450000 0.4705
82460000 0.4655
82470000 0.4645
82480000 0.3905
82490000 0.395
82500000 0.3635
82510000 0.357
82520000 0.3855
82530000 0.4245
82540000 0.405
82550000 0.428
82560000 0.4525
82570000 0.4935
82580000 0.521
82590000 0.532
82600000 0.575
82610000 0.5745
82620000 0.5805
82630000 0.68
82640000 0.721
82650000 0.7205
82660000 0.7235
82670000 0.7515
82680000 0.72
82690000 0.732
82700000 0.7195
82710000 0.735
82720000 0.692
82730000 0.7135
82740000 0.7275
82750000 0.696
82760000 0.655
82770000 0.654
82780000 0.6235
82790000 0.61
82800000 0.615
82810000 0.6115
82820000 0.6075
82830000 0.52
82840000 0.5115
82850000 0.498
82860000 0.495
82870000 0.4975
82880000 0.545
82890000 0.5555
82900000 0.536
82910000 0.5295
82920000 0.56
82930000 0.5485
82940000 0.5625
82950000 0.581
82960000 0.5795
82970000 0.579
82980000 0.622
82990000 0.5955
83000000 0.5675
83010000 0.569
83020000 0.656
83030000 0.716
83040000 0.7475
83050000 0.764
83060000 0.818
83070000 0.908
83080000 0.905
83090000 0.919
83100000 0.9315
83110000 0.8895
83120000 0.8765
83130000 0.8755
83140000 0.8865
83150000 0.8755
83160000 0.8835
83170000 0.87
83180000 0.8585
83190000 0.9255
83200000 0.93
83210000 0.9285
83220000 0.8335
83230000 0.766
83240000 0.7265
83250000 0.678
83260000 0.633
83270000 0.585
83280000 0.562
83290000 0.555
83300000 0.5655
83310000 0.553
83320000 0.534
83330000 0.532
83340000 0.521
83350000 0.5185
83360000 0.5075
83370000 0.4425
83380000 0.4005
83390000 0.255
83400000 0.1395
83410000 0.104
83420000 0.0885
83430000 0.0785
83440000 0.062
83450000 0.0585
83460000 0.0625
83470000 0.063
83480000 0.0625
83490000 0.063
83500000 0.0525
83510000 0.047
83520000 0.038
83530000 0.032
83540000 0.03
83550000 0.016
83560000 0.0125
83570000 0.012
83580000 0.0145
83590000 0.022
83600000 0.023
83610000 0.025
83620000 0.0255
83630000 0.0235
83640000 0.0235
83650000 0.0265
83660000 0.016
83670000 0.015
83680000 0.0225
83690000 0.0395
83700000 0.1035
83710000 0.144
83720000 0.2055
83730000 0.2375
83740000 0.276
83750000 0.301
83760000 0.313
83770000 0.317
83780000 0.2995
83790000 0.3055
83800000 0.3135
83810000 0.3505
83820000 0.3635
83830000 0.3755
83840000 0.4645
83850000 0.55
83860000 0.597
83870000 0.5675
83880000 0.4675
83890000 0.3145
83900000 0.2375
83910000 0.2355
83920000 0.2215
83930000 0.2415
83940000 0.2875
83950000 0.3145
83960000 0.337
83970000 0.3465
83980000 0.3165
83990000 0.2855
84000000 0.268
84010000 0.2595
84020000 0.2235
84030000 0.186
84040000 0.15
84050000 0.118
84060000 0.108
84070000 0.072
84080000 0.081
84090000 0.056
84100000 0.0345
84110000 0.013
84120000 0
84130000 0
84140000 0
84150000 0
84160000 0
84170000 0
84180000 0
84190000 0
84200000 0
84210000 0
84220000 0
84230000 0
84240000 0
84250000 0
84260000 0
84270000 0
84280000 0
84290000 0
84300000 0
84310000 0.006
84320000 0.018
84330000 0
84340000 0.021
84350000 0.018
84360000 0.044
84370000 0.1095
84380000 0.1495
84390000 0.2185
84400000 0.2365
84410000 0.2655
84420000 0.2765
84430000 0.3565
84440000 0.3525
84450000 0.404
84460000 0.4345
84470000 0.475
84480000 0.525
84490000 0.5385
84500000 0.581
84510000 0.6695
84520000 0.699
84530000 0.72
84540000 0.691
84550000 0.6915
84560000 0.621
84570000 0.634
84580000 0.6145
84590000 0.577
84600000 0.6115
84610000 0.607
84620000 0.641
84630000 0.634
84640000 0.647
84650000 0.6355
84660000 0.626
84670000 0.6195
84680000 0.6035
84690000 0.5855
84700000 0.5835
84710000 0.5665
84720000 0.5335
84730000 0.562
84740000 0.5455
84750000 0.5535
84760000 0.5695
84770000 0.5665
84780000 0.524
84790000 0.55
84800000 0.549
84810000 0.5705
84820000 0.6695
84830000 0.785
84840000 0.769
84850000 0.753
84860000 0.76
84870000 0.8055
84880000 0.767
84890000 0.7945
84900000 0.737
84910000 0.7405
84920000 0.7025
84930000 0.6535
84940000 0.6035
84950000 0.5115
84960000 0.5405
84970000 0.5305
84980000 0.5555
84990000 0.5685
85000000 0.5655
85010000 0.5415
85020000 0.494
85030000 0.447
85040000 0.4485
85050000 0.4725
85060000 0.483
85070000 0.493
85080000 0.5095
85090000 0.528
85100000 0.5735
85110000 0.6085
85120000 0.5905
85130000 0.6515
85140000 0.699
85150000 0.705
85160000 0.6795
85170000 0.6815
85180000 0.6895
85190000 0.712
85200000 0.728
85210000 0.7635
85220000 0.7835
85230000 0.762
85240000 0.747
85250000 0.737
85260000 0.731
85270000 0.7105
85280000 0.722
85290000 0.6815
85300000 0.696
85310000 0.7145
85320000 0.7425
85330000 0.7865
85340000 0.7665
85350000 0.782
85360000 0.731
85370000 0.668
85380000 0.6615
85390000 0.597
85400000 0.5485
85410000 0.549
85420000 0.566
85430000 0.6015
85440000 0.6525
85450000 0.6655
85460000 0.695
85470000 0.678
85480000 0.644
85490000 0.6555
85500000 0.5785
85510000 0.559
85520000 0.519
85530000 0.499
85540000 0.4665
85550000 0.4395
85560000 0.4745
85570000 0.4815
85580000 0.4705
85590000 0.4005
85600000 0.389
85610000 0.3895
85620000 0.3935
85630000 0.388
85640000 0.379
85650000 0.391
85660000 0.3555
85670000 0.378
85680000 0.393
85690000 0.4165
85700000 0.4985
85710000 0.537
85720000 0.608
85730000 0.6025
85740000 0.588
85750000 0.592
85760000 0.6055
85770000 0.6655
85780000 0.6525
85790000 0.647
85800000 0.666
85810000 0.651
85820000 0.638
85830000 0.579
85840000 0.5585
85850000 0.552
85860000 0.582
85870000 0.602
85880000 0.626
85890000 0.658
85910000 0.6125
85920000 0.638
85930000 0.656
85940000 0.6465
85950000 0.6575
85960000 0.6765
85970000 0.6795
85980000 0.668
85990000 0.695
86000000 0.641
86010000 0.6665
86020000 0.72
86030000 0.7395
86040000 0.8055
86050000 0.838
86060000 0.8335
86070000 0.844
86080000 0.824
86090000 0.824
86100000 0.861
86110000 0.9135
86120000 0.9205
86130000 0.943
86140000 0.9295
86150000 0.953
86160000 0.9585
86170000 0.966
86180000 0.9725
86190000 0.9645
86200000 0.969
86210000 0.968
86220000 0.929
86230000 0.8555
86240000 0.8025
86250000 0.785
86260000 0.7655
86270000 0.757
86280000 0.713
86290000 0.71
86300000 0.7035
86310000 0.6935
86320000 0.687
86330000 0.6735
86340000 0.6525
86350000 0.607
86360000 0.6325
86370000 0.595
86380000 0.507
86390000 0.3965
86400000 0.4555
86410000 0.4425
86420000 0.417
86430000 0.465
86440000 0.4735
86450000 0.4835
86460000 0.51
86470000 0.4845
86480000 0.483
86490000 0.501
86500000 0.5175
86510000 0.4895
86520000 0.4805
86530000 0.4725
86540000 0.4675
86550000 0.531
86560000 0.512
86570000 0.5255
86580000 0.544
86590000 0.5585
86600000 0.4915
86610000 0.493
86620000 0.432
86630000 0.411
86640000 0.393
86650000 0.4
86660000 0.3235
86670000 0.3975
86680000 0.4785
86690000 0.516
86700000 0.4505
86710000 0.422
86720000 0.4285
86730000 0.4205
86740000 0.4675
86750000 0.4895
86760000 0.474
86770000 0.495
86780000 0.494
86790000 0.573
86800000 0.5535
86810000 0.589
86820000 0.6795
86830000 0.6705
86840000 0.64
86850000 0.6435
86860000 0.717
86870000 0.699
86880000 0.6525
86890000 0.6755
86900000 0.737
86910000 0.7835
86920000 0.774
86930000 0.823
86940000 0.808
86950000 0.7715
86960000 0.736
86970000 0.7765
86980000 0.809
86990000 0.751
87000000 0.8425
87010000 0.79
87020000 0.8025
87030000 0.8315
87040000 0.872
87050000 0.843
87060000 0.831
87070000 0.8265
87080000 0.8745
87090000 0.8765
87100000 0.9
87110000 0.8855
87120000 0.8925
87130000 0.899
87140000 0.907
87150000 0.9205
87160000 0.9225
87170000 0.908
87180000 0.892
87190000 0.8585
87200000 0.87
87210000 0.8905
87220000 0.89
87230000 0.8695
87240000 0.875
87250000 0.8475
87260000 0.844
87270000 0.7985
87280000 0.6585
87290000 0.6025
87300000 0.5505
87310000 0.493
87320000 0.423
87330000 0.4
87340000 0.327
87350000 0.253
87360000 0.245
87370000 0.241
87380000 0.199
87390000 0.188
87400000 0.198
87410000 0.2145
87420000 0.2075
87430000 0.2115
87440000 0.234
87450000 0.2205
87460000 0.225
87470000 0.2685
87480000 0.2685
87490000 0.2805
87500000 0.3175
87510000 0.329
87520000 0.3595
87530000 0.3285
87540000 0.3175
87550000 0.357
87560000 0.354
87570000 0.3905
87580000 0.416
87590000 0.4235
87600000 0.374
87610000 0.342
87620000 0.3045
87630000 0.2295
87640000 0.241
87650000 0.266
87660000 0.296
87670000 0.2905
87680000 0.326
87690000 0.297
87700000 0.2725
87710000 0.272
87720000 0.255
87730000 0.255
87740000 0.2585
87750000 0.233
87760000 0.215
87770000 0.2255
87780000 0.244
87790000 0.3205
87800000 0.3545
87810000 0.3995
87820000 0.416
87830000 0.4275
87840000 0.4075
87850000 0.3365
87860000 0.309
87870000 0.28
87880000 0.282
87890000 0.265
87900000 0.3285
87910000 0.383
87920000 0.3995
87930000 0.431
87940000 0.4145
87950000 0.4875
87960000 0.522
87970000 0.573
87980000 0.5885
87990000 0.5915
88000000 0.5885
88010000 0.635
88020000 0.6375
88030000 0.6845
88040000 0.709
88050000 0.716
88060000 0.754
88070000 0.753
88080000 0.751
88090000 0.747
88100000 0.7475
88110000 0.7585
88120000 0.7515
88130000 0.762
88140000 0.77
88150000 0.764
88160000 0.7535
88170000 0.743
88180000 0.7415
88190000 0.741
88200000 0.736
88210000 0.708
88220000 0.6535
88230000 0.572
88240000 0.5705
88250000 0.5605
88260000 0.5475
88270000 0.5635
88280000 0.5745
88290000 0.553
88300000 0.5635
88310000 0.596
88320000 0.624
88330000 0.676
88340000 0.69
88350000 0.7125
88360000 0.711
88370000 0.783
88380000 0.829
88390000 0.8515
88400000 0.877
88410000 0.8845
88420000 0.8975
88430000 0.9285
88440000 0.9485
88450000 0.9575
88460000 0.967
88470000 0.9635
88480000 0.981
88490000 0.963
88500000 0.92
88510000 0.899
88520000 0.91
88530000 0.844
88540000 0.808
88550000 0.8155
88560000 0.731
88570000 0.666
88580000 0.6505
88590000 0.6175
88600000 0.56
88610000 0.5285
88620000 0.5085
88630000 0.5445
88640000 0.535
88650000 0.524
88660000 0.4455
88670000 0.432
88680000 0.406
88690000 0.405
88700000 0.3955
88710000 0.395
88720000 0.417
88730000 0.425
88740000 0.426
88750000 0.4655
88760000 0.5235
88770000 0.5475
88780000 0.516
88790000 0.558
88800000 0.552
88810000 0.558
88820000 0.537
88830000 0.5015
88840000 0.473
88850000 0.442
88860000 0.512
88870000 0.518
88880000 0.4415
88890000 0.4265
88900000 0.406
88910000 0.412
88920000 0.318
88930000 0.281
88940000 0.201
88950000 0.2005
88960000 0.2025
88970000 0.1915
88980000 0.1965
88990000 0.1625
89000000 0.1845
89010000 0.1735
89020000 0.1445
89030000 0.137
89040000 0.149
89050000 0.1715
89060000 0.149
89070000 0.16
89080000 0.16
89090000 0.2945
89100000 0.2995
89110000 0.2415
89120000 0.3375
89130000 0.344
89140000 0.3425
89150000 0.3345
89160000 0.311
89170000 0.287
89180000 0.3205
89190000 0.335
89200000 0.299
89210000 0.316
89220000 0.335
89230000 0.3365
89240000 0.279
89250000 0.2645
89260000 0.3435
89270000 0.3225
89280000 0.352
89290000 0.1705
89300000 0.1565
89310000 0.2695
89320000 0.285
89330000 0.3465
89340000 0.353
89350000 0.3705
89360000 0.3525
89370000 0.389
89380000 0.439
89390000 0.469
89400000 0.462
89410000 0.4275
89420000 0.4545
89430000 0.4285
89440000 0.44
89450000 0.422
89460000 0.4155
89470000 0.3935
89480000 0.3455
89490000 0.4015
89500000 0.358
89510000 0.2375
89520000 0.204
89530000 0.1885
89540000 0.1585
89550000 0.1155
89560000 0.095
89570000 0.04
89580000 0.03
89590000 0.023
89600000 0.019
89610000 0.02
89620000 0.015
89630000 0.0105
89640000 0.0105
89650000 0.012
89660000 0.023
89670000 0.0335
89680000 0.0555
89690000 0.086
89700000 0.122
89710000 0.166
89720000 0.1855
89730000 0.168
89740000 0.1745
89750000 0.1795
89760000 0.173
89770000 0.1845
89780000 0.1655
89790000 0.1845
89800000 0.1955
89810000 0.1715
89820000 0.1565
89830000 0.1225
89840000 0.146
89850000 0.136
89860000 0.1725
89870000 0.177
89880000 0.196
89890000 0.2085
89900000 0.1595
89910000 0.1335
89920000 0.1225
89930000 0.1345
89940000 0.1655
89950000 0.179
89960000 0.177
89970000 0.1695
89980000 0.1945
89990000 0.213
90000000 0.187
90010000 0.2025
90020000 0.2155
90030000 0.202
90040000 0.2175
90050000 0.192
90060000 0.159
90070000 0.144
90080000 0.1205
90090000 0.117
90100000 0.1055
90110000 0.1045
90120000 0.0865
90130000 0.074
90140000 0.059
90150000 0.058
90160000 0.065
90170000 0.0495
90180000 0.061
90190000 0.0495
90200000 0.051
90210000 0.0555
90220000 0.054
90230000 0.0565
90240000 0.071
90250000 0.072
90260000 0.0915
90270000 0.1055
90280000 0.1005
90290000 0.1165
90300000 0.143
90310000 0.1445
90320000 0.151
90330000 0.159
90340000 0.1705
90350000 0.1745
90360000 0.184
90370000 0.1955
90380000 0.228
90390000 0.3145
90400000 0.385
90410000 0.4745
90420000 0.5225
90430000 0.5295
90440000 0.557
90450000 0.5485
90460000 0.5725
90470000 0.5765
90480000 0.6115
90490000 0.6245
90500000 0.6225
90510000 0.6125
90520000 0.582
90530000 0.603
90540000 0.584
90550000 0.5705
90560000 0.594
90570000 0.5735
90580000 0.529
90590000 0.4655
90600000 0.408
90610000 0.318
90620000 0.2645
90630000 0.2275
90640000 0.252
90650000 0.2705
90660000 0.2905
90670000 0.329
90680000 0.3425
90690000 0.3595
90700000 0.355
90710000 0.398
90720000 0.4565
90730000 0.525
90740000 0.6515
90750000 0.7375
90760000 0.758
90770000 0.785
90780000 0.8305
90790000 0.881
90800000 0.911
90810000 0.8965
90820000 0.9125
90830000 0.9345
90840000 0.9005
90850000 0.867
90860000 0.8105
90870000 0.743
90880000 0.7885
90890000 0.818
90900000 0.888
90910000 0.916
90920000 0.9005
90930000 0.89
90940000 0.842
90950000 0.82
90960000 0.813
90970000 0.7545
90980000 0.7305
90990000 0.7675
91000000 0.7555
91010000 0.8025
91020000 0.751
91030000 0.7605
91040000 0.7225
91050000 0.7425
91060000 0.7325
91070000 0.7855
91080000 0.7105
91090000 0.683
91100000 0.6225
91110000 0.585
91120000 0.5485
91130000 0.5355
91140000 0.5705
91150000 0.5735
91160000 0.5785
91170000 0.6295
91180000 0.657
91190000 0.6325
91200000 0.64
91210000 0.635
91220000 0.6425
91230000 0.647
91240000 0.6485
91250000 0.683
91260000 0.7455
91270000 0.744
91280000 0.778
91290000 0.783
91300000 0.8095
91310000 0.8735
91320000 0.9535
91330000 0.9955
91340000 1
91350000 1
91360000 1
91370000 1
91380000 1
91390000 1
91400000 1
91410000 1
91420000 1
91430000 1
91440000 1
91450000 1
91460000 1
91470000 1
91480000 1
91490000 1
91500000 1
91510000 1
91520000 1
91530000 1
91540000 1
91550000 1
91560000 1
91570000 1
91580000 1
91590000 1
91600000 1
91610000 1
91620000 1
91630000 1
91640000 1
91650000 1
91660000 1
91670000 0.997
91680000 0.9685
91690000 0.952
91700000 0.998
91710000 0.999
91720000 1
91730000 0.9875
91740000 0.9455
91750000 0.995
91760000 0.9945
91770000 0.9585
91780000 0.959
91790000 0.9595
91800000 0.9455
91810000 0.947
91820000 0.915
91830000 0.9125
91840000 0.9115
91850000 0.9295
91860000 0.966
91870000 0.946
91880000 0.8905
91890000 0.8245
91900000 0.7015
91910000 0.662
91920000 0.6395
91930000 0.644
91940000 0.625
91950000 0.613
91960000 0.61
91970000 0.6285
91980000 0.616
91990000 0.5925
92000000 0.582
92010000 0.5915
92020000 0.581
92030000 0.5745
92040000 0.546
92050000 0.485
92060000 0.4575
92070000 0.4295
92080000 0.419
92090000 0.4
92100000 0.3845
92110000 0.4525
92120000 0.5185
92130000 0.5395
92140000 0.56
92150000 0.5675
92160000 0.564
92170000 0.526
92180000 0.5515
92190000 0.496
92200000 0.4935
92210000 0.4825
92220000 0.5015
92230000 0.459
92240000 0.473
92250000 0.4615
92260000 0.4445
92270000 0.4205
92280000 0.423
92290000 0.4185
92300000 0.4605
92310000 0.4055
92320000 0.404
92330000 0.424
92340000 0.414
92350000 0.4225
92360000 0.4525
92370000 0.5185
92380000 0.5035
92390000 0.5035
92400000 0.4555
92410000 0.4565
92420000 0.4735
92430000 0.482
92440000 0.471
92450000 0.4695
92460000 0.4875
92470000 0.565
92480000 0.553
92490000 0.4815
92500000 0.4515
92510000 0.3915
92520000 0.386
92530000 0.427
92540000 0.4235
92550000 0.419
92560000 0.3945
92570000 0.394
92580000 0.3745
92590000 0.3325
92600000 0.2935
92610000 0.2655
92620000 0.239
92630000 0.23
92640000 0.1975
92650000 0.1835
92660000 0.151
92670000 0.14
92680000 0.144
92690000 0.1505
92700000 0.1595
92710000 0.2155
92720000 0.194
92730000 0.2915
92740000 0.3035
92750000 0.3075
92760000 0.2925
92770000 0.336
92780000 0.384
92790000 0.4605
92800000 0.462
92810000 0.417
92820000 0.3855
92830000 0.3825
92840000 0.346
92850000 0.3385
92860000 0.337
92870000 0.3445
92880000 0.3235
92890000 0.3255
92900000 0.2755
92910000 0.2085
92920000 0.249
92930000 0.2935
92940000 0.299
92950000 0.312
92960000 0.2965
92970000 0.2815
92980000 0.2435
92990000 0.158
93000000 0.1175
93010000 0.138
93020000 0.098
93030000 0.1095
93040000 0.096
93050000 0.1065
93060000 0.102
93070000 0.087
93080000 0.08
93090000 0.031
93100000 0.0135
93110000 0
93120000 0
93130000 0
93140000 0
93150000 0
93160000 0
93170000 0
93180000 0
93190000 0
93200000 0
93210000 0
93220000 0
93230000 0
93240000 0
93250000 0
93260000 0.0115
93270000 0.034
93280000 0.0265
93290000 0.043
93300000 0.099
93310000 0.191
93320000 0.214
93330000 0.2195
93340000 0.2905
93350000 0.3135
93360000 0.327
93370000 0.371
93380000 0.4525
93390000 0.5155
93400000 0.5295
93410000 0.5895
93420000 0.629
93430000 0.668
93440000 0.6855
93450000 0.7
93460000 0.5935
93470000 0.5605
93480000 0.672
93490000 0.758
93510000 0.76
93520000 0.7225
93530000 0.7315
93540000 0.7275
93550000 0.753
93560000 0.7345
93570000 0.7375
93580000 0.67
93590000 0.6515
93600000 0.709
93610000 0.7635
93620000 0.7625
93630000 0.7165
93640000 0.69
93650000 0.6965
93660000 0.676
93670000 0.664
93680000 0.561
93690000 0.5095
93700000 0.476
93710000 0.462
93720000 0.437
93730000 0.434
93740000 0.3715
93750000 0.336
93760000 0.36
93770000 0.4
93780000 0.3795
93790000 0.3725
93800000 0.2725
93810000 0.262
93820000 0.239
93830000 0.2605
93840000 0.2715
93850000 0.2725
93860000 0.265
93870000 0.259
93880000 0.193
93890000 0.161
93900000 0.145
93910000 0.1335
93920000 0.113
93930000 0.125
93940000 0.1275
93950000 0.156
93960000 0.145
93970000 0.1565
93980000 0.1465
93990000 0.1495
94000000 0.1825
94010000 0.18
94020000 0.1995
94030000 0.198
94040000 0.196
94050000 0.2065
94060000 0.236
94070000 0.2085
94080000 0.215
94090000 0.2175
94100000 0.233
94110000 0.2345
94120000 0.224
94130000 0.239
94140000 0.242
94150000 0.227
94160000 0.2675
94170000 0.2595
94180000 0.2935
94190000 0.325
94200000 0.342
94210000 0.3485
94220000 0.3665
94230000 0.3885
94240000 0.4285
94250000 0.4685
94260000 0.476
94270000 0.4645
94280000 0.461
94290000 0.54
94300000 0.58
94310000 0.5955
94320000 0.5615
94330000 0.588
94340000 0.599
94350000 0.62
94360000 0.6305
94370000 0.6655
94380000 0.676
94390000 0.657
94400000 0.67
94410000 0.7145
94420000 0.762
94430000 0.84
94440000 0.8695
94450000 0.8455
94460000 0.836
94470000 0.841
94480000 0.8255
94490000 0.8365
94500000 0.848
94510000 0.843
94520000 0.862
94530000 0.8635
94540000 0.87
94550000 0.8725
94560000 0.836
94570000 0.8005
94580000 0.7725
94590000 0.7795
94600000 0.7765
94610000 0.733
94620000 0.6495
94630000 0.624
94640000 0.5865
94650000 0.592
94660000 0.581
94670000 0.5605
94680000 0.558
94690000 0.536
94700000 0.5005
94710000 0.48
94720000 0.4885
94730000 0.465
94740000 0.473
94750000 0.474
94760000 0.452
94770000 0.4695
94780000 0.4355
94790000 0.4635
94800000 0.4475
94810000 0.444
94820000 0.428
94830000 0.42
94840000 0.4255
94850000 0.4585
94860000 0.46
94870000 0.485
94880000 0.49
94890000 0.4665
94900000 0.4785
94910000 0.4395
94920000 0.5315
94930000 0.584
94940000 0.639
94950000 0.698
94960000 0.704
94970000 0.729
94980000 0.7355
94990000 0.7365
95000000 0.728
95010000 0.7275
95020000 0.734
95030000 0.75
95040000 0.745
95050000 0.7685
95060000 0.7565
95070000 0.7285
95080000 0.7355
95090000 0.7335
95100000 0.7055
95110000 0.6935
95120000 0.544
95130000 0.5315
95140000 0.466
95150000 0.4155
95160000 0.445
95170000 0.468
95180000 0.4065
95190000 0.43
95200000 0.4235
95210000 0.4375
95220000 0.4175
95230000 0.425
95240000 0.405
95250000 0.361
95260000 0.3485
95270000 0.374
95280000 0.391
95290000 0.411
95300000 0.4425
95310000 0.4895
95320000 0.5045
95330000 0.4725
95340000 0.4645
95350000 0.506
95360000 0.504
95370000 0.5175
95380000 0.561
95390000 0.549
95400000 0.5585
95410000 0.505
95420000 0.491
95430000 0.494
95440000 0.591
95450000 0.6095
95460000 0.605
95470000 0.563
95480000 0.567
95490000 0.63
95500000 0.7825
95510000 0.7835
95520000 0.806
95530000 0.782
95540000 0.8065
95550000 0.8295
95560000 0.818
95570000 0.7915
95580000 0.8245
95590000 0.8165
95600000 0.809
95610000 0.845
95620000 0.84
95630000 0.861
95640000 0.823
95650000 0.797
95660000 0.9045
95670000 0.9695
95680000 0.975
95690000 0.8495
95700000 0.703
95710000 0.655
95720000 0.641
95730000 0.6065
95740000 0.537
95750000 0.5
95760000 0.459
95770000 0.435
95780000 0.341
95790000 0.402
95800000 0.3455
95810000 0.3485
95820000 0.3425
95830000 0.319
95840000 0.275
95850000 0.2395
95860000 0.187
95870000 0.162
95880000 0.1675
95890000 0.1605
95900000 0.141
95910000 0.1405
95920000 0.1535
95930000 0.1635
95940000 0.174
95950000 0.179
95960000 0.2855
95970000 0.2965
95980000 0.289
95990000 0.301
96000000 0.339
96010000 0.3575
96020000 0.383
96030000 0.412
96040000 0.452
96050000 0.4615
96060000 0.4705
96070000 0.4675
96080000 0.458
96090000 0.465
96100000 0.4605
96110000 0.454
96120000 0.4455
96130000 0.4425
96140000 0.4475
96150000 0.4535
96160000 0.416
96170000 0.3895
96180000 0.4075
96190000 0.3815
96200000 0.3665
96210000 0.415
96220000 0.42
96230000 0.391
96240000 0.3835
96250000 0.572
96260000 0.643
96270000 0.7075
96280000 0.7045
96290000 0.7035
96300000 0.47
96310000 0.4195
96320000 0.436
96330000 0.3815
96340000 0.179
96520000 0.099
96530000 0.11
96540000 0.189
96550000 0.204
96560000 0.2295
96570000 0.218
96580000 0.217
96590000 0.259
96600000 0.268
96610000 0.277
96620000 0.308
96630000 0.297
96640000 0.303
96650000 0.3655
96660000 0.408
96670000 0.4195
96680000 0.4415
96690000 0.474
96700000 0.524
96710000 0.592
96720000 0.6
96730000 0.611
96740000 0.564
96750000 0.7125
96760000 0.76
96770000 0.781
96780000 0.8245
96790000 0.766
96800000 0.744
96810000 0.694
96820000 0.7035
96830000 0.6455
96840000 0.6665
96850000 0.6275
96860000 0.6375
96870000 0.7325
96880000 0.7865
96890000 0.8515
96900000 0.8475
96910000 0.7485
96920000 0.8005
96930000 0.7705
96940000 0.769
96950000 0.681
96960000 0.651
96970000 0.6275
96980000 0.6025
96990000 0.625
97000000 0.6605
97010000 0.761
97020000 0.784
97030000 0.8
97040000 0.725
97050000 0.716
97060000 0.6455
97070000 0.5845
97080000 0.528
97090000 0.4845
97100000 0.4535
97110000 0.452
97120000 0.3955
97130000 0.432
97140000 0.4105
97150000 0.4095
97160000 0.411
97170000 0.4565
97180000 0.4565
97190000 0.5745
97200000 0.557
97210000 0.603
97220000 0.5885
97230000 0.5605
97240000 0.5415
97250000 0.5895
97260000 0.7015
97270000 0.766
97280000 0.7675
97290000 0.828
97300000 0.85
97310000 0.8505
97320000 0.9185
97330000 0.9185
97340000 0.9445
97350000 0.962
97360000 0.969
97370000 0.9615
97380000 0.9245
97390000 0.8325
97400000 0.83
97410000 0.8165
97420000 0.835
97430000 0.8165
97440000 0.852
97450000 0.8355
97460000 0.7055
97470000 0.632
97480000 0.641
97490000 0.6375
97500000 0.6415
97510000 0.591
97520000 0.571
97530000 0.5905
97540000 0.551
97550000 0.6035
97560000 0.542
97570000 0.6115
97580000 0.647
97590000 0.6265
97600000 0.5595
97610000 0.558
97620000 0.539
97630000 0.558
97640000 0.562
97650000 0.576
97660000 0.757
97670000 0.914
97680000 0.9275
97690000 0.941
97700000 0.8815
97710000 0.9325
97720000 0.884
97730000 0.8245
97740000 0.8505
97750000 0.8145
97760000 0.8125
97770000 0.7445
97780000 0.7225
97790000 0.7395
97800000 0.7605
97810000 0.7685
97820000 0.798
97830000 0.8305
97840000 0.8455
97850000 0.86
97860000 0.795
97870000 0.695
97880000 0.7525
97890000 0.785
97900000 0.798
97910000 0.7755
97920000 0.7985
97930000 0.769
97940000 0.7225
97950000 0.7245
97960000 0.6765
97970000 0.6855
97980000 0.6335
97990000 0.664
98000000 0.567
98010000 0.55
98020000 0.468
98030000 0.5385
98040000 0.5195
98050000 0.526
98060000 0.6045
98070000 0.602
98080000 0.5735
98090000 0.496
98100000 0.5245
98110000 0.542
98120000 0.5955
98130000 0.611
98140000 0.715
98150000 0.7115
98160000 0.7525
98170000 0.7685
98180000 0.842
98190000 0.849
98200000 0.8845
98210000 0.921
98220000 0.968
98230000 0.9405
98240000 0.9675
98250000 0.982
98260000 0.965
98270000 0.9885
98280000 0.967
98290000 0.9475
98300000 0.963
98310000 0.9365
98320000 0.914
98330000 0.884
98340000 0.847
98350000 0.816
98360000 0.7885
98370000 0.752
98380000 0.6695
98390000 0.622
98400000 0.55
98410000 0.463
98420000 0.4315
98430000 0.4565
98440000 0.4205
98450000 0.342
98460000 0.2645
98470000 0.1905
98480000 0.1195
98490000 0.0925
98500000 0.075
98510000 0.076
98520000 0.0495
98530000 0.0465
98540000 0.056
98550000 0.056
98560000 0.049
98570000 0.0525
98580000 0.052
98590000 0.049
98600000 0.061
98610000 0.05
98620000 0.0645
98630000 0.0535
98640000 0.039
98650000 0.0165
98660000 0
98670000 0
98680000 0
98690000 0.018
98700000 0.041
98710000 0.0315
98720000 0.0435
98730000 0.0355
98740000 0.0515
98750000 0.067
98760000 0.107
98770000 0.1425
98780000 0.188
98790000 0.2175
98800000 0.253
98810000 0.2725
98820000 0.297
98830000 0.316
98840000 0.2985
98850000 0.364
98860000 0.454
98870000 0.542
98880000 0.673
98890000 0.6995
98900000 0.689
98910000 0.668
98920000 0.688
98930000 0.7075
98940000 0.713
98950000 0.663
98960000 0.478
98970000 0.4265
98980000 0.4695
98990000 0.5105
99000000 0.4275
99010000 0.4065
99020000 0.363
99030000 0.36
99040000 0.4425
99050000 0.4855
99060000 0.4095
99070000 0.255
99080000 0.1695
99090000 0.1265
99100000 0.076
99110000 0.081
99120000 0.0905
99130000 0.088
99140000 0.0825
99150000 0.1435
99160000 0.1515
99170000 0.17
99180000 0.1855
99190000 0.1825
99200000 0.1765
99210000 0.165
99220000 0.1475
99230000 0.1495
99240000 0.0825
99250000 0.0555
99260000 0.067
99270000 0.0905
99280000 0.0985
99290000 0.122
99300000 0.17
99310000 0.168
99320000 0.1655
99330000 0.2335
99340000 0.237
99350000 0.196
99360000 0.1495
99370000 0.13
99380000 0.076
99390000 0.0725
99400000 0.1525
99410000 0.19
99420000 0.163
99430000 0.164
99440000 0.1575
99450000 0.148
99460000 0.144
99470000 0.181
99480000 0.268
99490000 0.2635
99500000 0.259
99510000 0.244
99520000 0.194
99530000 0.1715
99540000 0.1465
99550000 0.1905
99560000 0.202
99570000 0.265
99580000 0.2665
99590000 0.2445
99600000 0.1665
99610000 0.107
99620000 0.137
99630000 0.097
99640000 0.098
99650000 0.1095
99660000 0.0795
99670000 0.08
99680000 0.077
99690000 0.092
99700000 0.076
99710000 0.098
99720000 0.091
99730000 0.116
99740000 0.1145
99750000 0.1115
99760000 0.1195
99770000 0.0985
99780000 0.1095
99790000 0.111
99800000 0.1015
99810000 0.113
99820000 0.1225
99830000 0.125
99840000 0.126
99850000 0.127
99860000 0.138
99870000 0.161
99880000 0.147
99890000 0.1535
99900000 0.141
99910000 0.145
99920000 0.171
99930000 0.1765
99940000 0.1915
99950000 0.2235
99960000 0.2765
99970000 0.367
99980000 0.381
99990000 0.3835
100000000 0.422
100010000 0.476
100020000 0.397
100030000 0.375
100040000 0.365
100050000 0.364
100060000 0.328
100070000 0.305
100080000 0.316
100090000 0.3355
100100000 0.325
100110000 0.3625
100120000 0.379
100130000 0.3965
100140000 0.4125
100150000 0.3915
100160000 0.402
100170000 0.413
100180000 0.4295
100190000 0.4735
100200000 0.4605
100210000 0.5055
100220000 0.6245
100230000 0.7155
100240000 0.8065
100250000 0.86
100260000 0.9165
100270000 0.947
100280000 0.963
100290000 0.9665
100300000 0.9665
100310000 0.977
100320000 0.9765
100330000 0.9825
100340000 0.9865
100350000 0.99
100360000 0.9945
100370000 1
100380000 1
100390000 1
100400000 1
100410000 1
100420000 1
100430000 1
100440000 1
100450000 1
100460000 1
100470000 1
100480000 0.9685
100490000 0.973
100500000 0.9755
100510000 0.9405
100520000 0.904
100530000 0.842
100540000 0.8165
100550000 0.795
100560000 0.768
100570000 0.703
100580000 0.669
100590000 0.6395
100600000 0.616
100610000 0.5405
100620000 0.521
100630000 0.484
100640000 0.4755
100650000 0.4745
100660000 0.474
100670000 0.472
100680000 0.451
100690000 0.487
100700000 0.475
100710000 0.5145
100720000 0.559
100730000 0.5735
100740000 0.571
100750000 0.608
100760000 0.6135
100770000 0.6465
100780000 0.7045
100790000 0.7315
100800000 0.7355
100810000 0.8035
100820000 0.8005
100830000 0.806
100840000 0.8405
100850000 0.839
100860000 0.959
100870000 0.961
100880000 0.9505
100890000 0.9475
100900000 0.984
100910000 0.9755
100920000 0.9715
100930000 0.9965
100940000 1
100950000 1
100960000 1
100970000 1
100980000 1
100990000 1
101000000 1
101010000 1
101020000 1
101030000 0.9995
101040000 0.9885
101050000 0.9875
101060000 0.9715
101070000 0.959
101080000 0.9435
101090000 0.949
101110000 0.9005
101120000 0.9115
101130000 0.929
101140000 0.924
101150000 0.9575
101160000 0.967
101170000 0.955
101180000 0.956
101190000 0.969
101200000 0.963
101210000 0.9775
101220000 0.972
101230000 0.98
101240000 0.988
101250000 0.994
101260000 0.998
101270000 1
101280000 1
101290000 1
101300000 1
101310000 1
101320000 1
101330000 1
101340000 1
101350000 1
101360000 1
101370000 1
101380000 0.999
101390000 1
101400000 0.998
101410000 1
101420000 1
101430000 0.9845
101440000 0.9755
101450000 0.9725
101460000 0.968
101470000 0.96
101480000 0.9485
101490000 0.921
101500000 0.8735
101510000 0.85
101520000 0.831
101530000 0.843
101540000 0.8095
101550000 0.7795
101560000 0.76
101570000 0.723
101580000 0.7075
101590000 0.684
101600000 0.6765
101610000 0.6395
101620000 0.616
101630000 0.6225
101640000 0.4535
101650000 0.4395
101660000 0.454
101670000 0.429
101680000 0.3955
101690000 0.4115
101700000 0.398
101710000 0.405
101720000 0.4135
101730000 0.382
101740000 0.3835
101750000 0.3825
101760000 0.3425
101770000 0.3395
101780000 0.3315
101790000 0.328
101800000 0.3055
101810000 0.3275
101820000 0.3505
101830000 0.3445
101840000 0.346
101850000 0.3325
101860000 0.3255
101870000 0.324
101880000 0.413
101890000 0.4755
101900000 0.446
101910000 0.4845
101920000 0.4215
101930000 0.445
101940000 0.4255
101950000 0.448
101960000 0.449
101970000 0.4315
101980000 0.499
101990000 0.511
102000000 0.5535
102010000 0.5975
102020000 0.606
102030000 0.5705
102040000 0.5725
102050000 0.564
102060000 0.538
102070000 0.5225
102080000 0.5095
102090000 0.4805
102100000 0.444
102110000 0.3945
102120000 0.3785
102130000 0.3205
102140000 0.3025
102150000 0.243
102160000 0.228
102170000 0.196
102180000 0.1105
102190000 0.023
102200000 0.006
102210000 0.0045
102220000 0.003
102230000 0
102240000 0
102250000 0
102260000 0
102270000 0.0705
102280000 0.123
102290000 0.124
102300000 0.167
102310000 0.248
102320000 0.293
102330000 0.3165
102340000 0.3295
102350000 0.3405
102360000 0.362
102370000 0.45
102380000 0.468
102390000 0.461
102400000 0.487
102410000 0.503
102420000 0.5145
102430000 0.497
102440000 0.53
102450000 0.5305
102460000 0.554
102470000 0.5025
102480000 0.4875
102490000 0.47
102500000 0.4525
102510000 0.445
102520000 0.4265
102530000 0.4745
102540000 0.4865
102550000 0.498
102560000 0.4885
102570000 0.458
102580000 0.463
102590000 0.484
102600000 0.4485
102610000 0.4585
102620000 0.4725
102630000 0.4475
102640000 0.4185
102650000 0.417
102660000 0.4245
102670000 0.416
102680000 0.417
102690000 0.4185
102700000 0.4365
102710000 0.417
102720000 0.396
102730000 0.374
102740000 0.3775
102750000 0.3665
102760000 0.366
102770000 0.351
102780000 0.3685
102790000 0.3545
102800000 0.407
102810000 0.3985
102820000 0.394
102830000 0.388
102840000 0.3945
102850000 0.3845
102860000 0.4195
102870000 0.393
102880000 0.398
102890000 0.436
102900000 0.4395
102910000 0.469
102920000 0.4855
102930000 0.479
102940000 0.514
102950000 0.5525
102960000 0.571
102970000 0.624
102980000 0.6115
102990000 0.599
103000000 0.5415
103010000 0.5215
103020000 0.553
103030000 0.5615
103040000 0.544
103050000 0.5655
103060000 0.549
103070000 0.565
103080000 0.5515
103090000 0.551
103100000 0.5555
103110000 0.562
103120000 0.568
103130000 0.563
103140000 0.529
103150000 0.5455
103160000 0.516
103170000 0.5135
103180000 0.4885
103190000 0.522
103200000 0.5165
103210000 0.5125
103220000 0.5335
103230000 0.5255
103240000 0.541
103250000 0.5535
103260000 0.566
103270000 0.529
103280000 0.54
103290000 0.532
103300000 0.541
103310000 0.534
103320000 0.575
103330000 0.586
103340000 0.6205
103350000 0.587
103360000 0.582
103370000 0.575
103380000 0.573
103390000 0.5465
103400000 0.5225
103410000 0.5085
103420000 0.4755
103430000 0.408
103440000 0.417
103450000 0.4245
103460000 0.411
103470000 0.4385
103480000 0.4575
103490000 0.4925
103500000 0.453
103510000 0.4665
103520000 0.4285
103530000 0.4035
103540000 0.4005
103550000 0.387
103560000 0.3745
103570000 0.369
103580000 0.3715
103590000 0.371
103600000 0.343
103610000 0.3245
103620000 0.3535
103630000 0.3595
103640000 0.369
103650000 0.3525
103660000 0.358
103670000 0.3305
103680000 0.3255
103690000 0.315
103700000 0.329
103710000 0.297
103720000 0.2615
103730000 0.21
103740000 0.2215
103750000 0.205
103760000 0.2045
103770000 0.1815
103780000 0.18
103790000 0.171
103800000 0.157
103810000 0.154
103820000 0.1515
103830000 0.141
103840000 0.124
103850000 0.1
103860000 0.1015
103870000 0.095
103880000 0.089
103890000 0.088
103900000 0.085
103910000 0.1295
103920000 0.115
103930000 0.1405
103940000 0.138
103950000 0.132
103960000 0.1295
103970000 0.108
103980000 0.1005
103990000 0.097
104000000 0.0945
104010000 0.0845
104020000 0.0845
104030000 0.0775
104040000 0.0825
104050000 0.084
104060000 0.1025
104070000 0.089
104080000 0.076
104090000 0.0895
104100000 0.0625
104110000 0.0695
104120000 0.0865
104130000 0.0845
104140000 0.104
104150000 0.114
104160000 0.1345
104170000 0.2295
104180000 0.282
104190000 0.2975
104200000 0.3495
104210000 0.362
104220000 0.408
104230000 0.42
104240000 0.4595
104250000 0.4695
104260000 0.515
104270000 0.537
104280000 0.5355
104290000 0.5455
104300000 0.5365
104310000 0.5255
104320000 0.512
104330000 0.512
104340000 0.502
104350000 0.5
104360000 0.495
104370000 0.475
104380000 0.4985
104390000 0.4875
104400000 0.4965
104410000 0.5
104420000 0.5
104430000 0.5
104440000 0.5
104450000 0.5
104460000 0.5
104470000 0.5
104480000 0.5
104490000 0.5
104500000 0.5
104510000 0.5
104520000 0.4795
104530000 0.4495
104540000 0.4375
104550000 0.4325
104560000 0.42
104570000 0.365
104580000 0.313
104590000 0.3
104600000 0.278
104610000 0.177
104620000 0.055
104630000 0.032
104640000 0.0015
104650000 0
104660000 0
104670000 0
104680000 0
104690000 0
104700000 0
104710000 0
104720000 0
104730000 0
104740000 0
104750000 0
104760000 0
104770000 0
104780000 0
104790000 0
104800000 0
104810000 0
104820000 0
104830000 0
104840000 0
104850000 0
104860000 0
104870000 0
104880000 0
104890000 0
104900000 0
104910000 0.0005
104920000 0.0235
104930000 0.078
104940000 0.0875
104950000 0.109
104960000 0.1075
104970000 0.1045
104980000 0.113
104990000 0.108
105000000 0.112
105010000 0.122
105020000 0.156
105030000 0.174
105040000 0.227
105050000 0.25
105060000 0.315
105070000 0.3365
105080000 0.4285
105090000 0.4505
105100000 0.444
105110000 0.459
105120000 0.6495
105130000 0.6365
105140000 0.682
105150000 0.702
105160000 0.7595
105170000 0.7655
105180000 0.7525
105190000 0.791
105200000 0.8085
105210000 0.858
105220000 0.8405
105230000 0.887
105240000 0.896
105250000 0.9325
105260000 0.936
105270000 0.951
105280000 0.9625
105290000 0.9815
105300000 0.987
105310000 0.9875
105320000 0.946
105330000 0.945
105340000 0.9465
105350000 0.936
105360000 0.9315
105370000 0.9615
105380000 0.986
105390000 0.984
105400000 0.966
105410000 0.966
105420000 0.956
105430000 0.9185
105440000 0.857
105450000 0.8175
105460000 0.846
105470000 0.82
105480000 0.807
105490000 0.791
105500000 0.7935
105510000 0.803
105520000 0.775
105530000 0.7995
105540000 0.8125
105550000 0.8105
105560000 0.7975
105570000 0.817
105580000 0.815
105590000 0.8485
105600000 0.8825
105610000 0.8795
105620000 0.8955
105630000 0.909
105640000 0.9155
105650000 0.93
105660000 0.9145
105670000 0.917
105680000 0.933
105690000 0.9485
105700000 0.9445
105710000 0.926
105720000 0.9475
105730000 0.944
105740000 0.928
105750000 0.924
105760000 0.931
105770000 0.9355
105780000 0.934
105790000 0.9225
105800000 0.8835
105810000 0.8465
105820000 0.829
105830000 0.7865
105840000 0.7955
105850000 0.772
105860000 0.8175
105870000 0.8195
105880000 0.786
105890000 0.8155
105900000 0.85
105910000 0.8025
105920000 0.7535
105930000 0.7585
105940000 0.7555
105950000 0.737
105960000 0.7
105970000 0.6735
105980000 0.728
105990000 0.7195
106000000 0.732
106010000 0.7285
106020000 0.732
106030000 0.6855
106040000 0.67
106050000 0.688
106060000 0.666
106070000 0.6215
106080000 0.604
106090000 0.5445
106100000 0.5095
106110000 0.5175
106120000 0.4995
106130000 0.466
106140000 0.489
106150000 0.4985
106160000 0.5465
106170000 0.536
106180000 0.538
106190000 0.5495
106200000 0.5075
106210000 0.4535
106220000 0.4615
106230000 0.473
106240000 0.465
106250000 0.4665
106260000 0.455
106270000 0.4475
106280000 0.4575
106290000 0.504
106300000 0.4705
106310000 0.4965
106320000 0.51
106330000 0.532
106340000 0.5335
106350000 0.5105
106360000 0.4525
106370000 0.4265
106380000 0.4375
106390000 0.4355
106400000 0.4425
106410000 0.478
106420000 0.508
106430000 0.554
106440000 0.572
106450000 0.5945
106460000 0.5645
106470000 0.609
106480000 0.606
106490000 0.579
106500000 0.5905
106510000 0.5845
106520000 0.61
106530000 0.6965
106540000 0.733
106550000 0.7555
106560000 0.778
106570000 0.737
106580000 0.778
106590000 0.7625
106600000 0.738
106610000 0.719
106620000 0.6925
106630000 0.6535
106640000 0.551
106650000 0.5385
106660000 0.5865
106670000 0.537
106680000 0.6035
106690000 0.6385
106700000 0.622
106710000 0.604
106720000 0.6015
106730000 0.593
106740000 0.5455
106750000 0.5545
106760000 0.5405
106770000 0.542
106780000 0.5915
106790000 0.5855
106800000 0.6035
106810000 0.6225
106820000 0.599
106830000 0.604
106840000 0.6465
106850000 0.6815
106860000 0.732
106870000 0.7125
106880000 0.657
106890000 0.5745
106900000 0.56
106910000 0.5135
106920000 0.496
106930000 0.383
106940000 0.4025
106950000 0.318
106960000 0.3065
106970000 0.2865
106980000 0.241
106990000 0.134
107000000 0.133
107010000 0.143
107020000 0.141
107030000 0.1155
107040000 0.0915
107050000 0.069
107060000 0.0045
107070000 0.0015
107080000 0
107090000 0
107100000 0
107110000 0
107120000 0
107130000 0
107140000 0
107150000 0
107160000 0
107170000 0
107180000 0
107190000 0.006
107200000 0.004
107210000 0.003
107220000 0.012
107230000 0.0435
107240000 0.0515
107250000 0.0725
107260000 0.0935
107270000 0.132
107280000 0.151
107290000 0.149
107300000 0.251
107310000 0.388
107320000 0.451
107330000 0.5745
107340000 0.6445
107350000 0.6655
107360000 0.692
107370000 0.6965
107380000 0.724
107390000 0.702
107400000 0.6925
107410000 0.7075
107420000 0.6215
107430000 0.529
107440000 0.481
107450000 0.4425
107460000 0.402
107470000 0.4035
107480000 0.377
107490000 0.3745
107500000 0.2925
107510000 0.1585
107520000 0.081
107530000 0.0695
107540000 0.0355
107550000 0.001
107560000 0.0015
107570000 0
107580000 0.003
107590000 0.0215
107600000 0.0465
107610000 0.0405
107620000 0.1115
107630000 0.126
107640000 0.1155
107650000 0.147
107660000 0.1465
107670000 0.136
107680000 0.215
107690000 0.2245
107700000 0.359
107710000 0.4855
107720000 0.592
107730000 0.57
107740000 0.611
107750000 0.5925
107760000 0.5375
107770000 0.523
107780000 0.3945
107790000 0.613
107800000 0.5185
107810000 0.6115
107820000 0.766
107830000 0.8345
107840000 0.8675
107850000 0.8585
107860000 0.88
107870000 0.8825
107880000 0.869
107890000 0.864
107900000 0.862
107910000 0.8615
107920000 0.8645
107930000 0.865
107940000 0.8715
107950000 0.891
107960000 0.9155
107970000 0.9155
107980000 0.9385
107990000 0.883
108000000 0.9025
108010000 0.891
108020000 0.839
108030000 0.762
108040000 0.672
108050000 0.744
108060000 0.7525
108070000 0.726
108080000 0.7575
108090000 0.757
108100000 0.7515
108110000 0.739
108120000 0.6265
108130000 0.644
108140000 0.627
108150000 0.5865
108160000 0.55
108170000 0.497
108180000 0.4625
108190000 0.4605
108200000 0.469
108210000 0.474
108220000 0.4355
108230000 0.4335
108240000 0.423
108250000 0.446
108260000 0.446
108270000 0.399
108280000 0.3365
108290000 0.2975
108300000 0.315
108310000 0.3225
108320000 0.355
108330000 0.3345
108340000 0.367
108350000 0.359
108360000 0.3675
108370000 0.4125
108380000 0.4285
108390000 0.4535
108400000 0.4595
108410000 0.471
108420000 0.4995
108430000 0.5445
108440000 0.553
108450000 0.6105
108460000 0.6185
108470000 0.5875
108480000 0.5535
108490000 0.4895
108500000 0.4885
108510000 0.5185
108520000 0.553
108530000 0.592
108540000 0.6085
108550000 0.702
108560000 0.678
108570000 0.6905
108580000 0.7125
108590000 0.6035
108600000 0.6365
108610000 0.645
108620000 0.5695
108630000 0.5805
108640000 0.568
108650000 0.5385
108660000 0.506
108670000 0.5575
108680000 0.585
108690000 0.634
108710000 0.5795
108720000 0.5715
108730000 0.545
108740000 0.5735
108750000 0.5445
108760000 0.581
108770000 0.571
108780000 0.5245
108790000 0.5375
108800000 0.586
108810000 0.5755
108820000 0.6345
108830000 0.7155
108840000 0.7595
108850000 0.807
108860000 0.8385
108870000 0.858
108880000 0.8625
108890000 0.869
108900000 0.867
108910000 0.876
108920000 0.886
108930000 0.8745
108940000 0.856
108950000 0.8445
108960000 0.8265
108970000 0.847
108980000 0.8555
108990000 0.838
109000000 0.839
109010000 0.828
109020000 0.808
109030000 0.74
109040000 0.707
109050000 0.6585
109060000 0.582
109070000 0.529
109080000 0.4835
109090000 0.5335
109100000 0.6185
109110000 0.611
109120000 0.5915
109130000 0.62
109140000 0.644
109150000 0.6225
109160000 0.592
109170000 0.5435
109180000 0.5285
109190000 0.5355
109200000 0.526
109210000 0.515
109220000 0.5395
109230000 0.566
109240000 0.5955
109250000 0.6005
109260000 0.619
109270000 0.627
109280000 0.595
109290000 0.574
109300000 0.5325
109310000 0.56
109320000 0.569
109330000 0.5405
109340000 0.571
109350000 0.5575
109360000 0.571
109370000 0.6265
109380000 0.6105
109390000 0.61
109400000 0.6035
109410000 0.5815
109420000 0.5875
109430000 0.556
109440000 0.568
109450000 0.6095
109460000 0.656
109470000 0.665
109480000 0.691
109490000 0.732
109500000 0.682
109510000 0.6785
109520000 0.6635
109530000 0.6415
109540000 0.6565
109550000 0.6845
109560000 0.716
109570000 0.78
109580000 0.798
109590000 0.8135
109600000 0.796
109610000 0.81
109620000 0.833
109630000 0.8205
109640000 0.8395
109650000 0.838
109660000 0.761
109670000 0.7475
109680000 0.767
109690000 0.717
109700000 0.7195
109710000 0.707
109720000 0.686
109730000 0.6905
109740000 0.668
109750000 0.676
109760000 0.623
109770000 0.556
109780000 0.5415
109790000 0.496
109800000 0.49
109810000 0.4525
109820000 0.38
109830000 0.3735
109840000 0.2495
109850000 0.19
109860000 0.181
109870000 0.163
109880000 0.0705
109890000 0.047
109900000 0.0865
109910000 0.1185
109920000 0.15
109930000 0.1855
109940000 0.222
109950000 0.215
109960000 0.2135
109970000 0.208
109980000 0.237
109990000 0.268
110000000 0.3235
110010000 0.4135
110020000 0.4815
110030000 0.4935
110040000 0.496
110050000 0.4925
110060000 0.492
110070000 0.4975
110080000 0.497
110090000 0.491
110100000 0.4845
110110000 0.4565
110120000 0.413
110130000 0.3875
110140000 0.354
110150000 0.3425
110160000 0.3235
110170000 0.307
110180000 0.2445
110190000 0.1905
110200000 0.1575
110210000 0.0755
110220000 0.0195
110230000 0.0135
110240000 0.076
110250000 0.109
110260000 0.133
110270000 0.2065
110280000 0.266
110290000 0.3455
110300000 0.3335
110310000 0.3515
110320000 0.3555
110330000 0.3425
110340000 0.3745
110350000 0.366
110360000 0.3885
110370000 0.3805
110380000 0.3935
110390000 0.389
110400000 0.391
110410000 0.3775
110420000 0.377
110430000 0.313
110440000 0.234
110450000 0.198
110460000 0.166
110470000 0.108
110480000 0.0625
110490000 0.0345
110500000 0.0485
110510000 0.0495
110520000 0.046
110530000 0.0545
110540000 0.105
110550000 0.1375
110560000 0.1425
110570000 0.1535
110580000 0.202
110590000 0.237
110600000 0.261
110610000 0.3405
110620000 0.367
110630000 0.3815
110640000 0.425
110650000 0.4235
110660000 0.4395
110670000 0.4035
110680000 0.3845
110690000 0.354
110700000 0.338
110710000 0.306
110720000 0.3105
110730000 0.296
110740000 0.254
110750000 0.172
110760000 0.1685
110770000 0.216
110780000 0.2565
110790000 0.245
110800000 0.2935
110810000 0.3115
110820000 0.3065
110830000 0.3115
110840000 0.3165
110850000 0.3365
110860000 0.4145
110870000 0.4865
110880000 0.4985
110890000 0.5175
110900000 0.53
110910000 0.573
110920000 0.5835
110930000 0.584
110940000 0.5685
110950000 0.559
110960000 0.5405
110970000 0.526
110980000 0.524
110990000 0.5205
111000000 0.522
111010000 0.5115
111020000 0.4835
111030000 0.4525
111040000 0.4045
111050000 0.3545
111060000 0.274
111070000 0.166
111080000 0.117
111090000 0.078
111100000 0.053
111110000 0.0435
111120000 0.0335
111130000 0.046
111140000 0.0405
111150000 0.046
111160000 0.0815
111170000 0.073
111180000 0.0845
111190000 0.089
111200000 0.096
111210000 0.0875
111220000 0.085
111230000 0.087
111240000 0.1065
111250000 0.1095
111260000 0.124
111270000 0.121
111280000 0.133
111290000 0.1755
111300000 0.2355
111310000 0.268
111320000 0.359
111330000 0.2975
111340000 0.235
111350000 0.205
111360000 0.188
111370000 0.1725
111380000 0.1485
111390000 0.177
111400000 0.1895
111410000 0.2085
111420000 0.189
111430000 0.21
111440000 0.204
111450000 0.206
111460000 0.2
111470000 0.2145
111480000 0.2095
111490000 0.213
111500000 0.2385
111510000 0.238
111520000 0.244
111530000 0.2525
111540000 0.3125
111550000 0.362
111560000 0.373
111570000 0.417
111580000 0.357
111590000 0.288
111600000 0.2515
111610000 0.2895
111620000 0.261
111630000 0.294
111640000 0.2995
111650000 0.342
111660000 0.3535
111670000 0.386
111680000 0.387
111690000 0.383
111700000 0.426
111710000 0.413
111720000 0.447
111730000 0.432
111740000 0.411
111750000 0.402
111760000 0.4035
111770000 0.366
111780000 0.39
111790000 0.4195
111800000 0.437
111810000 0.4185
111820000 0.4245
111830000 0.4545
111840000 0.4665
111850000 0.4555
111860000 0.4495
111870000 0.45
111880000 0.5115
111890000 0.508
111900000 0.4905
111910000 0.534
111920000 0.551
111930000 0.537
111940000 0.563
111950000 0.5655
111960000 0.576
111970000 0.572
111980000 0.5815
111990000 0.6055
112000000 0.6325
112010000 0.706
112020000 0.72
112030000 0.781
112040000 0.789
112050000 0.7845
112060000 0.8095
112070000 0.795
112080000 0.808
112090000 0.8495
112100000 0.8505
112110000 0.8395
112120000 0.822
112130000 0.831
112140000 0.813
112150000 0.7925
112160000 0.7985
112170000 0.789
112180000 0.7985
112190000 0.7445
112200000 0.7435
112210000 0.7315
112220000 0.7255
112230000 0.6675
112240000 0.673
112250000 0.6315
112260000 0.614
112270000 0.5945
112280000 0.634
112290000 0.603
112300000 0.6145
112310000 0.6465
112320000 0.697
112330000 0.7625
112340000 0.7945
112350000 0.8165
112360000 0.8175
112370000 0.8455
112380000 0.844
112390000 0.8765
112400000 0.917
112410000 0.93
112420000 0.951
112430000 0.9595
112440000 0.963
112450000 0.9595
112460000 0.968
112470000 0.963
112480000 0.9435
112490000 0.9465
112500000 0.9425
112510000 0.9465
112520000 0.944
112530000 0.924
112540000 0.937
112550000 0.9435
112560000 0.9505
112570000 0.949
112580000 0.944
112590000 0.9415
112600000 0.9335
112610000 0.939
112620000 0.9345
112630000 0.9275
112640000 0.926
112650000 0.927
112660000 0.932
112670000 0.9385
112680000 0.9085
112690000 0.914
112700000 0.937
112710000 0.9265
112720000 0.9225
112730000 0.9165
112740000 0.911
112750000 0.875
112760000 0.876
112770000 0.88
112780000 0.877
112790000 0.848
112800000 0.811
112810000 0.747
112820000 0.7955
112830000 0.8055
112840000 0.7645
112850000 0.7765
112860000 0.6995
112870000 0.652
112880000 0.639
112890000 0.629
112900000 0.586
112910000 0.623
112920000 0.6985
112930000 0.7065
112940000 0.751
112950000 0.786
112960000 0.8385
112970000 0.8645
112980000 0.8885
112990000 0.8705
113000000 0.859
113010000 0.8535
113020000 0.874
113030000 0.891
113040000 0.947
113050000 0.96
113060000 0.958
113070000 0.9855
113080000 1
113090000 1
113100000 1
113110000 1
113120000 1
113130000 1
113140000 1
113150000 1
113160000 1
113170000 1
113180000 1
113190000 1
113200000 1
113210000 1
113220000 1
113230000 1
113240000 1
113250000 1
113260000 1
113270000 1
113280000 0.9805
113290000 0.963
113300000 0.9535
113310000 0.9645
113320000 0.935
113330000 0.9225
113340000 0.903
113350000 0.905
113360000 0.898
113370000 0.9125
113380000 0.931
113390000 0.905
113400000 0.9155
113410000 0.924
113420000 0.895
113430000 0.864
113440000 0.774
113450000 0.6355
113460000 0.5375
113470000 0.4595
113480000 0.4295
113490000 0.4115
113500000 0.346
113510000 0.1905
113520000 0.246
113530000 0.2895
113540000 0.2395
113550000 0.2445
113560000 0.2675
113570000 0.2275
113580000 0.1075
113590000 0.048
113600000 0.01
113610000 0
113620000 0
113630000 0
113640000 0
113650000 0
113660000 0
113670000 0
113680000 0
113690000 0
113700000 0
113710000 0
113720000 0
113730000 0
113740000 0
113750000 0
113760000 0
113770000 0
113780000 0
113790000 0
113800000 0.002
113810000 0.0175
113820000 0.0625
113830000 0.0835
113840000 0.087
113850000 0.1215
113860000 0.099
113870000 0.089
113880000 0.0965
113890000 0.0995
113900000 0.096
113910000 0.0725
113920000 0.0865
113930000 0.0735
113940000 0.077
113950000 0.096
113960000 0.117
113970000 0.1345
113980000 0.1255
113990000 0.145
114000000 0.151
114010000 0.1495
114020000 0.1195
114030000 0.106
114040000 0.084
114050000 0.098
114060000 0.1125
114070000 0.129
114080000 0.1405
114090000 0.1595
114100000 0.265
114110000 0.2945
114120000 0.3715
114130000 0.3915
114140000 0.425
114150000 0.3845
114160000 0.3715
114170000 0.296
114180000 0.315
114190000 0.317
114200000 0.31
114210000 0.2265
114220000 0.179
114230000 0.167
114240000 0.2595
114250000 0.2495
114260000 0.223
114270000 0.279
114280000 0.324
114290000 0.3295
114300000 0.3115
114310000 0.3815
114320000 0.317
114330000 0.276
114340000 0.308
114350000 0.3845
114360000 0.399
114370000 0.434
114380000 0.425
114390000 0.419
114400000 0.4285
114410000 0.456
114420000 0.4635
114430000 0.467
114440000 0.497
114450000 0.562
114460000 0.5405
114470000 0.4465
114480000 0.414
114490000 0.3885
114500000 0.3395
114510000 0.307
114520000 0.259
114530000 0.3175
114540000 0.332
114550000 0.289
114560000 0.278
114570000 0.2415
114580000 0.2555
114590000 0.268
114600000 0.269
114610000 0.2905
114620000 0.2915
114630000 0.3135
114640000 0.266
114650000 0.2205
114660000 0.225
114670000 0.27
114680000 0.3315
114690000 0.3255
114700000 0.3465
114710000 0.4095
114720000 0.446
114730000 0.485
114740000 0.4915
114750000 0.5
114760000 0.5055
114770000 0.519
114780000 0.5135
114790000 0.5495
114800000 0.577
114810000 0.585
114820000 0.589
114830000 0.5345
114840000 0.495
114850000 0.489
114860000 0.4575
114870000 0.4165
114880000 0.2415
114890000 0.207
114900000 0.2095
114910000 0.188
114920000 0.174
114930000 0.1825
114940000 0.167
114950000 0.163
114960000 0.165
114970000 0.1745
114980000 0.2195
114990000 0.253
115000000 0.275
115010000 0.315
115020000 0.3085
115030000 0.3775
115040000 0.4255
115050000 0.4875
115060000 0.5365
115070000 0.5335
115080000 0.5705
115090000 0.592
115100000 0.6075
115110000 0.629
115120000 0.6315
115130000 0.6065
115140000 0.611
115150000 0.655
115160000 0.6675
115170000 0.652
115180000 0.6545
115190000 0.677
115200000 0.6855
115210000 0.7215
115220000 0.814
115230000 0.825
115240000 0.846
115250000 0.859
115260000 0.847
115270000 0.8555
115280000 0.876
115290000 0.903
115300000 0.897
115310000 0.8705
115320000 0.8795
115330000 0.861
115340000 0.8745
115350000 0.864
115360000 0.87
115370000 0.87
115380000 0.8625
115390000 0.842
115400000 0.8125
115410000 0.7505
115420000 0.7215
115430000 0.632
115440000 0.5725
115450000 0.5215
115460000 0.4865
115470000 0.462
115480000 0.3955
115490000 0.3495
115500000 0.2315
115510000 0.209
115520000 0.1955
115530000 0.207
115540000 0.1925
115550000 0.183
115560000 0.1775
115570000 0.132
115580000 0.142
115590000 0.143
115600000 0.1675
115610000 0.1805
115620000 0.1755
115630000 0.214
115640000 0.2535
115650000 0.2675
115660000 0.2795
115670000 0.251
115680000 0.32
115690000 0.3245
115700000 0.364
115710000 0.3555
115720000 0.3435
115730000 0.369
115740000 0.419
115750000 0.4535
115760000 0.517
115770000 0.5065
115780000 0.4875
115790000 0.531
115800000 0.537
115810000 0.542
115820000 0.514
115830000 0.498
115840000 0.48
115850000 0.46
115860000 0.452
115870000 0.446
115880000 0.4475
115890000 0.4395
115900000 0.4485
115910000 0.442
115920000 0.454
115930000 0.4495
115940000 0.4515
115950000 0.4435
115960000 0.436
115970000 0.451
115980000 0.451
115990000 0.439
116000000 0.448
116010000 0.448
116020000 0.4585
116030000 0.503
116040000 0.5135
116050000 0.5095
116060000 0.6265
116070000 0.697
116080000 0.6795
116090000 0.6335
116100000 0.6215
116110000 0.6475
116120000 0.6125
116130000 0.629
116140000 0.6365
116150000 0.632
116160000 0.648
116170000 0.5925
116180000 0.5515
116190000 0.5185
116200000 0.5135
116210000 0.487
116220000 0.4375
116230000 0.4115
116240000 0.3845
116250000 0.297
116260000 0.279
116270000 0.2165
116280000 0.203
116290000 0.2095
116310000 0.28
116320000 0.288
116330000 0.306
116340000 0.3685
116350000 0.349
116360000 0.3565
116370000 0.3565
116380000 0.3885
116390000 0.4515
116400000 0.4995
116410000 0.614
116420000 0.695
116430000 0.742
116440000 0.8035
116450000 0.8435
116460000 0.8605
116470000 0.8375
116480000 0.8695
116490000 0.8635
116500000 0.8715
116510000 0.8945
116520000 0.887
116530000 0.8785
116540000 0.864
116550000 0.882
116560000 0.8825
116570000 0.863
116580000 0.8835
116590000 0.8405
116600000 0.8025
116610000 0.7895
116620000 0.756
116630000 0.78
116640000 0.7825
116650000 0.7645
116660000 0.726
116670000 0.7065
116680000 0.697
116690000 0.6865
116700000 0.627
116710000 0.568
116720000 0.6455
116730000 0.661
116740000 0.5995
116750000 0.6185
116760000 0.628
116770000 0.6165
116780000 0.5725
116790000 0.5735
116800000 0.593
116810000 0.555
116820000 0.5585
116830000 0.564
116840000 0.5305
116850000 0.5095
116860000 0.5375
116870000 0.5785
116880000 0.5495
116890000 0.5405
116900000 0.5195
116910000 0.4735
116920000 0.4435
116930000 0.3965
116940000 0.4155
116950000 0.423
116960000 0.422
116970000 0.4175
116980000 0.4255
116990000 0.4275
117000000 0.4295
117010000 0.4195
117020000 0.431
117030000 0.4295
117040000 0.43
117050000 0.4515
117060000 0.5175
117070000 0.549
117080000 0.55
117090000 0.5725
117100000 0.581
117110000 0.61
117120000 0.6335
117130000 0.641
117140000 0.625
117150000 0.6155
117160000 0.6495
117170000 0.6235
117180000 0.703
117190000 0.639
117200000 0.671
117210000 0.7485
117220000 0.7715
117230000 0.863
117240000 0.891
117250000 0.9315
117260000 0.909
117270000 0.9055
117280000 0.9065
117290000 0.9245
117300000 0.9245
117310000 0.9235
117320000 0.9405
117330000 0.9715
117340000 0.9795
117350000 0.9705
117360000 0.9855
117370000 0.9925
117380000 0.997
117390000 1
117400000 1
117410000 1
117420000 1
117430000 0.9965
117440000 0.9445
117450000 0.942
117460000 0.933
117470000 0.9195
117480000 0.92
117490000 0.896
117500000 0.851
117510000 0.822
117520000 0.7705
117530000 0.7505
117540000 0.733
117550000 0.702
117560000 0.652
117570000 0.5705
117580000 0.493
117590000 0.449
117600000 0.343
117610000 0.288
117620000 0.2045
117630000 0.1885
117640000 0.1865
117650000 0.1845
117660000 0.162
117670000 0.1605
117680000 0.1565
117690000 0.1255
117700000 0.1335
117710000 0.1325
117720000 0.1525
117730000 0.0645
117740000 0.0625
117750000 0.098
117760000 0.149
117770000 0.159
117780000 0.1905
117790000 0.2105
117800000 0.2155
117810000 0.2305
117820000 0.281
117830000 0.39
117840000 0.4335
117850000 0.512
117860000 0.513
117870000 0.582
117880000 0.635
117890000 0.7115
117900000 0.661
117910000 0.7415
117920000 0.784
117930000 0.82
117940000 0.8445
117950000 0.833
117960000 0.689
117970000 0.6905
117980000 0.613
117990000 0.562
118000000 0.522
118010000 0.491
118020000 0.502
118030000 0.47
118040000 0.4225
118050000 0.376
118060000 0.357
118070000 0.25
118080000 0.242
118090000 0.2205
118100000 0.2355
118110000 0.245
118120000 0.2225
118130000 0.2075
118140000 0.19
118150000 0.1975
118160000 0.2745
118170000 0.3165
118180000 0.298
118190000 0.2985
118200000 0.2675
118210000 0.259
118220000 0.2475
118230000 0.2065
118240000 0.203
118250000 0.2215
118260000 0.242
118270000 0.2425
118280000 0.237
118290000 0.234
118300000 0.212
118310000 0.213
118320000 0.199
118330000 0.2225
118340000 0.234
118350000 0.2195
118360000 0.132
118370000 0.055
118380000 0.1
118390000 0.157
118400000 0.1725
118410000 0.186
118420000 0.166
118430000 0.2365
118440000 0.279
118450000 0.309
118460000 0.289
118470000 0.284
118480000 0.282
118490000 0.253
118500000 0.2665
118510000 0.253
118520000 0.283
118530000 0.2565
118540000 0.257
118550000 0.2625
118560000 0.266
118570000 0.255
118580000 0.242
118590000 0.2155
118600000 0.2305
118610000 0.2765
118620000 0.2495
118630000 0.243
118640000 0.215
118650000 0.188
118660000 0.1115
118670000 0.126
118680000 0.191
118690000 0.195
118700000 0.189
118710000 0.222
118720000 0.2265
118730000 0.274
118740000 0.247
118750000 0.2735
118760000 0.276
118770000 0.2615
118780000 0.258
118790000 0.2715
118800000 0.3185
118810000 0.3315
118820000 0.3685
118830000 0.3725
118840000 0.3675
118850000 0.363
118860000 0.3665
118870000 0.3475
118880000 0.3745
118890000 0.3505
118900000 0.315
118910000 0.299
118920000 0.316
118930000 0.3045
118940000 0.3295
118950000 0.344
118960000 0.363
118970000 0.3785
118980000 0.447
118990000 0.4075
119000000 0.3955
119010000 0.404
119020000 0.404
119030000 0.348
119040000 0.3335
119050000 0.3425
119060000 0.3525
119070000 0.3715
119080000 0.3425
119090000 0.3645
119100000 0.4425
119110000 0.408
119120000 0.368
119130000 0.3395
119140000 0.3195
119150000 0.3285
119160000 0.3675
119170000 0.366
119180000 0.3505
119190000 0.379
119200000 0.381
119210000 0.404
119220000 0.437
119230000 0.5475
119240000 0.641
119250000 0.694
119260000 0.6695
119270000 0.708
119280000 0.733
119290000 0.741
119300000 0.6615
119310000 0.6585
119320000 0.683
119330000 0.7255
119340000 0.742
119350000 0.7315
119360000 0.6905
119370000 0.7385
119380000 0.7665
119390000 0.7635
119400000 0.7455
119410000 0.7255
119420000 0.719
119430000 0.7145
119440000 0.6935
119450000 0.6945
119460000 0.7395
119470000 0.703
119480000 0.767
119490000 0.7615
119500000 0.791
119510000 0.82
119520000 0.79
119530000 0.795
119540000 0.873
119550000 0.852
119560000 0.851
119570000 0.8125
119580000 0.8055
119590000 0.8415
119600000 0.8615
119610000 0.8915
119620000 0.868
119630000 0.8695
119640000 0.8705
119650000 0.8355
119660000 0.818
119670000 0.8195
119680000 0.779
119690000 0.7905
119700000 0.729
119710000 0.708
119720000 0.71
119730000 0.6795
119740000 0.6335
119750000 0.629
119760000 0.6035
119770000 0.5745
119780000 0.608
119790000 0.4915
119800000 0.452
119810000 0.324
119820000 0.2375
119830000 0.2355
119840000 0.2775
119850000 0.316
119860000 0.255
119870000 0.2745
119880000 0.285
119890000 0.2955
119900000 0.289
119910000 0.287
119920000 0.2905
119930000 0.2895
119940000 0.2725
119950000 0.2885
119960000 0.285
119970000 0.272
119980000 0.257
119990000 0.2695
120000000 0.27
120010000 0.2965
120020000 0.3255
120030000 0.338
120040000 0.361
120050000 0.4695
120060000 0.5875
120070000 0.6585
120080000 0.691
120090000 0.668
120100000 0.687
120110000 0.7225
120120000 0.741
120130000 0.7495
120140000 0.7375
120150000 0.8185
120160000 0.816
120170000 0.816
120180000 0.8245
120190000 0.812
120200000 0.774
120210000 0.7775
120220000 0.7355
120230000 0.744
120240000 0.708
120250000 0.6795
120260000 0.6195
120270000 0.491
120280000 0.431
120290000 0.448
120300000 0.4105
120310000 0.3315
120320000 0.3365
120330000 0.318
120340000 0.3265
120350000 0.2985
120360000 0.282
120370000 0.288
120380000 0.277
120390000 0.278
120400000 0.281
120410000 0.2765
120420000 0.2855
120430000 0.3505
120440000 0.348
120450000 0.2965
120460000 0.3145
120470000 0.354
120480000 0.3665
120490000 0.376
120500000 0.3675
120510000 0.343
120520000 0.2905
120530000 0.26
120540000 0.2505
120550000 0.2395
120560000 0.2505
120570000 0.2785
120580000 0.31
120590000 0.3485
120600000 0.371
120610000 0.409
120620000 0.4525
120630000 0.3915
120640000 0.4475
120650000 0.517
120660000 0.5055
120670000 0.464
120680000 0.453
120690000 0.4005
120700000 0.4245
120710000 0.445
120720000 0.495
120730000 0.561
120740000 0.5605
120750000 0.614
120760000 0.655
120770000 0.6115
120780000 0.5915
120790000 0.612
120800000 0.624
120810000 0.6485
120820000 0.623
120830000 0.7405
120840000 0.777
120850000 0.8135
120860000 0.8245
120870000 0.813
120880000 0.7675
120890000 0.7795
120900000 0.776
120910000 0.733
120920000 0.627
120930000 0.598
120940000 0.633
120950000 0.512
120960000 0.488
120970000 0.5055
120980000 0.5415
120990000 0.3735
121000000 0.2325
121010000 0.199
121020000 0.1615
121030000 0.136
121040000 0.1545
121050000 0.09
121060000 0.0955
121070000 0.052
121080000 0.048
121090000 0.0545
121100000 0.054
121110000 0.046
121120000 0.0615
121130000 0.0815
121140000 0.0945
121150000 0.108
121160000 0.067
121170000 0.052
121180000 0.0855
121190000 0.1055
121200000 0.1085
121210000 0.1315
121220000 0.1365
121230000 0.158
121240000 0.15
121250000 0.157
121260000 0.1555
121270000 0.1705
121280000 0.1855
121290000 0.2245
121300000 0.261
121310000 0.3115
121320000 0.298
121330000 0.2575
121340000 0.3565
121350000 0.402
121360000 0.4745
121370000 0.531
121380000 0.526
121390000 0.5465
121400000 0.6
121410000 0.6095
121420000 0.6375
121430000 0.703
121440000 0.7385
121450000 0.719
121460000 0.738
121470000 0.754
121480000 0.8415
121490000 0.861
121500000 0.881
121510000 0.906
121520000 0.942
121530000 0.8985
121540000 0.8885
121550000 0.8795
121560000 0.8965
121570000 0.8955
121580000 0.9075
121590000 0.9345
121600000 0.9445
121610000 0.944
121620000 0.944
121630000 0.939
121640000 0.919
121650000 0.9155
121660000 0.9155
121670000 0.9265
121680000 0.916
121690000 0.9285
121700000 0.8625
121710000 0.855
121720000 0.7765
121730000 0.7865
121740000 0.792
121750000 0.8165
121760000 0.8145
121770000 0.748
121780000 0.6385
121790000 0.576
121800000 0.511
121810000 0.5175
121820000 0.5085
121830000 0.5345
121840000 0.607
121850000 0.758
121860000 0.8045
121870000 0.7805
121880000 0.817
121890000 0.795
121900000 0.857
121910000 0.8455
121920000 0.8635
121930000 0.8315
121940000 0.786
121950000 0.639
121960000 0.64
121970000 0.6675
121980000 0.665
121990000 0.644
122000000 0.628
122010000 0.594
122020000 0.611
122030000 0.6385
122040000 0.6165
122050000 0.584
122060000 0.5785
122070000 0.68
122080000 0.7095
122090000 0.723
122100000 0.7275
122110000 0.7585
122120000 0.793
122130000 0.7935
122140000 0.793
122150000 0.782
122160000 0.7455
122170000 0.734
122180000 0.765
122190000 0.807
122200000 0.8435
122210000 0.858
122220000 0.8615
122230000 0.8265
122240000 0.8035
122250000 0.824
122260000 0.829
122270000 0.8085
122280000 0.81
122290000 0.8045
122300000 0.823
122310000 0.849
122320000 0.833
122330000 0.7975
122340000 0.8515
122350000 0.8755
122360000 0.8835
122370000 0.8985
122380000 0.9125
122390000 0.9035
122400000 0.8925
122410000 0.914
122420000 0.879
122430000 0.879
122440000 0.8945
122450000 0.8405
122460000 0.7765
122470000 0.7645
122480000 0.7655
122490000 0.7605
122500000 0.715
122510000 0.613
122520000 0.5705
122530000 0.578
122540000 0.5395
122550000 0.5365
122560000 0.507
122570000 0.4785
122580000 0.4395
122590000 0.417
122600000 0.514
122610000 0.5915
122620000 0.5515
122630000 0.566
122640000 0.5395
122650000 0.6325
122660000 0.7095
122670000 0.7425
122680000 0.706
122690000 0.68
122700000 0.6885
122710000 0.705
122720000 0.6975
122730000 0.6715
122740000 0.658
122750000 0.6555
122760000 0.6335
122770000 0.6735
122780000 0.645
122790000 0.583
122800000 0.581
122810000 0.6065
122820000 0.624
122830000 0.59
122840000 0.595
122850000 0.5795
122860000 0.5035
122870000 0.5005
122880000 0.4625
122890000 0.485
122900000 0.4355
122910000 0.4625
122920000 0.4985
122930000 0.537
122940000 0.5785
122950000 0.584
122960000 0.6
122970000 0.6105
122980000 0.662
122990000 0.7515
123000000 0.7305
123010000 0.6785
123020000 0.664
123030000 0.7505
123040000 0.7585
123050000 0.742
123060000 0.754
123070000 0.7325
123080000 0.747
123090000 0.7375
123100000 0.7285
123110000 0.702
123120000 0.633
123130000 0.6175
123140000 0.6035
123150000 0.614
123160000 0.5765
123170000 0.508
123180000 0.447
123190000 0.3755
123200000 0.333
123210000 0.361
123220000 0.3335
123230000 0.3095
123240000 0.273
123250000 0.272
123260000 0.2985
123270000 0.2755
123280000 0.2825
123290000 0.2845
123300000 0.26
123310000 0.2575
123320000 0.267
123330000 0.243
123340000 0.241
123350000 0.2405
123360000 0.2215
123370000 0.189
123380000 0.182
123390000 0.185
123400000 0.178
123410000 0.1995
123420000 0.3115
123430000 0.335
123440000 0.3565
123450000 0.454
123460000 0.463
123470000 0.4735
123480000 0.4785
123490000 0.434
123500000 0.4605
123510000 0.4795
123520000 0.4685
123530000 0.4885
123540000 0.439
123550000 0.396
123560000 0.4155
123570000 0.359
123580000 0.3675
123590000 0.351
123600000 0.3605
123610000 0.354
123620000 0.203
123630000 0.1565
123640000 0.129
123650000 0.1105
123660000 0.0975
123670000 0.1085
123680000 0.112
123690000 0.0985
123700000 0.08
123710000 0.08
123720000 0.0835
123730000 0.0785
123740000 0.107
123750000 0.123
123760000 0.129
123770000 0.152
123780000 0.1955
123790000 0.1965
123800000 0.185
123810000 0.1925
123820000 0.17
123830000 0.217
123840000 0.215
123850000 0.2555
123860000 0.2385
123870000 0.2415
123880000 0.2125
123890000 0.255
123910000 0.3385
123920000 0.328
123930000 0.272
123940000 0.274
123950000 0.248
123960000 0.221
123970000 0.2125
123980000 0.246
123990000 0.3055
124000000 0.326
124010000 0.36
124020000 0.441
124030000 0.4685
124040000 0.4635
124050000 0.555
124060000 0.5495
124070000 0.5575
124080000 0.569
124090000 0.5655
124100000 0.5495
124110000 0.4835
124120000 0.4515
124130000 0.526
124140000 0.5115
124150000 0.5855
124160000 0.6375
124170000 0.587
124180000 0.558
124190000 0.424
124200000 0.3335
124210000 0.2765
124220000 0.4855
124230000 0.5105
124240000 0.431
124250000 0.1885
124260000 0.157
124270000 0.129
124280000 0.1185
124290000 0.11
124300000 0.127
124310000 0.127
124320000 0.1285
124330000 0.127
124340000 0.129
124350000 0.132
124360000 0.124
124370000 0.0885
124380000 0.054
124390000 0.0585
124400000 0.0515
124410000 0.0355
124420000 0.046
124430000 0.0465
124440000 0.0535
124450000 0.0595
124460000 0.0535
124470000 0.066
124480000 0.057
124490000 0.0555
124500000 0.097
124510000 0.0675
124520000 0.062
124530000 0.084
124540000 0.0805
124550000 0.087
124560000 0.0815
124570000 0.1325
124580000 0.1505
124590000 0.144
124600000 0.1495
124610000 0.172
124620000 0.194
124630000 0.235
124640000 0.2515
124650000 0.263
124660000 0.2715
124670000 0.302
124680000 0.3315
124690000 0.3325
124700000 0.326
124710000 0.335
124720000 0.3955
124730000 0.5095
124740000 0.519
124750000 0.559
124760000 0.5975
124770000 0.687
124780000 0.681
124790000 0.718
124800000 0.75
124810000 0.765
124820000 0.7375
124830000 0.6985
124840000 0.5955
124850000 0.6105
124860000 0.6355
124870000 0.6765
124880000 0.6785
124890000 0.7435
124900000 0.8215
124910000 0.8005
124920000 0.7625
124930000 0.6495
124940000 0.657
124950000 0.584
124960000 0.5695
124970000 0.571
124980000 0.588
124990000 0.5955
125000000 0.578
125010000 0.5765
125020000 0.577
125030000 0.568
125040000 0.5455
125050000 0.507
125060000 0.4885
125070000 0.4665
125080000 0.4545
125090000 0.4565
125100000 0.456
125110000 0.4615
125120000 0.4695
125130000 0.477
125140000 0.4965
125150000 0.5235
125160000 0.5235
125170000 0.5375
125180000 0.5545
125190000 0.5895
125200000 0.615
125210000 0.6665
125220000 0.7155
125230000 0.7775
125240000 0.8595
125250000 0.904
125260000 0.9205
125270000 0.926
125280000 0.928
125290000 0.9255
125300000 0.944
125310000 0.948
125320000 0.9545
125330000 0.938
125340000 0.9345
125350000 0.9325
125360000 0.952
125370000 0.958
125380000 0.9685
125390000 0.9815
125400000 0.975
125410000 0.9635
125420000 0.9825
125430000 0.9815
125440000 0.9815
125450000 0.953
125460000 0.939
125470000 0.9355
125480000 0.9475
125490000 0.952
125500000 0.9425
125510000 0.935
125520000 0.9205
125530000 0.92
125540000 0.9185
125550000 0.9195
125560000 0.928
125570000 0.953
125580000 0.936
125590000 0.9255
125600000 0.9205
125610000 0.9235
125620000 0.8735
125630000 0.878
125640000 0.899
125650000 0.872
125660000 0.858
125670000 0.87
125680000 0.8645
125690000 0.789
125700000 0.78
125710000 0.7675
125720000 0.732
125730000 0.722
125740000 0.6855
125750000 0.6145
125760000 0.5495
125770000 0.4385
125780000 0.425
125790000 0.4095
125800000 0.3965
125810000 0.3865
125820000 0.398
125830000 0.314
125840000 0.3275
125850000 0.329
125860000 0.353
125870000 0.34
125880000 0.323
125890000 0.348
125900000 0.341
125910000 0.374
125920000 0.3645
125930000 0.367
125940000 0.382
125950000 0.366
125960000 0.3645
125970000 0.373
125980000 0.357
125990000 0.356
126000000 0.3595
126010000 0.3525
126020000 0.333
126030000 0.3625
126040000 0.354
126050000 0.429
126060000 0.485
126070000 0.487
126080000 0.574
126090000 0.5455
126100000 0.4885
126110000 0.458
126120000 0.465
126130000 0.5505
126140000 0.608
126150000 0.604
126160000 0.6645
126170000 0.714
126180000 0.7455
126190000 0.8
126200000 0.7405
126210000 0.7935
126220000 0.818
126230000 0.8235
126240000 0.836
126250000 0.849
126260000 0.8135
126270000 0.7795
126280000 0.723
126290000 0.7605
126300000 0.806
126310000 0.7935
126320000 0.809
126330000 0.792
126340000 0.7225
126350000 0.7555
126360000 0.626
126370000 0.5555
126380000 0.524
126390000 0.423
126400000 0.402
126410000 0.361
126420000 0.315
126430000 0.2685
126440000 0.209
126450000 0.1525
126460000 0.152
126470000 0.196
126480000 0.238
126490000 0.209
126500000 0.205
126510000 0.2175
126520000 0.1955
126530000 0.1825
126540000 0.168
126550000 0.1485
126560000 0.1475
126570000 0.156
126580000 0.164
126590000 0.18
126600000 0.2315
126610000 0.343
126620000 0.368
126630000 0.3655
126640000 0.3815
126650000 0.399
126660000 0.402
126670000 0.3745
126680000 0.336
126690000 0.2425
126700000 0.1615
126710000 0.187
126720000 0.191
126730000 0.1645
126740000 0.1975
126750000 0.1865
126760000 0.2245
126770000 0.2295
126780000 0.216
126790000 0.198
126800000 0.1805
126810000 0.1395
126820000 0.1005
126830000 0.08
126840000 0.078
126850000 0.0735
126860000 0.055
126870000 0.0505
126880000 0.0475
126890000 0.0415
126900000 0.048
126910000 0.063
126920000 0.061
126930000 0.0435
126940000 0.05
126950000 0.0495
126960000 0.031
126970000 0.034
126980000 0.022
126990000 0.0315
127000000 0.0325
127010000 0.0215
127020000 0.0205
127030000 0.036
127040000 0.0485
127050000 0.056
127060000 0.074
127070000 0.0795
127080000 0.0885
127090000 0.0845
127100000 0.082
127110000 0.107
127120000 0.1085
127130000 0.1405
127140000 0.152
127150000 0.186
127160000 0.1765
127170000 0.1605
127180000 0.1495
127190000 0.171
127200000 0.155
127210000 0.201
127220000 0.232
127230000 0.149
127240000 0.122
127250000 0.122
127260000 0.09
127270000 0.0805
127280000 0.078
127290000 0.0845
127300000 0.086
127310000 0.079
127320000 0.076
127330000 0.084
127340000 0.079
127350000 0.08
127360000 0.087
127370000 0.098
127380000 0.091
127390000 0.103
127400000 0.129
127410000 0.1085
127420000 0.143
127430000 0.1435
127440000 0.1475
127450000 0.143
127460000 0.1725
127470000 0.391
127480000 0.613
127490000 0.628
127500000 0.611
127510000 0.6
127520000 0.6265
127530000 0.623
127540000 0.6315
127550000 0.64
127560000 0.697
127570000 0.748
127580000 0.749
127590000 0.764
127600000 0.781
127610000 0.8545
127620000 0.8825
127630000 0.9445
127640000 0.942
127650000 0.9495
127660000 0.967
127670000 0.9505
127680000 0.9645
127690000 0.963
127700000 0.949
127710000 0.9635
127720000 0.9505
127730000 0.967
127740000 0.98
127750000 0.9825
127760000 0.975
127770000 0.952
127780000 0.92
127790000 0.862
127800000 0.808
127810000 0.763
127820000 0.73
127830000 0.6875
127840000 0.683
127850000 0.689
127860000 0.662
127870000 0.656
127880000 0.6515
127890000 0.676
127900000 0.6555
127910000 0.6445
127920000 0.5675
127930000 0.525
127940000 0.441
127950000 0.433
127960000 0.3935
127970000 0.4315
127980000 0.4495
127990000 0.446
128000000 0.4555
128010000 0.489
128020000 0.4555
128030000 0.4545
128040000 0.4255
128050000 0.34
128060000 0.3205
128070000 0.217
128080000 0.28
128090000 0.2545
128100000 0.2345
128110000 0.278
128120000 0.283
128130000 0.346
128140000 0.419
128150000 0.3965
128160000 0.4555
128170000 0.467
128180000 0.4785
128190000 0.477
128200000 0.441
128210000 0.483
128220000 0.516
128230000 0.52
128240000 0.55
128250000 0.571
128260000 0.563
128270000 0.6795
128280000 0.69
128290000 0.7115
128300000 0.7565
128310000 0.736
128320000 0.729
128330000 0.6745
128340000 0.598
128350000 0.5865
128360000 0.525
128370000 0.5495
128380000 0.6335
128390000 0.6965
128400000 0.6995
128410000 0.7045
128420000 0.6775
128430000 0.6985
128440000 0.666
128450000 0.6875
128460000 0.7435
128470000 0.701
128480000 0.682
128490000 0.695
128500000 0.6795
128510000 0.73
128520000 0.749
128530000 0.759
128540000 0.7395
128550000 0.768
128560000 0.7685
128570000 0.761
128580000 0.7655
128590000 0.7355
128600000 0.748
128610000 0.7525
128620000 0.8105
128630000 0.7855
128640000 0.811
128650000 0.8005
128660000 0.79
128670000 0.7975
128680000 0.7965
128690000 0.7685
128700000 0.685
128710000 0.653
128720000 0.7875
128730000 0.7375
128740000 0.67
128750000 0.653
128760000 0.636
128770000 0.632
128780000 0.589
128790000 0.6395
128800000 0.618
128810000 0.5745
128820000 0.515
128830000 0.529
128840000 0.5335
128850000 0.543
128860000 0.5605
128870000 0.6115
128880000 0.632
128890000 0.672
128900000 0.648
128910000 0.624
128920000 0.5485
128930000 0.5275
128940000 0.5455
128950000 0.545
128960000 0.6015
128970000 0.5915
128980000 0.684
128990000 0.691
129000000 0.7195
129010000 0.732
129020000 0.7005
129030000 0.69
129040000 0.703
129050000 0.7225
129060000 0.768
129070000 0.801
129080000 0.8215
129090000 0.814
129100000 0.8325
129110000 0.8275
129120000 0.8445
129130000 0.858
129140000 0.8695
129150000 0.9045
129160000 0.903
129170000 0.9045
129180000 0.8765
129190000 0.8635
129200000 0.859
129210000 0.8495
129220000 0.8755
129230000 0.869
129240000 0.8445
129250000 0.8375
129260000 0.809
129270000 0.7215
129280000 0.683
129290000 0.692
129300000 0.6775
129310000 0.707
129320000 0.7095
129330000 0.692
129340000 0.6085
129350000 0.449
129360000 0.3785
129370000 0.394
129380000 0.3835
129390000 0.417
129400000 0.436
129410000 0.5295
129420000 0.5435
129430000 0.4835
129440000 0.4895
129450000 0.5435
129460000 0.5995
129470000 0.577
129480000 0.597
129490000 0.5765
129500000 0.6455
129510000 0.68
129520000 0.676
129530000 0.656
129540000 0.767
129550000 0.8135
129560000 0.8025
129570000 0.7735
129580000 0.7615
129590000 0.7635
129600000 0.6605
129610000 0.3805
129620000 0.457
129630000 0.5285
129640000 0.5045
129650000 0.4565
129660000 0.4295
129670000 0.4315
129680000 0.466
129690000 0.488
129700000 0.4865
129710000 0.472
129720000 0.478
129730000 0.4735
129740000 0.485
129750000 0.4835
129760000 0.491
129770000 0.499
129780000 0.5
129790000 0.5
129800000 0.5
129810000 0.5
129820000 0.5
129830000 0.5
129840000 0.5
129850000 0.5
129860000 0.5
129870000 0.5025
129880000 0.507
129890000 0.4925
129900000 0.4455
129910000 0.492
129920000 0.5305
129930000 0.5145
129940000 0.44
129950000 0.536
129960000 0.588
129970000 0.601
129980000 0.628
129990000 0.6825
130000000 0.682
130010000 0.814
130020000 0.827
130030000 0.8025
130040000 0.896
130050000 0.972
130060000 0.9955
130070000 0.9965
130080000 0.999
130090000 1
130100000 1
130110000 1
130120000 1
130130000 1
130140000 1
130150000 1
130160000 0.984
130170000 0.944
130180000 0.8915
130190000 0.759
130200000 0.7155
130210000 0.6895
130220000 0.7245
130230000 0.7025
130240000 0.599
130250000 0.525
130260000 0.4995
130270000 0.4805
130280000 0.477
130290000 0.462
130300000 0.4275
130310000 0.4265
130320000 0.375
130330000 0.292
130340000 0.265
130350000 0.306
130360000 0.2985
130370000 0.242
130380000 0.149
130390000 0.087
130400000 0.0805
130410000 0.223
130420000 0.158
130430000 0.1
130440000 0.0905
130450000 0.094
130460000 0.163
130470000 0.231
130480000 0.2325
130490000 0.2455
130500000 0.2615
130510000 0.231
130520000 0.2305
130530000 0.2245
130540000 0.2035
130550000 0.3225
130560000 0.36
130570000 0.375
130580000 0.4065
130590000 0.3985
130600000 0.4335
130610000 0.3245
130620000 0.281
130630000 0.2885
130640000 0.302
130650000 0.23
130660000 0.1715
130670000 0.1725
130680000 0.1605
130690000 0.1445
130700000 0.15
130710000 0.1515
130720000 0.199
130730000 0.21
130740000 0.2015
130750000 0.2085
130760000 0.177
130770000 0.1425
130780000 0.1805
130790000 0.186
130800000 0.177
130810000 0.172
130820000 0.166
130830000 0.192
130840000 0.243
130850000 0.2885
130860000 0.317
130870000 0.363
130880000 0.3895
130890000 0.4085
130900000 0.44
130910000 0.4105
130920000 0.39
130930000 0.3585
130940000 0.3705
130950000 0.3285
130960000 0.346
130970000 0.3685
130980000 0.3525
130990000 0.3555
131000000 0.3565
131010000 0.3535
131020000 0.3895
131030000 0.393
131040000 0.3535
131050000 0.3565
131060000 0.361
131070000 0.352
131080000 0.37
131090000 0.3775
131100000 0.386
131110000 0.388
131120000 0.4665
131130000 0.458
131140000 0.451
131150000 0.452
131160000 0.437
131170000 0.4385
131180000 0.4195
131190000 0.42
131200000 0.411
131210000 0.429
131220000 0.4135
131230000 0.427
131240000 0.466
131250000 0.4365
131260000 0.4005
131270000 0.394
131280000 0.353
131290000 0.3175
131300000 0.2405
131310000 0.2075
131320000 0.171
131330000 0.2145
131340000 0.2265
131350000 0.212
131360000 0.2005
131370000 0.234
131380000 0.304
131390000 0.319
131400000 0.3545
131410000 0.3825
131420000 0.442
131430000 0.465
131440000 0.4595
131450000 0.4525
131460000 0.458
131470000 0.492
131480000 0.558
131490000 0.6205
131510000 0.603
131520000 0.4855
131530000 0.5255
131540000 0.5565
131550000 0.6145
131560000 0.672
131570000 0.6695
131580000 0.6025
131590000 0.639
131600000 0.5995
131610000 0.496
131620000 0.345
131630000 0.3805
131640000 0.507
131650000 0.5455
131660000 0.518
131670000 0.469
131680000 0.4345
131690000 0.4145
131700000 0.3545
131710000 0.3955
131720000 0.4005
131730000 0.3905
131740000 0.4235
131750000 0.4265
131760000 0.499
131770000 0.5465
131780000 0.6565
131790000 0.644
131800000 0.6935
131810000 0.7655
131820000 0.799
131830000 0.745
131840000 0.711
131850000 0.712
131860000 0.7255
131870000 0.7665
131880000 0.7435
131890000 0.7435
131900000 0.7775
131910000 0.773
131920000 0.7615
131930000 0.7835
131940000 0.8005
131950000 0.8275
131960000 0.828
131970000 0.8565
131980000 0.8705
131990000 0.8895
132000000 0.875
132010000 0.825
132020000 0.814
132030000 0.796
132040000 0.799
132050000 0.7925
132060000 0.742
132070000 0.7265
132080000 0.705
132090000 0.694
132100000 0.6645
132110000 0.663
132120000 0.6905
132130000 0.678
132140000 0.597
132150000 0.514
132160000 0.433
132170000 0.26
132180000 0.224
132190000 0.1885
132200000 0.2245
132210000 0.3
132220000 0.324
132230000 0.379
132240000 0.4265
132250000 0.4255
132260000 0.4215
132270000 0.3925
132280000 0.4535
132290000 0.439
132300000 0.4745
132310000 0.498
132320000 0.4965
132330000 0.5
132340000 0.5
132350000 0.5095
132360000 0.515
132370000 0.521
132380000 0.526
132390000 0.5025
132400000 0.5385
132410000 0.553
132420000 0.5675
132430000 0.5725
132440000 0.5855
132450000 0.589
132460000 0.746
132470000 0.7865
132480000 0.7905
132490000 0.8345
132500000 0.817
132510000 0.827
132520000 0.838
132530000 0.8265
132540000 0.7205
132550000 0.608
132560000 0.5745
132570000 0.5265
132580000 0.526
132590000 0.5255
132600000 0.5065
132610000 0.5
132620000 0.5
132630000 0.502
132640000 0.5165
132650000 0.5175
132660000 0.5045
132670000 0.5
132680000 0.5
132690000 0.5
132700000 0.5
132710000 0.5
132720000 0.504
132730000 0.516
132740000 0.5405
132750000 0.5565
132760000 0.586
132770000 0.6575
132780000 0.8125
132790000 0.859
132800000 0.881
132810000 0.8865
132820000 0.897
132830000 0.871
132840000 0.837
132850000 0.7945
132860000 0.7915
132870000 0.8225
132880000 0.86
132890000 0.8865
132900000 0.902
132910000 0.9015
132920000 0.86
132930000 0.88
132940000 0.8515
132950000 0.8725
132960000 0.863
132970000 0.839
132980000 0.726
132990000 0.668
133000000 0.6345
133010000 0.628
133020000 0.6335
133030000 0.6045
133040000 0.566
133050000 0.6075
133060000 0.575
133070000 0.522
133080000 0.495
133090000 0.4755
133100000 0.421
133110000 0.3715
133120000 0.4915
133130000 0.508
133140000 0.5035
133150000 0.5335
133160000 0.554
133170000 0.502
133180000 0.471
133190000 0.467
133200000 0.433
133210000 0.3465
133220000 0.326
133230000 0.3075
133240000 0.3505
133250000 0.285
133260000 0.395
133270000 0.4035


variableStep chrom=chr11
2100000 0.4465
2110000 0.4315
2120000 0.447
2130000 0.4445
2140000 0.4435
2150000 0.452
2160000 0.473
2170000 0.4855
2180000 0.5
2190000 0.5
2200000 0.5
2210000 0.5
2220000 0.5
2230000 0.5
2240000 0.5
2250000 0.5
2260000 0.5
2270000 0.5
2280000 0.5
2290000 0.4845
2300000 0.4795
2310000 0.462
2320000 0.456
2330000 0.4635
2340000 0.4445
2350000 0.431
2360000 0.472
2370000 0.4965
2380000 0.4755
2390000 0.4955
2400000 0.523
2410000 0.534
2420000 0.553
2430000 0.52
2440000 0.4805
2450000 0.463
2460000 0.438
2470000 0.5075
2480000 0.5795
2490000 0.6005
2500000 0.677
2510000 0.697
2520000 0.6915
2530000 0.64
2540000 0.6065
2550000 0.6435
2560000 0.603
2570000 0.5785
2580000 0.5715
2590000 0.5835
2600000 0.5535
2610000 0.5685
2620000 0.552
2630000 0.6005
2640000 0.654
2650000 0.6245
2660000 0.6895
2670000 0.673
2680000 0.646
2690000 0.6155
2700000 0.58
2710000 0.563
2720000 0.595
2730000 0.6105
2740000 0.635
2750000 0.6125
2760000 0.626
2770000 0.628
2780000 0.6805
2790000 0.7245
2800000 0.694
2810000 0.6045
2820000 0.5885
2830000 0.585
2840000 0.5755
2850000 0.5535
2860000 0.5585
2870000 0.526
2880000 0.5
2890000 0.516
2900000 0.5135
2910000 0.5195
2920000 0.4925
2930000 0.5195
2940000 0.531
2950000 0.515
2960000 0.5045
2970000 0.491
2980000 0.4325
2990000 0.3975
3000000 0.3885
3010000 0.4025
3020000 0.4005
3030000 0.395
3040000 0.3975
3050000 0.3745
3060000 0.3755
3070000 0.412
3080000 0.5145
3090000 0.554
3100000 0.58
3110000 0.595
3120000 0.618
3130000 0.6545
3140000 0.6565
3150000 0.6275
3160000 0.596
3170000 0.5885
3180000 0.5805
3190000 0.472
3200000 0.428
3210000 0.4225
3220000 0.4005
3230000 0.442
3240000 0.409
3250000 0.471
3260000 0.498
3270000 0.4905
3280000 0.4
3290000 0.295
3300000 0.282
3310000 0.2615
3320000 0.24
3330000 0.219
3340000 0.2055
3350000 0.2035
3360000 0.208
3370000 0.1915
3380000 0.205
3390000 0.252
3400000 0.252
3410000 0.26
3420000 0.254
3430000 0.234
3440000 0.2325
3450000 0.2605
3460000 0.237
3470000 0.2265
3480000 0.2175
3490000 0.2235
3500000 0.2205
3510000 0.2395
3520000 0.2445
3530000 0.244
3540000 0.254
3550000 0.2595
3560000 0.262
3570000 0.2745
3580000 0.296
3590000 0.2545
3600000 0.2505
3610000 0.2725
3620000 0.297
3630000 0.3075
3640000 0.31
3650000 0.3035
3660000 0.343
3670000 0.4685
3680000 0.6095
3690000 0.6505
3700000 0.5865
3710000 0.6095
3720000 0.6645
3730000 0.652
3740000 0.641
3750000 0.6395
3760000 0.6455
3770000 0.589
3780000 0.5435
3790000 0.561
3800000 0.562
3810000 0.538
3820000 0.5465
3830000 0.495
3840000 0.488
3850000 0.4995
3860000 0.5215
3870000 0.5175
3880000 0.436
3890000 0.3865
3900000 0.394
3910000 0.3735
3920000 0.354
3930000 0.3405
3940000 0.2935
3950000 0.2935
3960000 0.3075
3970000 0.3475
3980000 0.324
3990000 0.319
4000000 0.3
4010000 0.3265
4020000 0.3345
4030000 0.3385
4040000 0.343
4050000 0.346
4060000 0.3605
4070000 0.3735
4080000 0.3965
4090000 0.4285
4100000 0.411
4110000 0.3795
4120000 0.367
4130000 0.3445
4140000 0.3435
4150000 0.326
4160000 0.3015
4170000 0.2935
4180000 0.278
4190000 0.265
4200000 0.241
4210000 0.2095
4220000 0.177
4230000 0.154
4240000 0.164
4250000 0.149
4260000 0.1425
4270000 0.1395
4280000 0.2315
4290000 0.322
4300000 0.294
4310000 0.289
4320000 0.276
4330000 0.28
4340000 0.338
4350000 0.363
4360000 0.364
4370000 0.371
4380000 0.397
4390000 0.3915
4400000 0.3985
4410000 0.4105
4420000 0.514
4430000 0.5675
4440000 0.629
4450000 0.599
4460000 0.611
4470000 0.5985
4480000 0.5255
4490000 0.491
4500000 0.485
4510000 0.4995
4520000 0.572
4530000 0.677
4540000 0.8305
4550000 0.862
4560000 0.877
4570000 0.874
4580000 0.8705
4590000 0.8865
4600000 0.8955
4610000 0.876
4620000 0.818
4630000 0.749
4640000 0.7015
4650000 0.696
4660000 0.653
4670000 0.6515
4680000 0.6405
4690000 0.6685
4700000 0.6555
4710000 0.653
4720000 0.6075
4730000 0.6135
4740000 0.6025
4750000 0.5935
4760000 0.5955
4770000 0.608
4780000 0.606
4790000 0.6035
4800000 0.5995
4810000 0.5895
4820000 0.6005
4830000 0.6275
4840000 0.642
4850000 0.6925
4860000 0.6765
4870000 0.6465
4880000 0.6185
4890000 0.676
4900000 0.6855
4910000 0.7375
4920000 0.75
4930000 0.677
4940000 0.634
4950000 0.5855
4960000 0.571
4970000 0.5375
4980000 0.4875
4990000 0.463
5000000 0.441
5010000 0.4395
5020000 0.434
5030000 0.4135
5040000 0.3995
5050000 0.3835
5060000 0.386
5070000 0.4045
5080000 0.43
5090000 0.4335
5100000 0.4305
5110000 0.4305
5120000 0.3905
5130000 0.3735
5140000 0.356
5150000 0.3515
5160000 0.3235
5170000 0.309
5180000 0.2645
5190000 0.2985
5200000 0.292
5210000 0.329
5220000 0.3375
5230000 0.336
5240000 0.5225
5250000 0.6115
5260000 0.6105
5270000 0.661
5280000 0.6795
5290000 0.678
5300000 0.698
5310000 0.7275
5320000 0.7745
5330000 0.842
5340000 0.8365
5350000 0.8415
5360000 0.862
5370000 0.8655
5380000 0.905
5390000 0.881
5400000 0.884
5410000 0.89
5420000 0.9075
5430000 0.9155
5440000 0.9225
5450000 0.9355
5460000 0.9595
5470000 0.9475
5480000 0.936
5490000 0.92
5500000 0.922
5510000 0.85
5520000 0.8255
5530000 0.772
5540000 0.7405
5550000 0.7405
5560000 0.754
5570000 0.709
5580000 0.687
5590000 0.7445
5600000 0.6705
5610000 0.6465
5620000 0.659
5630000 0.754
5640000 0.8275
5650000 0.7795
5660000 0.7165
5670000 0.709
5680000 0.7745
5690000 0.855
5700000 0.9015
5710000 0.9265
5720000 0.951
5730000 0.952
5740000 0.958
5750000 0.969
5760000 0.9575
5770000 0.97
5780000 0.9345
5790000 0.898
5800000 0.8525
5810000 0.803
5820000 0.7565
5830000 0.6325
5840000 0.5155
5850000 0.512
5860000 0.4825
5870000 0.4545
5880000 0.4275
5890000 0.3625
5900000 0.3705
5910000 0.3795
5920000 0.3755
5930000 0.3825
5940000 0.414
5950000 0.413
5960000 0.4365
5970000 0.5585
5980000 0.6565
5990000 0.6665
6000000 0.7375
6010000 0.7955
6020000 0.794
6030000 0.8175
6040000 0.85
6050000 0.814
6060000 0.8005
6070000 0.8045
6080000 0.8185
6090000 0.7565
6100000 0.6605
6110000 0.6435
6120000 0.6355
6130000 0.5635
6140000 0.541
6150000 0.521
6160000 0.4965
6170000 0.4295
6180000 0.373
6190000 0.373
6200000 0.3965
6210000 0.393
6220000 0.3915
6230000 0.379
6240000 0.357
6250000 0.3365
6260000 0.319
6270000 0.3015
6280000 0.2735
6290000 0.252
6300000 0.255
6310000 0.2445
6320000 0.2405
6330000 0.265
6340000 0.2465
6350000 0.2245
6360000 0.1975
6370000 0.1915
6380000 0.2245
6390000 0.243
6400000 0.2405
6410000 0.221
6420000 0.248
6430000 0.2795
6440000 0.272
6450000 0.3205
6460000 0.326
6470000 0.327
6480000 0.379
6490000 0.4515
6500000 0.4195
6510000 0.3925
6520000 0.368
6530000 0.3825
6540000 0.396
6550000 0.4425
6560000 0.4135
6570000 0.3955
6580000 0.392
6590000 0.4285
6600000 0.45
6610000 0.418
6620000 0.4735
6630000 0.4655
6640000 0.499
6650000 0.557
6660000 0.6265
6670000 0.73
6680000 0.729
6690000 0.6795
6700000 0.7065
6710000 0.7045
6720000 0.7445
6730000 0.7965
6740000 0.8985
6750000 0.891
6760000 0.9035
6770000 0.919
6780000 0.938
6790000 0.96
6800000 0.9395
6810000 0.936
6820000 0.9055
6830000 0.9315
6840000 0.915
6850000 0.9175
6860000 0.9035
6870000 0.873
6880000 0.8705
6890000 0.8945
6900000 0.9185
6910000 0.9385
6920000 0.93
6930000 0.898
6940000 0.7555
6950000 0.743
6960000 0.761
6970000 0.805
6980000 0.824
6990000 0.8345
7000000 0.826
7010000 0.814
7020000 0.82
7030000 0.7825
7040000 0.8
7050000 0.7635
7060000 0.704
7070000 0.6405
7080000 0.565
7090000 0.479
7100000 0.4395
7110000 0.3845
7120000 0.36
7130000 0.357
7140000 0.4065
7150000 0.389
7160000 0.37
7170000 0.3375
7180000 0.327
7190000 0.3165
7200000 0.3245
7210000 0.3095
7220000 0.332
7230000 0.348
7240000 0.363
7250000 0.3165
7260000 0.315
7270000 0.363
7280000 0.3645
7290000 0.416
7300000 0.488
7310000 0.516
7320000 0.5555
7330000 0.605
7340000 0.5755
7350000 0.6185
7360000 0.5885
7370000 0.484
7380000 0.36
7390000 0.3985
7400000 0.344
7410000 0.324
7420000 0.3145
7430000 0.308
7440000 0.3265
7450000 0.378
7460000 0.388
7470000 0.389
7480000 0.403
7490000 0.443
7500000 0.421
7510000 0.4415
7520000 0.4075
7530000 0.41
7540000 0.4365
7550000 0.407
7560000 0.4345
7570000 0.4775
7580000 0.533
7590000 0.5255
7600000 0.5385
7610000 0.539
7620000 0.543
7630000 0.5835
7640000 0.5855
7650000 0.5735
7660000 0.6075
7670000 0.588
7680000 0.5645
7690000 0.492
7700000 0.42
7710000 0.3835
7720000 0.525
7730000 0.474
7740000 0.5475
7750000 0.564
7760000 0.559
7770000 0.49
7780000 0.4875
7790000 0.549
7800000 0.6165
7810000 0.6875
7820000 0.7665
7830000 0.79
7840000 0.788
7850000 0.807
7860000 0.799
7870000 0.8085
7880000 0.821
7890000 0.8285
7900000 0.8495
7910000 0.833
7920000 0.7915
7930000 0.78
7940000 0.672
7950000 0.613
7960000 0.572
7970000 0.5745
7980000 0.5845
7990000 0.3685
8000000 0.3455
8010000 0.2305
8020000 0.192
8030000 0.1385
8040000 0.122
8050000 0.1235
8060000 0.159
8070000 0.1715
8080000 0.2275
8090000 0.2695
8100000 0.3395
8110000 0.4295
8120000 0.4445
8130000 0.521
8140000 0.5335
8150000 0.5185
8160000 0.532
8170000 0.527
8180000 0.519
8190000 0.5845
8200000 0.621
8210000 0.648
8220000 0.6855
8230000 0.732
8240000 0.735
8250000 0.7695
8260000 0.703
8270000 0.678
8280000 0.598
8290000 0.584
8300000 0.554
8310000 0.5285
8320000 0.498
8330000 0.478
8340000 0.4595
8350000 0.447
8360000 0.4295
8370000 0.4145
8380000 0.418
8390000 0.4
8400000 0.397
8410000 0.386
8420000 0.3545
8430000 0.34
8440000 0.3315
8450000 0.323
8460000 0.3245
8470000 0.32
8480000 0.3485
8490000 0.342
8500000 0.332
8510000 0.3
8520000 0.3195
8530000 0.3405
8540000 0.353
8550000 0.362
8560000 0.329
8570000 0.3485
8580000 0.3315
8590000 0.2975
8600000 0.274
8610000 0.2825
8620000 0.2945
8630000 0.2905
8640000 0.2785
8650000 0.297
8660000 0.292
8670000 0.273
8680000 0.3035
8690000 0.3215
8700000 0.4165
8710000 0.447
8720000 0.455
8730000 0.487
8740000 0.559
8750000 0.626
8760000 0.637
8770000 0.6235
8780000 0.626
8790000 0.652
8800000 0.7185
8810000 0.6975
8820000 0.7565
8830000 0.821
8840000 0.871
8850000 0.8535
8860000 0.897
8870000 0.914
8880000 0.8785
8890000 0.829
8900000 0.808
8910000 0.7775
8920000 0.7795
8930000 0.777
8940000 0.7155
8950000 0.6195
8960000 0.557
8970000 0.5475
8980000 0.5555
8990000 0.544
9000000 0.5415
9010000 0.466
9020000 0.468
9030000 0.3345
9040000 0.2665
9050000 0.2245
9060000 0.1605
9070000 0.1205
9080000 0.1005
9090000 0.1115
9100000 0.1015
9110000 0.0775
9120000 0.065
9130000 0.039
9140000 0.0305
9150000 0.063
9160000 0.0775
9170000 0.153
9180000 0.139
9190000 0.1565
9200000 0.1865
9210000 0.195
9220000 0.1605
9230000 0.1725
9240000 0.179
9250000 0.229
9260000 0.238
9270000 0.2215
9280000 0.201
9290000 0.1775
9300000 0.1635
9310000 0.16
9320000 0.1455
9330000 0.143
9340000 0.183
9350000 0.1655
9360000 0.161
9370000 0.1245
9380000 0.1015
9390000 0.0925
9400000 0.0855
9410000 0.0915
9420000 0.104
9430000 0.0935
9440000 0.08
9450000 0.073
9460000 0.075
9470000 0.0885
9480000 0.1125
9490000 0.121
9500000 0.135
9510000 0.131
9520000 0.143
9530000 0.1815
9540000 0.174
9550000 0.1525
9560000 0.1565
9570000 0.1785
9580000 0.178
9590000 0.1905
9600000 0.2375
9610000 0.271
9620000 0.2915
9630000 0.298
9640000 0.2855
9650000 0.31
9660000 0.425
9670000 0.4585
9680000 0.4735
9690000 0.4845
9700000 0.5555
9710000 0.5505
9720000 0.5905
9730000 0.5885
9740000 0.5585
9750000 0.524
9760000 0.531
9770000 0.624
9780000 0.695
9790000 0.829
9800000 0.868
9810000 0.865
9820000 0.894
9830000 0.8995
9840000 0.914
9850000 0.922
9860000 0.847
9870000 0.7765
9880000 0.709
9890000 0.64
9910000 0.6265
9920000 0.5885
9930000 0.589
9940000 0.5645
9950000 0.5565
9960000 0.55
9970000 0.5155
9980000 0.503
9990000 0.4655
10000000 0.466
10010000 0.4385
10020000 0.4205
10030000 0.4065
10040000 0.348
10050000 0.3165
10060000 0.2765
10070000 0.243
10080000 0.202
10090000 0.1645
10100000 0.182
10110000 0.2025
10120000 0.2635
10130000 0.285
10140000 0.295
10150000 0.333
10160000 0.3625
10170000 0.34
10180000 0.3375
10190000 0.313
10200000 0.2655
10210000 0.3235
10220000 0.326
10230000 0.3295
10240000 0.392
10250000 0.4355
10260000 0.4845
10270000 0.4915
10280000 0.504
10290000 0.5305
10300000 0.5515
10310000 0.5565
10320000 0.5675
10330000 0.572
10340000 0.588
10350000 0.59
10360000 0.588
10370000 0.6535
10380000 0.7115
10390000 0.6975
10400000 0.8005
10410000 0.9265
10420000 0.9635
10430000 0.99
10440000 0.9325
10450000 0.9205
10460000 0.891
10470000 0.8955
10480000 0.871
10490000 0.8275
10500000 0.77
10510000 0.7665
10520000 0.7785
10530000 0.828
10540000 0.823
10550000 0.8815
10560000 0.864
10570000 0.751
10580000 0.6295
10590000 0.689
10600000 0.5575
10610000 0.502
10620000 0.507
10630000 0.4845
10640000 0.4745
10650000 0.464
10660000 0.4905
10670000 0.476
10680000 0.4825
10690000 0.3895
10700000 0.421
10710000 0.4105
10720000 0.4035
10730000 0.302
10740000 0.249
10750000 0.217
10760000 0.2555
10770000 0.2665
10780000 0.3075
10790000 0.4125
10800000 0.469
10810000 0.482
10820000 0.519
10830000 0.5935
10840000 0.6225
10850000 0.6095
10860000 0.605
10870000 0.758
10880000 0.8665
10890000 0.9265
10900000 0.9995
10910000 0.9865
10920000 0.9975
10930000 1
10940000 1
10950000 1
10960000 0.9965
10970000 0.9925
10980000 0.9635
10990000 0.8695
11000000 0.826
11010000 0.8235
11020000 0.7925
11030000 0.8045
11040000 0.826
11050000 0.8025
11060000 0.801
11070000 0.7475
11080000 0.646
11090000 0.6055
11100000 0.5305
11110000 0.478
11120000 0.4575
11130000 0.4205
11140000 0.336
11150000 0.2615
11160000 0.2175
11170000 0.2175
11180000 0.229
11190000 0.215
11200000 0.2525
11210000 0.2575
11220000 0.2545
11230000 0.252
11240000 0.2475
11250000 0.262
11260000 0.25
11270000 0.2915
11280000 0.371
11290000 0.489
11300000 0.476
11310000 0.4765
11320000 0.443
11330000 0.4405
11340000 0.44
11350000 0.445
11360000 0.593
11370000 0.6375
11380000 0.658
11390000 0.6245
11400000 0.618
11410000 0.6695
11420000 0.6805
11430000 0.628
11440000 0.6265
11450000 0.701
11460000 0.6875
11470000 0.6655
11480000 0.628
11490000 0.5405
11500000 0.529
11510000 0.626
11520000 0.6665
11530000 0.6545
11540000 0.655
11550000 0.684
11560000 0.581
11570000 0.528
11580000 0.494
11590000 0.4415
11600000 0.381
11610000 0.317
11620000 0.344
11630000 0.3555
11640000 0.298
11650000 0.264
11660000 0.2585
11670000 0.283
11680000 0.298
11690000 0.311
11700000 0.3675
11710000 0.3385
11720000 0.3315
11730000 0.332
11740000 0.324
11750000 0.309
11760000 0.311
11770000 0.321
11780000 0.3665
11790000 0.379
11800000 0.4375
11810000 0.4275
11820000 0.398
11830000 0.421
11840000 0.4145
11850000 0.467
11860000 0.499
11870000 0.448
11880000 0.466
11890000 0.429
11900000 0.4235
11910000 0.4595
11920000 0.4285
11930000 0.4555
11940000 0.489
11950000 0.4935
11960000 0.487
11970000 0.5875
11980000 0.5535
11990000 0.539
12000000 0.543
12010000 0.5465
12020000 0.6105
12030000 0.6265
12040000 0.642
12050000 0.6465
12060000 0.665
12070000 0.66
12080000 0.6545
12090000 0.699
12100000 0.692
12110000 0.6965
12120000 0.713
12130000 0.694
12140000 0.7175
12150000 0.711
12160000 0.732
12170000 0.657
12180000 0.6855
12190000 0.6655
12200000 0.6575
12210000 0.666
12220000 0.6135
12230000 0.5555
12240000 0.5575
12250000 0.5145
12260000 0.4895
12270000 0.45
12280000 0.365
12290000 0.3345
12300000 0.398
12310000 0.455
12320000 0.4125
12330000 0.4145
12340000 0.357
12350000 0.3305
12360000 0.3315
12370000 0.323
12380000 0.337
12390000 0.35
12400000 0.3505
12410000 0.364
12420000 0.4465
12430000 0.477
12440000 0.53
12450000 0.628
12460000 0.653
12470000 0.6825
12480000 0.7485
12490000 0.7665
12500000 0.744
12510000 0.7285
12520000 0.705
12530000 0.703
12540000 0.719
12550000 0.759
12560000 0.7735
12570000 0.752
12580000 0.7265
12590000 0.7145
12600000 0.7045
12610000 0.6635
12620000 0.615
12630000 0.549
12640000 0.5115
12650000 0.442
12660000 0.43
12670000 0.435
12680000 0.418
12690000 0.416
12700000 0.4035
12710000 0.4365
12720000 0.43
12730000 0.4345
12740000 0.4465
12750000 0.4435
12760000 0.4375
12770000 0.412
12780000 0.4615
12790000 0.53
12800000 0.611
12810000 0.7165
12820000 0.731
12830000 0.7715
12840000 0.7465
12850000 0.786
12860000 0.7995
12870000 0.821
12880000 0.9095
12890000 0.9335
12900000 0.9205
12910000 0.9175
12920000 0.901
12930000 0.899
12940000 0.8975
12950000 0.8885
12960000 0.885
12970000 0.9045
12980000 0.868
12990000 0.8485
13000000 0.8305
13010000 0.807
13020000 0.757
13030000 0.727
13040000 0.7475
13050000 0.75
13060000 0.7635
13070000 0.807
13080000 0.795
13090000 0.8155
13100000 0.803
13110000 0.793
13120000 0.775
13130000 0.812
13140000 0.8015
13150000 0.805
13160000 0.851
13170000 0.8945
13180000 0.9605
13190000 0.9835
13200000 1
13210000 1
13220000 1
13230000 1
13240000 1
13250000 0.995
13260000 0.973
13270000 0.9275
13280000 0.894
13290000 0.8685
13300000 0.849
13310000 0.8015
13320000 0.807
13330000 0.702
13340000 0.622
13350000 0.562
13360000 0.49
13370000 0.3745
13380000 0.379
13390000 0.3315
13400000 0.3125
13410000 0.256
13420000 0.264
13430000 0.261
13440000 0.284
13450000 0.302
13460000 0.253
13470000 0.248
13480000 0.1745
13490000 0.237
13500000 0.3935
13510000 0.565
13520000 0.7145
13530000 0.724
13540000 0.8165
13550000 0.8425
13560000 0.916
13570000 0.933
13580000 0.9515
13590000 0.956
13600000 0.947
13610000 0.958
13620000 0.9475
13630000 0.965
13640000 0.9985
13650000 0.9995
13660000 0.9775
13670000 0.996
13680000 1
13690000 1
13700000 0.961
13710000 0.943
13720000 0.897
13730000 0.847
13740000 0.8225
13750000 0.7465
13760000 0.6885
13770000 0.6295
13780000 0.6225
13790000 0.574
13800000 0.5305
13810000 0.488
13820000 0.376
13830000 0.344
13840000 0.2845
13850000 0.2795
13860000 0.263
13870000 0.2295
13880000 0.223
13890000 0.1975
13900000 0.1745
13910000 0.1645
13920000 0.149
13930000 0.1875
13940000 0.1515
13950000 0.1955
13960000 0.1695
13970000 0.1625
13980000 0.16
13990000 0.1685
14000000 0.1695
14010000 0.1555
14020000 0.183
14030000 0.2225
14040000 0.216
14050000 0.224
14060000 0.2115
14070000 0.2555
14080000 0.241
14090000 0.2115
14100000 0.2155
14110000 0.233
14120000 0.269
14130000 0.2585
14140000 0.286
14150000 0.268
14160000 0.274
14170000 0.3025
14180000 0.291
14190000 0.299
14200000 0.2775
14210000 0.3
14220000 0.301
14230000 0.268
14240000 0.225
14250000 0.254
14260000 0.261
14270000 0.235
14280000 0.264
14290000 0.252
14300000 0.3005
14310000 0.33
14320000 0.358
14330000 0.374
14340000 0.3735
14350000 0.349
14360000 0.3695
14370000 0.3495
14380000 0.411
14390000 0.4065
14400000 0.4025
14410000 0.446
14420000 0.406
14430000 0.381
14440000 0.327
14450000 0.301
14460000 0.3185
14470000 0.249
14480000 0.2025
14490000 0.231
14500000 0.1415
14510000 0.1245
14520000 0.0905
14530000 0.0795
14540000 0.075
14550000 0.0675
14560000 0.0685
14570000 0.044
14580000 0.055
14590000 0.05
14600000 0.0535
14610000 0.0465
14620000 0.044
14630000 0.042
14640000 0.0415
14650000 0.0445
14660000 0.0435
14670000 0.0365
14680000 0.0395
14690000 0.041
14700000 0.0355
14710000 0.039
14720000 0.035
14730000 0.037
14740000 0.033
14750000 0.0365
14760000 0.0415
14770000 0.03
14780000 0.048
14790000 0.0475
14800000 0.0395
14810000 0.0485
14820000 0.07
14830000 0.0925
14840000 0.1285
14850000 0.1185
14860000 0.1335
14870000 0.114
14880000 0.1565
14890000 0.136
14900000 0.142
14910000 0.135
14920000 0.122
14930000 0.082
14940000 0.0875
14950000 0.081
14960000 0.1075
14970000 0.1245
14980000 0.11
14990000 0.1
15000000 0.093
15010000 0.087
15020000 0.07
15030000 0.0775
15040000 0.0795
15050000 0.082
15060000 0.09
15070000 0.107
15080000 0.1225
15090000 0.1875
15100000 0.2025
15110000 0.287
15120000 0.3265
15130000 0.386
15140000 0.4705
15150000 0.495
15160000 0.452
15170000 0.473
15180000 0.501
15190000 0.5085
15200000 0.546
15210000 0.558
15220000 0.5725
15230000 0.5635
15240000 0.511
15250000 0.558
15260000 0.616
15270000 0.5885
15280000 0.617
15290000 0.6275
15300000 0.628
15310000 0.593
15320000 0.579
15330000 0.5755
15340000 0.5165
15350000 0.481
15360000 0.4875
15370000 0.453
15380000 0.399
15390000 0.4085
15400000 0.392
15410000 0.392
15420000 0.3865
15430000 0.376
15440000 0.394
15450000 0.3815
15460000 0.3785
15470000 0.3865
15480000 0.3805
15490000 0.3845
15500000 0.398
15510000 0.41
15520000 0.4065
15530000 0.4195
15540000 0.4135
15550000 0.416
15560000 0.4095
15570000 0.4105
15580000 0.408
15590000 0.4245
15600000 0.437
15610000 0.4375
15620000 0.433
15630000 0.4325
15640000 0.445
15650000 0.452
15660000 0.473
15670000 0.5485
15680000 0.538
15690000 0.581
15700000 0.6515
15710000 0.82
15720000 0.874
15730000 0.891
15740000 0.8975
15750000 0.908
15760000 0.899
15770000 0.89
15780000 0.8815
15790000 0.8435
15800000 0.8285
15810000 0.837
15820000 0.8475
15830000 0.793
15840000 0.752
15850000 0.582
15860000 0.5965
15870000 0.5665
15880000 0.5885
15890000 0.526
15900000 0.4845
15910000 0.424
15920000 0.433
15930000 0.433
15940000 0.421
15950000 0.4005
15960000 0.374
15970000 0.3605
15980000 0.3745
15990000 0.3635
16000000 0.356
16010000 0.363
16020000 0.361
16030000 0.357
16040000 0.3715
16050000 0.378
16060000 0.354
16070000 0.321
16080000 0.3435
16090000 0.3295
16100000 0.4205
16110000 0.4305
16120000 0.4655
16130000 0.458
16140000 0.5255
16150000 0.551
16160000 0.582
16170000 0.613
16180000 0.666
16190000 0.6765
16200000 0.752
16210000 0.8145
16220000 0.846
16230000 0.8485
16240000 0.875
16250000 0.9135
16260000 0.904
16270000 0.9115
16280000 0.9075
16290000 0.893
16300000 0.8715
16310000 0.839
16320000 0.8685
16330000 0.8775
16340000 0.862
16350000 0.8245
16360000 0.715
16370000 0.74
16380000 0.736
16390000 0.787
16400000 0.7465
16410000 0.7245
16420000 0.6895
16430000 0.689
16440000 0.694
16450000 0.6765
16460000 0.683
16470000 0.6785
16480000 0.6495
16490000 0.6535
16500000 0.662
16510000 0.6575
16520000 0.62
16530000 0.618
16540000 0.6255
16550000 0.6405
16560000 0.667
16570000 0.628
16580000 0.6175
16590000 0.5725
16600000 0.584
16610000 0.5515
16620000 0.564
16630000 0.5455
16640000 0.5145
16650000 0.523
16660000 0.498
16670000 0.496
16680000 0.4845
16690000 0.413
16700000 0.3995
16710000 0.396
16720000 0.449
16730000 0.4115
16740000 0.4
16750000 0.4525
16760000 0.4925
16770000 0.607
16780000 0.6605
16790000 0.694
16800000 0.7085
16810000 0.6955
16820000 0.687
16830000 0.6605
16840000 0.63
16850000 0.6235
16860000 0.6305
16870000 0.6315
16880000 0.637
16890000 0.785
16900000 0.7985
16910000 0.8055
16920000 0.8325
16930000 0.771
16940000 0.7275
16950000 0.6435
16960000 0.638
16970000 0.6025
16980000 0.507
16990000 0.466
17000000 0.3965
17010000 0.3275
17020000 0.318
17030000 0.2705
17040000 0.248
17050000 0.1745
17060000 0.157
17070000 0.1585
17080000 0.129
17090000 0.0775
17100000 0.0805
17110000 0.0885
17120000 0.0915
17130000 0.1035
17140000 0.1115
17150000 0.125
17160000 0.1365
17170000 0.1575
17180000 0.166
17190000 0.1615
17200000 0.201
17210000 0.222
17220000 0.23
17230000 0.326
17240000 0.391
17250000 0.4035
17260000 0.468
17270000 0.51
17280000 0.577
17290000 0.6175
17300000 0.6115
17310000 0.6355
17320000 0.6545
17330000 0.7785
17340000 0.887
17350000 0.955
17360000 0.936
17370000 0.949
17380000 0.937
17390000 0.937
17400000 0.934
17410000 0.913
17420000 0.9195
17430000 0.9075
17440000 0.8705
17450000 0.8305
17460000 0.785
17470000 0.7525
17480000 0.6545
17490000 0.649
17510000 0.5905
17520000 0.544
17530000 0.4435
17540000 0.418
17550000 0.264
17560000 0.231
17570000 0.2625
17580000 0.3285
17590000 0.363
17600000 0.343
17610000 0.362
17620000 0.32
17630000 0.3855
17640000 0.395
17650000 0.4475
17660000 0.441
17670000 0.409
17680000 0.4155
17690000 0.411
17700000 0.455
17710000 0.4665
17720000 0.455
17730000 0.47
17740000 0.4225
17750000 0.3975
17760000 0.3985
17770000 0.378
17780000 0.3065
17790000 0.3105
17800000 0.3465
17810000 0.445
17820000 0.4495
17830000 0.3825
17840000 0.3445
17850000 0.3385
17860000 0.387
17870000 0.456
17880000 0.4465
17890000 0.427
17900000 0.4005
17910000 0.326
17920000 0.371
17930000 0.4545
17940000 0.478
17950000 0.4765
17960000 0.5165
17970000 0.5535
17980000 0.5535
17990000 0.5595
18000000 0.536
18010000 0.461
18020000 0.4215
18030000 0.4695
18040000 0.479
18050000 0.505
18060000 0.4875
18070000 0.461
18080000 0.4895
18090000 0.4895
18100000 0.532
18110000 0.5945
18120000 0.6015
18130000 0.5435
18140000 0.5615
18150000 0.536
18160000 0.5175
18170000 0.506
18180000 0.4585
18190000 0.435
18200000 0.4745
18210000 0.5635
18220000 0.5835
18230000 0.605
18240000 0.6245
18250000 0.6195
18260000 0.6075
18270000 0.614
18280000 0.6545
18290000 0.7325
18300000 0.7145
18310000 0.6575
18320000 0.6025
18330000 0.654
18340000 0.6525
18350000 0.6575
18360000 0.6405
18370000 0.6545
18380000 0.662
18390000 0.7155
18400000 0.7065
18410000 0.714
18420000 0.693
18430000 0.643
18440000 0.631
18450000 0.6145
18460000 0.566
18470000 0.5925
18480000 0.5555
18490000 0.489
18500000 0.431
18510000 0.4465
18520000 0.401
18530000 0.3895
18540000 0.3365
18550000 0.3635
18560000 0.3675
18570000 0.375
18580000 0.3235
18590000 0.3155
18600000 0.3235
18610000 0.3035
18620000 0.281
18630000 0.3405
18640000 0.4965
18650000 0.453
18660000 0.484
18670000 0.424
18680000 0.4025
18690000 0.401
18700000 0.5035
18710000 0.5355
18720000 0.69
18730000 0.6685
18740000 0.669
18750000 0.736
18760000 0.754
18770000 0.719
18780000 0.7
18790000 0.6845
18800000 0.6175
18810000 0.636
18820000 0.6715
18830000 0.573
18840000 0.55
18850000 0.5615
18860000 0.531
18870000 0.5665
18880000 0.56
18890000 0.581
18900000 0.584
18910000 0.569
18920000 0.523
18930000 0.5325
18940000 0.594
18950000 0.494
18960000 0.4855
18970000 0.4905
18980000 0.487
18990000 0.449
19000000 0.479
19010000 0.45
19020000 0.3855
19030000 0.4105
19040000 0.2685
19050000 0.229
19060000 0.216
19070000 0.25
19080000 0.2715
19090000 0.264
19100000 0.224
19110000 0.2125
19120000 0.167
19130000 0.149
19140000 0.1015
19150000 0.123
19160000 0.083
19170000 0.198
19180000 0.2545
19190000 0.2845
19200000 0.2615
19210000 0.2815
19220000 0.2555
19230000 0.2085
19240000 0.26
19250000 0.283
19260000 0.257
19270000 0.2455
19280000 0.332
19290000 0.346
19300000 0.5645
19310000 0.6095
19320000 0.6725
19330000 0.7845
19340000 0.8195
19350000 0.8845
19360000 0.9105
19370000 0.9295
19380000 0.935
19390000 0.955
19400000 0.977
19410000 0.9835
19420000 0.991
19430000 0.9965
19440000 0.998
19450000 0.9995
19460000 1
19470000 0.9995
19480000 0.9895
19490000 0.9785
19500000 0.8615
19510000 0.812
19520000 0.7885
19530000 0.7155
19540000 0.6055
19550000 0.469
19560000 0.3775
19570000 0.3155
19580000 0.2685
19590000 0.203
19600000 0.1745
19610000 0.106
19620000 0.067
19630000 0.0685
19640000 0.084
19650000 0.0775
19660000 0.0575
19670000 0.062
19680000 0.0395
19690000 0.081
19700000 0.128
19710000 0.199
19720000 0.2135
19730000 0.2645
19740000 0.284
19750000 0.2915
19760000 0.218
19770000 0.172
19780000 0.2005
19790000 0.182
19800000 0.2535
19810000 0.364
19820000 0.4075
19830000 0.407
19840000 0.4835
19850000 0.48
19860000 0.524
19870000 0.5855
19880000 0.663
19890000 0.6135
19900000 0.6055
19910000 0.5995
19920000 0.669
19930000 0.6765
19940000 0.6445
19950000 0.6025
19960000 0.6915
19970000 0.6835
19980000 0.751
19990000 0.802
20000000 0.8245
20010000 0.8255
20020000 0.8335
20030000 0.846
20040000 0.751
20050000 0.7575
20060000 0.728
20070000 0.674
20080000 0.6735
20090000 0.698
20100000 0.676
20110000 0.5845
20120000 0.5565
20130000 0.5605
20140000 0.592
20150000 0.6875
20160000 0.623
20170000 0.6435
20180000 0.582
20190000 0.6455
20200000 0.7205
20210000 0.7815
20220000 0.7885
20230000 0.86
20240000 0.8645
20250000 0.8585
20260000 0.8485
20270000 0.8415
20280000 0.7965
20290000 0.7865
20300000 0.769
20310000 0.7905
20320000 0.782
20330000 0.769
20340000 0.7485
20350000 0.7115
20360000 0.651
20370000 0.62
20380000 0.595
20390000 0.568
20400000 0.5315
20410000 0.469
20420000 0.4285
20430000 0.406
20440000 0.3945
20450000 0.3745
20460000 0.337
20470000 0.336
20480000 0.358
20490000 0.353
20500000 0.3815
20510000 0.367
20520000 0.3635
20530000 0.373
20540000 0.377
20550000 0.371
20560000 0.378
20570000 0.41
20580000 0.417
20590000 0.4235
20600000 0.4475
20610000 0.4755
20620000 0.4685
20630000 0.4705
20640000 0.509
20650000 0.54
20660000 0.568
20670000 0.561
20680000 0.52
20690000 0.4625
20700000 0.3985
20710000 0.403
20720000 0.34
20730000 0.369
20740000 0.379
20750000 0.3455
20760000 0.34
20770000 0.332
20780000 0.358
20790000 0.4355
20800000 0.3995
20810000 0.3265
20820000 0.374
20830000 0.3825
20840000 0.369
20850000 0.3265
20860000 0.3295
20870000 0.4155
20880000 0.4015
20890000 0.394
20900000 0.3585
20910000 0.349
20920000 0.356
20930000 0.3045
20940000 0.3305
20950000 0.3545
20960000 0.385
20970000 0.3655
20980000 0.3585
20990000 0.312
21000000 0.325
21010000 0.348
21020000 0.314
21030000 0.342
21040000 0.3345
21050000 0.38
21060000 0.355
21070000 0.318
21080000 0.2445
21090000 0.235
21100000 0.2815
21110000 0.264
21120000 0.331
21130000 0.339
21140000 0.3295
21150000 0.32
21160000 0.3235
21170000 0.3845
21180000 0.3765
21190000 0.441
21200000 0.4365
21210000 0.4805
21220000 0.51
21230000 0.44
21240000 0.43
21250000 0.3095
21260000 0.3065
21270000 0.284
21280000 0.3475
21290000 0.412
21300000 0.421
21310000 0.407
21320000 0.323
21330000 0.322
21340000 0.353
21350000 0.3815
21360000 0.3955
21370000 0.3425
21380000 0.3175
21390000 0.299
21400000 0.274
21410000 0.185
21420000 0.15
21430000 0.1145
21440000 0.1135
21450000 0.136
21460000 0.1025
21470000 0.059
21480000 0.0355
21490000 0.04
21500000 0.0625
21510000 0.0655
21520000 0.141
21530000 0.221
21540000 0.284
21550000 0.261
21560000 0.21
21570000 0.1835
21580000 0.2065
21590000 0.255
21600000 0.269
21610000 0.3875
21620000 0.503
21630000 0.5305
21640000 0.611
21650000 0.6285
21660000 0.6675
21670000 0.7495
21680000 0.7795
21690000 0.821
21700000 0.7665
21710000 0.783
21720000 0.719
21730000 0.644
21740000 0.617
21750000 0.6185
21760000 0.626
21770000 0.6475
21780000 0.714
21790000 0.7545
21800000 0.8415
21810000 0.844
21820000 0.8415
21830000 0.8375
21840000 0.832
21850000 0.836
21860000 0.8135
21870000 0.83
21880000 0.8225
21890000 0.8205
21900000 0.8385
21910000 0.843
21920000 0.8175
21930000 0.8025
21940000 0.8045
21950000 0.816
21960000 0.838
21970000 0.8415
21980000 0.826
21990000 0.7755
22000000 0.664
22010000 0.5665
22020000 0.5155
22030000 0.373
22040000 0.3265
22050000 0.2965
22060000 0.2665
22070000 0.2395
22080000 0.232
22090000 0.1975
22100000 0.1945
22110000 0.214
22120000 0.148
22130000 0.1295
22140000 0.1145
22150000 0.0645
22160000 0.0655
22170000 0.059
22180000 0.0505
22190000 0.047
22200000 0.041
22210000 0.052
22220000 0.0675
22230000 0.141
22240000 0.135
22250000 0.1775
22260000 0.219
22270000 0.276
22280000 0.3095
22290000 0.3925
22300000 0.3955
22310000 0.476
22320000 0.4985
22330000 0.5365
22340000 0.628
22350000 0.64
22360000 0.653
22370000 0.7015
22380000 0.7535
22390000 0.7865
22400000 0.805
22410000 0.8465
22420000 0.8535
22430000 0.8445
22440000 0.8505
22450000 0.842
22460000 0.851
22470000 0.837
22480000 0.7925
22490000 0.7465
22500000 0.7515
22510000 0.737
22520000 0.6685
22530000 0.7045
22540000 0.609
22550000 0.673
22560000 0.805
22570000 0.7765
22580000 0.7535
22590000 0.6615
22600000 0.735
22610000 0.7465
22620000 0.76
22630000 0.7445
22640000 0.737
22650000 0.7475
22660000 0.793
22670000 0.812
22680000 0.821
22690000 0.7975
22700000 0.766
22710000 0.7445
22720000 0.78
22730000 0.8255
22740000 0.882
22750000 0.828
22760000 0.7505
22770000 0.746
22780000 0.7275
22790000 0.705
22800000 0.6485
22810000 0.6465
22820000 0.701
22830000 0.702
22840000 0.7135
22850000 0.6785
22860000 0.652
22870000 0.654
22880000 0.6245
22890000 0.595
22900000 0.6175
22910000 0.6425
22920000 0.6145
22930000 0.591
22940000 0.5485
22950000 0.583
22960000 0.575
22970000 0.5475
22980000 0.5865
22990000 0.6305
23000000 0.677
23010000 0.683
23020000 0.667
23030000 0.6015
23040000 0.591
23050000 0.5285
23060000 0.5115
23070000 0.486
23080000 0.505
23090000 0.522
23100000 0.5245
23110000 0.5165
23120000 0.5105
23130000 0.5205
23140000 0.476
23150000 0.378
23160000 0.3105
23170000 0.324
23180000 0.3035
23190000 0.3135
23200000 0.302
23210000 0.307
23220000 0.2525
23230000 0.3255
23240000 0.342
23250000 0.394
23260000 0.396
23270000 0.4615
23280000 0.454
23290000 0.4465
23300000 0.451
23310000 0.456
23320000 0.468
23330000 0.5525
23340000 0.55
23350000 0.5235
23360000 0.609
23370000 0.585
23380000 0.6115
23390000 0.6075
23400000 0.717
23410000 0.77
23420000 0.798
23430000 0.774
23440000 0.6855
23450000 0.6445
23460000 0.642
23470000 0.6005
23480000 0.576
23490000 0.586
23500000 0.5635
23510000 0.559
23520000 0.517
23530000 0.4155
23540000 0.3705
23550000 0.3865
23560000 0.309
23570000 0.274
23580000 0.246
23590000 0.1595
23600000 0.141
23610000 0.1095
23620000 0.0905
23630000 0.0405
23640000 0.014
23650000 0.0205
23660000 0.027
23670000 0.027
23680000 0.04
23690000 0.0545
23700000 0.0975
23710000 0.111
23720000 0.132
23730000 0.1305
23740000 0.1225
23750000 0.11
23760000 0.1105
23770000 0.096
23780000 0.1245
23790000 0.109
23800000 0.148
23810000 0.155
23820000 0.1405
23830000 0.2135
23840000 0.171
23850000 0.1385
23860000 0.1395
23870000 0.1535
23880000 0.1365
23890000 0.109
23900000 0.0645
23910000 0.056
23920000 0.0675
23930000 0.0835
23940000 0.101
23950000 0.1135
23960000 0.1145
23970000 0.1055
23980000 0.093
23990000 0.108
24000000 0.1145
24010000 0.105
24020000 0.146
24030000 0.1675
24040000 0.196
24050000 0.1905
24060000 0.264
24070000 0.301
24080000 0.3315
24090000 0.3445
24100000 0.3845
24110000 0.4555
24120000 0.457
24130000 0.4305
24140000 0.368
24150000 0.3835
24160000 0.424
24170000 0.4245
24180000 0.424
24190000 0.4175
24200000 0.427
24210000 0.434
24220000 0.419
24230000 0.3985
24240000 0.416
24250000 0.4005
24260000 0.434
24270000 0.406
24280000 0.36
24290000 0.2965
24300000 0.279
24310000 0.205
24320000 0.1835
24330000 0.169
24340000 0.173
24350000 0.202
24360000 0.2935
24370000 0.346
24380000 0.3775
24390000 0.3865
24400000 0.4305
24410000 0.4305
24420000 0.533
24430000 0.6505
24440000 0.722
24450000 0.788
24460000 0.8055
24470000 0.809
24480000 0.814
24490000 0.8785
24500000 0.9305
24510000 0.936
24520000 0.909
24530000 0.9195
24540000 0.9245
24550000 0.9455
24560000 0.9175
24570000 0.8895
24580000 0.867
24590000 0.8865
24600000 0.864
24610000 0.874
24620000 0.8665
24630000 0.835
24640000 0.7755
24650000 0.751
24660000 0.7355
24670000 0.717
24680000 0.6995
24690000 0.663
24700000 0.5935
24710000 0.6105
24720000 0.5925
24730000 0.592
24740000 0.5645
24750000 0.609
24760000 0.707
24770000 0.771
24780000 0.794
24790000 0.775
24800000 0.7055
24810000 0.6465
24820000 0.6185
24830000 0.623
24840000 0.568
24850000 0.5455
24860000 0.553
24870000 0.5515
24880000 0.554
24890000 0.5945
24900000 0.6245
24910000 0.6505
24920000 0.6765
24930000 0.687
24940000 0.6945
24950000 0.705
24960000 0.682
24970000 0.684
24980000 0.6965
24990000 0.7425
25000000 0.7905
25010000 0.8195
25020000 0.845
25030000 0.8605
25040000 0.881
25050000 0.89
25060000 0.887
25070000 0.892
25080000 0.8905
25090000 0.8975
25110000 0.899
25120000 0.836
25130000 0.8365
25140000 0.8135
25150000 0.834
25160000 0.763
25170000 0.764
25180000 0.758
25190000 0.752
25200000 0.7255
25210000 0.6835
25220000 0.634
25230000 0.6305
25240000 0.5665
25250000 0.541
25260000 0.5355
25270000 0.5615
25280000 0.59
25290000 0.614
25300000 0.631
25310000 0.6435
25320000 0.6035
25330000 0.6365
25340000 0.6005
25350000 0.613
25360000 0.6245
25370000 0.583
25380000 0.5815
25390000 0.5995
25400000 0.6485
25410000 0.6905
25420000 0.668
25430000 0.6735
25440000 0.6705
25450000 0.658
25460000 0.686
25470000 0.6785
25480000 0.658
25490000 0.67
25500000 0.6465
25510000 0.6485
25520000 0.6335
25530000 0.5685
25540000 0.612
25550000 0.6235
25560000 0.616
25570000 0.617
25580000 0.6885
25590000 0.639
25600000 0.6325
25610000 0.6365
25620000 0.722
25630000 0.762
25640000 0.8145
25650000 0.8335
25660000 0.8595
25670000 0.8735
25680000 0.8665
25690000 0.848
25700000 0.858
25710000 0.8465
25720000 0.8375
25730000 0.89
25740000 0.852
25750000 0.8455
25760000 0.843
25770000 0.841
25780000 0.8185
25790000 0.814
25800000 0.828
25810000 0.7765
25820000 0.7165
25830000 0.6255
25840000 0.5615
25850000 0.5555
25860000 0.416
25870000 0.336
25880000 0.309
25890000 0.4155
25900000 0.4675
25910000 0.44
25920000 0.4325
25930000 0.4555
25940000 0.5175
25950000 0.505
25960000 0.5035
25970000 0.4825
25980000 0.455
25990000 0.408
26000000 0.3945
26010000 0.3865
26020000 0.397
26030000 0.391
26040000 0.385
26050000 0.309
26060000 0.2895
26070000 0.2935
26080000 0.293
26090000 0.2495
26100000 0.1535
26110000 0.2155
26120000 0.2655
26130000 0.2625
26140000 0.2635
26150000 0.256
26160000 0.2585
26170000 0.2855
26180000 0.2485
26190000 0.269
26200000 0.284
26210000 0.305
26220000 0.358
26230000 0.353
26240000 0.3405
26250000 0.3275
26260000 0.3435
26270000 0.335
26280000 0.321
26290000 0.163
26300000 0.0565
26310000 0.006
26320000 0.01
26330000 0.0125
26340000 0.042
26350000 0.0855
26360000 0.11
26370000 0.1285
26380000 0.1825
26390000 0.235
26400000 0.2625
26410000 0.2795
26420000 0.3225
26430000 0.376
26440000 0.353
26450000 0.339
26460000 0.2605
26470000 0.237
26480000 0.252
26490000 0.2485
26500000 0.28
26510000 0.3155
26520000 0.4575
26530000 0.652
26540000 0.7945
26550000 0.818
26560000 0.8835
26570000 0.9005
26580000 0.902
26590000 0.9095
26600000 0.8945
26610000 0.911
26620000 0.9105
26630000 0.9165
26640000 0.914
26650000 0.906
26660000 0.9175
26670000 0.902
26680000 0.8725
26690000 0.8355
26700000 0.7865
26710000 0.737
26720000 0.569
26730000 0.507
26740000 0.4495
26750000 0.3945
26760000 0.2935
26770000 0.2435
26780000 0.1955
26790000 0.181
26800000 0.148
26810000 0.1145
26820000 0.0585
26830000 0.0005
26840000 0
26850000 0
26860000 0
26870000 0
26880000 0
26890000 0
26900000 0
26910000 0
26920000 0.006
26930000 0.018
26940000 0.032
26950000 0.048
26960000 0.1045
26970000 0.147
26980000 0.1465
26990000 0.1675
27000000 0.182
27010000 0.2375
27020000 0.305
27030000 0.3745
27040000 0.444
27050000 0.4445
27060000 0.453
27070000 0.525
27080000 0.5875
27090000 0.598
27100000 0.5845
27110000 0.539
27120000 0.5275
27130000 0.5305
27140000 0.52
27150000 0.5035
27160000 0.606
27170000 0.6725
27180000 0.7495
27190000 0.847
27200000 0.86
27210000 0.8745
27220000 0.879
27230000 0.901
27240000 0.905
27250000 0.927
27260000 0.9455
27270000 0.95
27280000 0.9285
27290000 0.905
27300000 0.907
27310000 0.9095
27320000 0.895
27330000 0.9015
27340000 0.844
27350000 0.8495
27360000 0.7605
27370000 0.687
27380000 0.608
27390000 0.475
27400000 0.4575
27410000 0.477
27420000 0.4565
27430000 0.398
27440000 0.4435
27450000 0.4125
27460000 0.3395
27470000 0.2995
27480000 0.347
27490000 0.3965
27500000 0.413
27510000 0.4905
27520000 0.4095
27530000 0.4465
27540000 0.441
27550000 0.413
27560000 0.4225
27570000 0.4415
27580000 0.4345
27590000 0.4555
27600000 0.453
27610000 0.437
27620000 0.4525
27630000 0.476
27640000 0.465
27650000 0.521
27660000 0.6055
27670000 0.6175
27680000 0.6375
27690000 0.637
27700000 0.674
27710000 0.6235
27720000 0.683
27730000 0.683
27740000 0.6915
27750000 0.7355
27760000 0.7375
27770000 0.716
27780000 0.7225
27790000 0.723
27800000 0.699
27810000 0.6775
27820000 0.6655
27830000 0.6475
27840000 0.6575
27850000 0.601
27860000 0.482
27870000 0.499
27880000 0.4335
27890000 0.424
27900000 0.4675
27910000 0.48
27920000 0.544
27930000 0.5045
27940000 0.5345
27950000 0.579
27960000 0.579
27970000 0.593
27980000 0.6365
27990000 0.625
28000000 0.698
28010000 0.726
28020000 0.7575
28030000 0.756
28040000 0.775
28050000 0.7745
28060000 0.7575
28070000 0.749
28080000 0.7605
28090000 0.7415
28100000 0.6945
28110000 0.695
28120000 0.638
28130000 0.6485
28140000 0.6385
28150000 0.638
28160000 0.6465
28170000 0.648
28180000 0.6415
28190000 0.6675
28200000 0.6475
28210000 0.647
28220000 0.6355
28230000 0.6525
28240000 0.6215
28250000 0.642
28260000 0.686
28270000 0.685
28280000 0.697
28290000 0.684
28300000 0.6915
28310000 0.7005
28320000 0.7085
28330000 0.727
28340000 0.746
28350000 0.7865
28360000 0.7585
28370000 0.761
28380000 0.7665
28390000 0.7785
28400000 0.836
28410000 0.834
28420000 0.84
28430000 0.8735
28440000 0.8615
28450000 0.8215
28460000 0.7175
28470000 0.716
28480000 0.661
28490000 0.6375
28500000 0.628
28510000 0.5565
28520000 0.5225
28530000 0.4315
28540000 0.346
28550000 0.2645
28560000 0.2675
28570000 0.208
28580000 0.217
28590000 0.296
28600000 0.286
28610000 0.262
28620000 0.277
28630000 0.2325
28640000 0.254
28650000 0.2805
28660000 0.3055
28670000 0.315
28680000 0.3795
28690000 0.4255
28700000 0.4635
28710000 0.4745
28720000 0.5915
28730000 0.6495
28740000 0.7085
28750000 0.8195
28760000 0.839
28770000 0.845
28780000 0.8225
28790000 0.8135
28800000 0.832
28810000 0.816
28820000 0.8025
28830000 0.795
28840000 0.7905
28850000 0.7765
28860000 0.792
28870000 0.781
28880000 0.759
28890000 0.786
28900000 0.799
28910000 0.787
28920000 0.7055
28930000 0.728
28940000 0.6845
28950000 0.638
28960000 0.6045
28970000 0.589
28980000 0.5945
28990000 0.5435
29000000 0.5175
29010000 0.462
29020000 0.4345
29030000 0.37
29040000 0.3495
29050000 0.3225
29060000 0.3055
29070000 0.2815
29080000 0.239
29090000 0.264
29100000 0.253
29110000 0.3175
29120000 0.2875
29130000 0.3725
29140000 0.384
29150000 0.4045
29160000 0.389
29170000 0.474
29180000 0.5055
29190000 0.5065
29200000 0.511
29210000 0.55
29220000 0.5425
29230000 0.537
29240000 0.5445
29250000 0.5185
29260000 0.486
29270000 0.504
29280000 0.4585
29290000 0.3225
29300000 0.2085
29310000 0.167
29320000 0.1275
29330000 0.113
29340000 0.0865
29350000 0.0825
29360000 0.0675
29370000 0.032
29380000 0.02
29390000 0.0175
29400000 0.0205
29410000 0.011
29420000 0.0255
29430000 0.0305
29440000 0.0285
29450000 0.048
29460000 0.058
29470000 0.073
29480000 0.0825
29490000 0.083
29500000 0.1185
29510000 0.0935
29520000 0.1165
29530000 0.1265
29540000 0.1315
29550000 0.121
29560000 0.1285
29570000 0.1425
29580000 0.121
29590000 0.1375
29600000 0.123
29610000 0.127
29620000 0.113
29630000 0.115
29640000 0.1245
29650000 0.1285
29660000 0.1375
29670000 0.149
29680000 0.218
29690000 0.2085
29700000 0.179
29710000 0.158
29720000 0.167
29730000 0.168
29740000 0.1535
29750000 0.156
29760000 0.196
29770000 0.1895
29780000 0.203
29790000 0.24
29800000 0.3215
29810000 0.2925
29820000 0.3305
29830000 0.388
29840000 0.373
29850000 0.3435
29860000 0.29
29870000 0.296
29880000 0.2775
29890000 0.254
29900000 0.2525
29910000 0.2135
29920000 0.2145
29930000 0.2115
29940000 0.196
29950000 0.1615
29960000 0.302
29970000 0.327
29980000 0.268
29990000 0.2485
30000000 0.3335
30010000 0.3955
30020000 0.4195
30030000 0.4735
30040000 0.51
30050000 0.516
30060000 0.5165
30070000 0.491
30080000 0.478
30090000 0.468
30100000 0.4805
30110000 0.523
30120000 0.5135
30130000 0.541
30140000 0.6025
30150000 0.6205
30160000 0.608
30170000 0.616
30180000 0.6895
30190000 0.76
30200000 0.7495
30210000 0.749
30220000 0.746
30230000 0.715
30240000 0.6175
30250000 0.586
30260000 0.627
30270000 0.6545
30280000 0.7685
30290000 0.802
30300000 0.809
30310000 0.8165
30320000 0.8285
30330000 0.795
30340000 0.7205
30350000 0.6835
30360000 0.692
30370000 0.6945
30380000 0.7075
30390000 0.6545
30400000 0.7045
30410000 0.6805
30420000 0.728
30430000 0.824
30440000 0.818
30450000 0.8025
30460000 0.7885
30470000 0.77
30480000 0.699
30490000 0.669
30500000 0.6935
30510000 0.6695
30520000 0.6815
30530000 0.779
30540000 0.821
30550000 0.8125
30560000 0.7215
30570000 0.7105
30580000 0.648
30590000 0.6205
30600000 0.552
30610000 0.563
30620000 0.59
30630000 0.6
30640000 0.6305
30650000 0.595
30660000 0.6075
30670000 0.673
30680000 0.696
30690000 0.687
30700000 0.673
30710000 0.692
30720000 0.6345
30730000 0.578
30740000 0.5265
30750000 0.5515
30760000 0.666
30770000 0.685
30780000 0.6975
30790000 0.7025
30800000 0.683
30810000 0.67
30820000 0.609
30830000 0.544
30840000 0.5575
30850000 0.551
30860000 0.5015
30870000 0.488
30880000 0.4515
30890000 0.4335
30900000 0.38
30910000 0.3475
30920000 0.283
30930000 0.248
30940000 0.2065
30950000 0.161
30960000 0.1475
30970000 0.135
30980000 0.1135
30990000 0.1125
31000000 0.1395
31010000 0.1205
31020000 0.145
31030000 0.17
31040000 0.16
31050000 0.1755
31060000 0.1785
31070000 0.1775
31080000 0.2215
31090000 0.2635
31100000 0.2855
31110000 0.2775
31120000 0.3195
31130000 0.325
31140000 0.4015
31150000 0.4505
31160000 0.5255
31170000 0.5505
31180000 0.549
31190000 0.5515
31200000 0.5475
31210000 0.56
31220000 0.5645
31230000 0.5795
31240000 0.5945
31250000 0.552
31260000 0.5485
31270000 0.5715
31280000 0.5445
31290000 0.561
31300000 0.5245
31310000 0.5555
31320000 0.537
31330000 0.495
31340000 0.471
31350000 0.46
31360000 0.4445
31370000 0.436
31380000 0.4365
31390000 0.429
31400000 0.4075
31410000 0.3705
31420000 0.3685
31430000 0.3585
31440000 0.3515
31450000 0.3625
31460000 0.3475
31470000 0.3445
31480000 0.375
31490000 0.424
31500000 0.4145
31510000 0.3845
31520000 0.375
31530000 0.3775
31540000 0.432
31550000 0.485
31560000 0.483
31570000 0.489
31580000 0.464
31590000 0.458
31600000 0.457
31610000 0.479
31620000 0.4495
31630000 0.3965
31640000 0.432
31650000 0.3855
31660000 0.4045
31670000 0.4045
31680000 0.314
31690000 0.265
31700000 0.2505
31710000 0.24
31720000 0.209
31730000 0.2275
31740000 0.197
31750000 0.1975
31760000 0.2135
31770000 0.197
31780000 0.176
31790000 0.197
31800000 0.229
31810000 0.1645
31820000 0.1555
31830000 0.148
31840000 0.149
31850000 0.145
31860000 0.1385
31870000 0.135
31880000 0.12
31890000 0.1385
31900000 0.126
31910000 0.129
31920000 0.134
31930000 0.1785
31940000 0.158
31950000 0.149
31960000 0.1395
31970000 0.231
31980000 0.2835
31990000 0.3225
32000000 0.33
32010000 0.382
32020000 0.404
32030000 0.445
32040000 0.481
32050000 0.449
32060000 0.446
32070000 0.4565
32080000 0.502
32090000 0.5595
32100000 0.544
32110000 0.6235
32120000 0.6715
32130000 0.641
32140000 0.615
32150000 0.64
32160000 0.6095
32170000 0.542
32180000 0.497
32190000 0.513
32200000 0.5105
32210000 0.4895
32220000 0.4875
32230000 0.5195
32240000 0.5105
32250000 0.543
32260000 0.557
32270000 0.5425
32280000 0.5005
32290000 0.4895
32300000 0.509
32310000 0.4855
32320000 0.595
32330000 0.562
32340000 0.6085
32350000 0.518
32360000 0.5405
32370000 0.5875
32380000 0.5995
32390000 0.615
32400000 0.6005
32410000 0.627
32420000 0.619
32430000 0.6305
32440000 0.6125
32450000 0.6235
32460000 0.6645
32470000 0.724
32480000 0.7955
32490000 0.8185
32500000 0.778
32510000 0.709
32520000 0.626
32530000 0.6415
32540000 0.6605
32550000 0.674
32560000 0.6925
32570000 0.7205
32580000 0.697
32590000 0.6795
32600000 0.6445
32610000 0.599
32620000 0.564
32630000 0.5805
32640000 0.644
32650000 0.7035
32660000 0.728
32670000 0.753
32680000 0.753
32690000 0.756
32710000 0.8015
32720000 0.8505
32730000 0.873
32740000 0.93
32750000 0.9265
32760000 0.9175
32770000 0.917
32780000 0.8765
32790000 0.7945
32800000 0.783
32810000 0.747
32820000 0.7515
32830000 0.7275
32840000 0.6895
32850000 0.606
32860000 0.5395
32870000 0.5125
32880000 0.4565
32890000 0.445
32900000 0.377
32910000 0.3925
32920000 0.381
32930000 0.397
32940000 0.345
32950000 0.407
32960000 0.4265
32970000 0.4355
32980000 0.4745
32990000 0.4845
33000000 0.484
33010000 0.5
33020000 0.5
33030000 0.5
33040000 0.5
33050000 0.5
33060000 0.5
33070000 0.5
33080000 0.5
33090000 0.5
33100000 0.5
33110000 0.5
33120000 0.5
33130000 0.5
33140000 0.5
33150000 0.5
33160000 0.5
33170000 0.5
33180000 0.5
33190000 0.5
33200000 0.5
33210000 0.5
33220000 0.497
33230000 0.484
33240000 0.42
33250000 0.393
33260000 0.3315
33270000 0.2855
33280000 0.2505
33290000 0.2465
33300000 0.29
33310000 0.3415
33320000 0.443
33330000 0.5435
33340000 0.5605
33350000 0.5245
33360000 0.5065
33370000 0.518
33380000 0.507
33390000 0.4985
33400000 0.5305
33410000 0.55
33420000 0.5335
33430000 0.518
33440000 0.5725
33450000 0.5085
33460000 0.4895
33470000 0.5065
33480000 0.559
33490000 0.5405
33500000 0.5105
33510000 0.4715
33520000 0.43
33530000 0.4255
33540000 0.419
33550000 0.4215
33560000 0.3965
33570000 0.391
33580000 0.4085
33590000 0.387
33600000 0.3835
33610000 0.416
33620000 0.441
33630000 0.475
33640000 0.4875
33650000 0.496
33660000 0.4995
33670000 0.4575
33680000 0.4625
33690000 0.445
33700000 0.435
33710000 0.458
33720000 0.4645
33730000 0.4595
33740000 0.4745
33750000 0.4635
33760000 0.493
33770000 0.577
33780000 0.5565
33790000 0.5455
33800000 0.504
33810000 0.478
33820000 0.4775
33830000 0.4205
33840000 0.414
33850000 0.406
33860000 0.3675
33870000 0.3755
33880000 0.352
33890000 0.319
33900000 0.2615
33910000 0.2185
33920000 0.172
33930000 0.1685
33940000 0.138
33950000 0.146
33960000 0.121
33970000 0.079
33980000 0.0605
33990000 0.101
34000000 0.0815
34010000 0.0875
34020000 0.08
34030000 0.077
34040000 0.0645
34050000 0.0565
34060000 0.0825
34070000 0.1075
34080000 0.1385
34090000 0.1815
34100000 0.2565
34110000 0.392
34120000 0.6005
34130000 0.6235
34140000 0.564
34150000 0.544
34160000 0.545
34170000 0.6185
34180000 0.632
34190000 0.62
34200000 0.6385
34210000 0.652
34220000 0.6645
34230000 0.669
34240000 0.7465
34250000 0.72
34260000 0.66
34270000 0.6005
34280000 0.6
34290000 0.719
34300000 0.7985
34310000 0.8175
34320000 0.7865
34330000 0.764
34340000 0.7865
34350000 0.8175
34360000 0.844
34370000 0.8145
34380000 0.7775
34390000 0.776
34400000 0.814
34410000 0.776
34420000 0.802
34430000 0.832
34440000 0.832
34450000 0.897
34460000 0.9065
34470000 0.892
34480000 0.8845
34490000 0.834
34500000 0.724
34510000 0.637
34520000 0.6115
34530000 0.5775
34540000 0.6385
34550000 0.652
34560000 0.625
34570000 0.6025
34580000 0.615
34590000 0.681
34600000 0.653
34610000 0.7275
34620000 0.769
34630000 0.761
34640000 0.772
34650000 0.7355
34660000 0.7245
34670000 0.748
34680000 0.785
34690000 0.7665
34700000 0.7605
34710000 0.77
34720000 0.7855
34730000 0.8255
34740000 0.7685
34750000 0.7315
34760000 0.6935
34770000 0.6525
34780000 0.644
34790000 0.5765
34800000 0.566
34810000 0.5435
34820000 0.536
34830000 0.5485
34840000 0.549
34850000 0.5845
34860000 0.5845
34870000 0.614
34880000 0.5625
34890000 0.5795
34900000 0.593
34910000 0.5625
34920000 0.5835
34930000 0.577
34940000 0.622
34950000 0.6675
34960000 0.803
34970000 0.8235
34980000 0.8415
34990000 0.8345
35000000 0.7995
35010000 0.7585
35020000 0.6315
35030000 0.592
35040000 0.5525
35050000 0.529
35060000 0.526
35070000 0.4745
35080000 0.49
35090000 0.4295
35100000 0.424
35110000 0.465
35120000 0.5155
35130000 0.5815
35140000 0.6185
35150000 0.546
35160000 0.428
35170000 0.513
35180000 0.647
35190000 0.668
35200000 0.7745
35210000 0.832
35220000 0.898
35230000 0.9835
35240000 0.9985
35250000 0.9985
35260000 1
35270000 1
35280000 1
35290000 1
35300000 1
35310000 1
35320000 0.9965
35330000 0.994
35340000 0.986
35350000 0.9535
35360000 0.9875
35370000 0.959
35380000 0.936
35390000 0.903
35400000 0.9265
35410000 0.915
35420000 0.8535
35430000 0.772
35440000 0.8075
35450000 0.801
35460000 0.745
35470000 0.753
35480000 0.761
35490000 0.5275
35500000 0.479
35510000 0.48
35520000 0.4645
35530000 0.42
35540000 0.4175
35550000 0.3815
35560000 0.2965
35570000 0.26
35580000 0.2365
35590000 0.2415
35600000 0.218
35610000 0.2015
35620000 0.223
35630000 0.2165
35640000 0.1865
35650000 0.144
35660000 0.1375
35670000 0.145
35680000 0.1545
35690000 0.1485
35700000 0.175
35710000 0.2115
35720000 0.2935
35730000 0.4155
35740000 0.4365
35750000 0.4345
35760000 0.494
35770000 0.495
35780000 0.5055
35790000 0.4945
35800000 0.4675
35810000 0.535
35820000 0.553
35830000 0.5405
35840000 0.5065
35850000 0.4905
35860000 0.4735
35870000 0.4575
35880000 0.451
35890000 0.4685
35900000 0.4705
35910000 0.481
35920000 0.468
35930000 0.4345
35940000 0.404
35950000 0.419
35960000 0.403
35970000 0.385
35980000 0.388
35990000 0.4005
36000000 0.4655
36010000 0.4705
36020000 0.4835
36030000 0.513
36040000 0.537
36050000 0.5835
36060000 0.649
36070000 0.78
36080000 0.8105
36090000 0.818
36100000 0.815
36110000 0.832
36120000 0.834
36130000 0.831
36140000 0.8395
36150000 0.8395
36160000 0.8565
36170000 0.847
36180000 0.8405
36190000 0.858
36200000 0.831
36210000 0.837
36220000 0.8375
36230000 0.8135
36240000 0.821
36250000 0.819
36260000 0.821
36270000 0.818
36280000 0.8155
36290000 0.809
36300000 0.7315
36310000 0.7565
36320000 0.6345
36330000 0.7295
36340000 0.774
36350000 0.7115
36360000 0.629
36370000 0.5165
36380000 0.466
36390000 0.451
36400000 0.433
36410000 0.403
36420000 0.4155
36430000 0.391
36440000 0.3775
36450000 0.344
36460000 0.308
36470000 0.3055
36480000 0.268
36490000 0.2625
36500000 0.209
36510000 0.1825
36520000 0.162
36530000 0.1465
36540000 0.151
36550000 0.148
36560000 0.153
36570000 0.148
36580000 0.162
36590000 0.172
36600000 0.1845
36610000 0.1735
36620000 0.181
36630000 0.2065
36640000 0.2075
36650000 0.2155
36660000 0.222
36670000 0.245
36680000 0.25
36690000 0.2535
36700000 0.263
36710000 0.28
36720000 0.305
36730000 0.3485
36740000 0.383
36750000 0.4055
36760000 0.434
36770000 0.5115
36780000 0.5735
36790000 0.599
36800000 0.576
36810000 0.5295
36820000 0.443
36830000 0.4845
36840000 0.4685
36850000 0.51
36860000 0.5045
36870000 0.481
36880000 0.4635
36890000 0.435
36900000 0.438
36910000 0.4015
36920000 0.438
36930000 0.43
36940000 0.4165
36950000 0.449
36960000 0.467
36970000 0.48
36980000 0.461
36990000 0.478
37000000 0.475
37010000 0.5005
37020000 0.496
37030000 0.515
37040000 0.519
37050000 0.508
37060000 0.499
37070000 0.46
37080000 0.425
37090000 0.4385
37100000 0.4265
37110000 0.46
37120000 0.4145
37130000 0.409
37140000 0.45
37150000 0.397
37160000 0.367
37170000 0.322
37180000 0.332
37190000 0.232
37200000 0.219
37210000 0.161
37220000 0.129
37230000 0.1125
37240000 0.0925
37250000 0.1085
37260000 0.097
37270000 0.1095
37280000 0.1595
37290000 0.1715
37300000 0.1695
37310000 0.157
37320000 0.1405
37330000 0.1535
37340000 0.154
37350000 0.0815
37360000 0.0635
37370000 0.039
37380000 0.007
37390000 0.009
37400000 0
37410000 0.007
37420000 0.0285
37430000 0.1145
37440000 0.121
37450000 0.1135
37460000 0.1285
37470000 0.1435
37480000 0.1365
37490000 0.162
37500000 0.213
37510000 0.2075
37520000 0.25
37530000 0.255
37540000 0.2795
37550000 0.361
37560000 0.4185
37570000 0.483
37580000 0.4495
37590000 0.444
37600000 0.457
37610000 0.4005
37620000 0.351
37630000 0.339
37640000 0.333
37650000 0.3475
37660000 0.351
37670000 0.3265
37680000 0.27
37690000 0.206
37700000 0.189
37710000 0.175
37720000 0.146
37730000 0.139
37740000 0.143
37750000 0.1215
37760000 0.0925
37770000 0.0505
37780000 0.0665
37790000 0.0935
37800000 0.114
37810000 0.1215
37820000 0.149
37830000 0.116
37840000 0.104
37850000 0.1335
37860000 0.1735
37870000 0.2415
37880000 0.269
37890000 0.265
37900000 0.2905
37910000 0.3135
37920000 0.2985
37930000 0.32
37940000 0.3335
37950000 0.352
37960000 0.318
37970000 0.3155
37980000 0.329
37990000 0.3385
38000000 0.3495
38010000 0.347
38020000 0.344
38030000 0.3815
38040000 0.3775
38050000 0.373
38060000 0.3925
38070000 0.385
38080000 0.381
38090000 0.3775
38100000 0.376
38110000 0.379
38120000 0.375
38130000 0.3615
38140000 0.3455
38150000 0.3715
38160000 0.3825
38170000 0.368
38180000 0.3835
38190000 0.3955
38200000 0.4075
38210000 0.453
38220000 0.473
38230000 0.464
38240000 0.4475
38250000 0.439
38260000 0.37
38270000 0.3555
38280000 0.4185
38290000 0.4475
38300000 0.505
38310000 0.613
38320000 0.6595
38330000 0.6935
38340000 0.697
38350000 0.7165
38360000 0.772
38370000 0.839
38380000 0.8805
38390000 0.897
38400000 0.8855
38410000 0.876
38420000 0.884
38430000 0.9235
38440000 0.948
38450000 0.9545
38460000 0.961
38470000 0.962
38480000 0.956
38490000 0.9585
38500000 0.9615
38510000 0.9175
38520000 0.8785
38530000 0.83
38540000 0.779
38550000 0.7335
38560000 0.679
38570000 0.6615
38580000 0.66
38590000 0.637
38600000 0.653
38610000 0.634
38620000 0.651
38630000 0.6435
38640000 0.5995
38650000 0.5645
38660000 0.5835
38670000 0.587
38680000 0.5705
38690000 0.573
38700000 0.5855
38710000 0.5885
38720000 0.5815
38730000 0.5765
38740000 0.5835
38750000 0.594
38760000 0.596
38770000 0.5985
38780000 0.6205
38790000 0.635
38800000 0.6435
38810000 0.6925
38820000 0.7265
38830000 0.733
38840000 0.7375
38850000 0.7625
38860000 0.7835
38870000 0.7915
38880000 0.779
38890000 0.7375
38900000 0.7145
38910000 0.6705
38920000 0.6565
38930000 0.598
38940000 0.672
38950000 0.713
38960000 0.7405
38970000 0.8035
38980000 0.825
38990000 0.8175
39000000 0.8175
39010000 0.8145
39020000 0.8025
39030000 0.795
39040000 0.7805
39050000 0.784
39060000 0.7225
39070000 0.719
39080000 0.7205
39090000 0.718
39100000 0.7265
39110000 0.717
39120000 0.7365
39130000 0.723
39140000 0.7205
39150000 0.772
39160000 0.8175
39170000 0.842
39180000 0.8605
39190000 0.844
39200000 0.8465
39210000 0.844
39220000 0.823
39230000 0.8285
39240000 0.82
39250000 0.805
39260000 0.7935
39270000 0.7735
39280000 0.7475
39290000 0.7125
39300000 0.6565
39310000 0.724
39320000 0.7085
39330000 0.569
39340000 0.4915
39350000 0.435
39360000 0.333
39370000 0.302
39380000 0.2495
39390000 0.2305
39400000 0.233
39410000 0.243
39420000 0.2445
39430000 0.225
39440000 0.2425
39450000 0.253
39460000 0.2495
39470000 0.226
39480000 0.2545
39490000 0.2475
39500000 0.2255
39510000 0.154
39520000 0.0065
39530000 0.0115
39540000 0.0115
39550000 0.0305
39560000 0.185
39570000 0.225
39580000 0.292
39590000 0.3575
39600000 0.4105
39610000 0.493
39620000 0.529
39630000 0.511
39640000 0.444
39650000 0.5795
39660000 0.6425
39670000 0.6485
39680000 0.673
39690000 0.7125
39700000 0.751
39710000 0.7735
39720000 0.813
39730000 0.866
39740000 0.8935
39750000 0.924
39760000 0.9115
39770000 0.8615
39780000 0.8115
39790000 0.825
39800000 0.7775
39810000 0.647
39820000 0.589
39830000 0.5755
39840000 0.557
39850000 0.5065
39860000 0.5
39870000 0.5
39880000 0.5
39890000 0.5
39900000 0.5
39910000 0.5
39920000 0.4985
39930000 0.4975
39940000 0.488
39950000 0.4715
39960000 0.4705
39970000 0.4515
39980000 0.4455
39990000 0.4135
40000000 0.396
40010000 0.352
40020000 0.3065
40030000 0.2535
40040000 0.2665
40050000 0.2675
40060000 0.2525
40070000 0.2485
40080000 0.2225
40090000 0.2285
40100000 0.2145
40110000 0.2015
40120000 0.2035
40130000 0.1785
40140000 0.156
40150000 0.1505
40160000 0.135
40170000 0.1055
40180000 0.122
40190000 0.131
40200000 0.1365
40210000 0.096
40220000 0.1245
40230000 0.125
40240000 0.164
40250000 0.174
40260000 0.185
40270000 0.1895
40280000 0.2515
40290000 0.264
40310000 0.2805
40320000 0.344
40330000 0.426
40340000 0.449
40350000 0.4465
40360000 0.48
40370000 0.491
40380000 0.4845
40390000 0.498
40400000 0.53
40410000 0.511
40420000 0.513
40430000 0.5455
40440000 0.5355
40450000 0.562
40460000 0.557
40470000 0.565
40480000 0.5455
40490000 0.565
40500000 0.565
40510000 0.576
40520000 0.5625
40530000 0.553
40540000 0.598
40550000 0.6325
40560000 0.6435
40570000 0.6345
40580000 0.68
40590000 0.6665
40600000 0.6625
40610000 0.6835
40620000 0.7145
40630000 0.725
40640000 0.7695
40650000 0.7645
40660000 0.8115
40670000 0.81
40680000 0.783
40690000 0.758
40700000 0.7595
40710000 0.777
40720000 0.762
40730000 0.731
40740000 0.688
40750000 0.675
40760000 0.623
40770000 0.6065
40780000 0.566
40790000 0.4985
40800000 0.428
40810000 0.328
40820000 0.2645
40830000 0.2545
40840000 0.241
40850000 0.201
40860000 0.17
40870000 0.206
40880000 0.238
40890000 0.2365
40900000 0.2945
40910000 0.35
40920000 0.4055
40930000 0.4245
40940000 0.442
40950000 0.4435
40960000 0.477
40970000 0.545
40980000 0.5575
40990000 0.58
41000000 0.631
41010000 0.616
41020000 0.695
41030000 0.6745
41040000 0.612
41050000 0.627
41060000 0.609
41070000 0.6165
41080000 0.59
41090000 0.588
41100000 0.544
41110000 0.4765
41120000 0.44
41130000 0.405
41140000 0.3985
41150000 0.419
41160000 0.399
41170000 0.3775
41180000 0.416
41190000 0.432
41200000 0.429
41210000 0.4445
41220000 0.4675
41230000 0.4705
41240000 0.533
41250000 0.5455
41260000 0.598
41270000 0.621
41280000 0.642
41290000 0.611
41300000 0.6525
41310000 0.698
41320000 0.752
41330000 0.791
41340000 0.7885
41350000 0.79
41360000 0.766
41370000 0.741
41380000 0.7305
41390000 0.7445
41400000 0.8055
41410000 0.838
41420000 0.848
41430000 0.846
41440000 0.8425
41450000 0.8425
41460000 0.8155
41470000 0.7845
41480000 0.753
41490000 0.768
41500000 0.7565
41510000 0.716
41520000 0.6995
41530000 0.6675
41540000 0.692
41550000 0.669
41560000 0.6445
41570000 0.631
41580000 0.6365
41590000 0.602
41600000 0.5585
41610000 0.5375
41620000 0.538
41630000 0.4825
41640000 0.461
41650000 0.4665
41660000 0.454
41670000 0.464
41680000 0.5165
41690000 0.5925
41700000 0.664
41710000 0.6875
41720000 0.7115
41730000 0.7535
41740000 0.768
41750000 0.791
41760000 0.8175
41770000 0.833
41780000 0.8455
41790000 0.8565
41800000 0.866
41810000 0.8585
41820000 0.833
41830000 0.859
41840000 0.9045
41850000 0.888
41860000 0.8925
41870000 0.9055
41880000 0.866
41890000 0.7985
41900000 0.6575
41910000 0.574
41920000 0.5035
41930000 0.4215
41940000 0.3215
41950000 0.2835
41960000 0.248
41970000 0.168
41980000 0.1365
41990000 0.0295
42000000 0.0205
42010000 0.0235
42020000 0.0135
42030000 0.0085
42040000 0.014
42050000 0.019
42060000 0.012
42070000 0.0205
42080000 0.0215
42090000 0.02
42100000 0.0455
42110000 0.074
42120000 0.0835
42130000 0.0845
42140000 0.0975
42150000 0.0935
42160000 0.096
42170000 0.1265
42180000 0.1095
42190000 0.1965
42200000 0.262
42210000 0.267
42220000 0.251
42230000 0.1935
42240000 0.188
42250000 0.195
42260000 0.2135
42270000 0.2745
42280000 0.3425
42290000 0.4175
42300000 0.4965
42310000 0.474
42320000 0.5395
42330000 0.561
42340000 0.5225
42350000 0.4995
42360000 0.4865
42370000 0.498
42380000 0.4805
42390000 0.4245
42400000 0.352
42410000 0.3255
42420000 0.3035
42430000 0.293
42440000 0.2925
42450000 0.2845
42460000 0.2945
42470000 0.2715
42480000 0.157
42490000 0.1185
42500000 0.087
42510000 0.132
42520000 0.136
42530000 0.119
42540000 0.1245
42550000 0.139
42560000 0.215
42570000 0.221
42580000 0.203
42590000 0.1625
42600000 0.268
42610000 0.3905
42620000 0.432
42630000 0.462
42640000 0.475
42650000 0.471
42660000 0.483
42670000 0.4755
42680000 0.468
42690000 0.5095
42700000 0.531
42710000 0.5445
42720000 0.626
42730000 0.647
42740000 0.782
42750000 0.833
42760000 0.731
42770000 0.634
42780000 0.571
42790000 0.6295
42800000 0.608
42810000 0.552
42820000 0.5275
42830000 0.5455
42840000 0.6085
42850000 0.6615
42860000 0.609
42870000 0.6965
42880000 0.6915
42890000 0.6225
42900000 0.587
42910000 0.5235
42920000 0.4755
42930000 0.4575
42940000 0.377
42950000 0.328
42960000 0.39
42970000 0.4385
42980000 0.434
42990000 0.4155
43000000 0.4135
43010000 0.441
43020000 0.43
43030000 0.3995
43040000 0.3825
43050000 0.338
43060000 0.3405
43070000 0.3085
43080000 0.291
43090000 0.2695
43100000 0.2595
43110000 0.249
43120000 0.225
43130000 0.205
43140000 0.183
43150000 0.1805
43160000 0.1565
43170000 0.1675
43180000 0.167
43190000 0.152
43200000 0.1425
43210000 0.116
43220000 0.1145
43230000 0.11
43240000 0.096
43250000 0.1055
43260000 0.1035
43270000 0.1015
43280000 0.0775
43290000 0.092
43300000 0.0655
43310000 0.0825
43320000 0.081
43330000 0.0845
43340000 0.0905
43350000 0.0945
43360000 0.0945
43370000 0.088
43380000 0.068
43390000 0.0855
43400000 0.081
43410000 0.0835
43420000 0.1175
43430000 0.157
43440000 0.1465
43450000 0.178
43460000 0.173
43470000 0.1835
43480000 0.2235
43490000 0.2695
43500000 0.313
43510000 0.293
43520000 0.302
43530000 0.325
43540000 0.3435
43550000 0.411
43560000 0.4205
43570000 0.474
43580000 0.551
43590000 0.5865
43600000 0.6935
43610000 0.761
43620000 0.752
43630000 0.7575
43640000 0.7935
43650000 0.8085
43660000 0.8415
43670000 0.853
43680000 0.9225
43690000 0.9395
43700000 0.9335
43710000 0.962
43720000 0.9805
43730000 0.9945
43740000 1
43750000 1
43760000 1
43770000 1
43780000 0.986
43790000 0.9805
43800000 0.9995
43810000 1
43820000 1
43830000 0.9945
43840000 0.9845
43850000 0.997
43860000 1
43870000 1
43880000 1
43890000 0.9725
43900000 0.9485
43910000 0.985
43920000 0.97
43930000 0.954
43940000 0.944
43950000 0.9495
43960000 0.9375
43970000 0.9165
43980000 0.9085
43990000 0.8815
44000000 0.831
44010000 0.8515
44020000 0.84
44030000 0.864
44040000 0.847
44050000 0.805
44060000 0.782
44070000 0.759
44080000 0.714
44090000 0.7575
44100000 0.728
44110000 0.541
44120000 0.5455
44130000 0.5755
44140000 0.62
44150000 0.57
44160000 0.589
44170000 0.5715
44180000 0.5435
44190000 0.5625
44200000 0.62
44210000 0.6755
44220000 0.6775
44230000 0.6905
44240000 0.6645
44250000 0.636
44260000 0.6445
44270000 0.6195
44280000 0.6075
44290000 0.666
44300000 0.655
44310000 0.659
44320000 0.58
44330000 0.5795
44340000 0.656
44350000 0.716
44360000 0.6155
44370000 0.724
44380000 0.762
44390000 0.8065
44400000 0.7595
44410000 0.7725
44420000 0.7695
44430000 0.715
44440000 0.725
44450000 0.7655
44460000 0.777
44470000 0.8265
44480000 0.8795
44490000 0.8555
44500000 0.8475
44510000 0.9125
44520000 0.918
44530000 0.9085
44540000 0.88
44550000 0.848
44560000 0.8555
44570000 0.8555
44580000 0.8585
44590000 0.816
44600000 0.786
44610000 0.7795
44620000 0.7985
44630000 0.788
44640000 0.785
44650000 0.7695
44660000 0.7205
44670000 0.635
44680000 0.566
44690000 0.552
44700000 0.611
44710000 0.5755
44720000 0.5445
44730000 0.643
44740000 0.667
44750000 0.726
44760000 0.723
44770000 0.6925
44780000 0.73
44790000 0.765
44800000 0.8505
44810000 0.894
44820000 0.9005
44830000 0.9385
44840000 0.9645
44850000 0.9545
44860000 0.9465
44870000 0.9535
44880000 0.937
44890000 0.931
44900000 0.937
44910000 0.943
44920000 0.9355
44930000 0.9255
44940000 0.9145
44950000 0.883
44960000 0.8555
44970000 0.8425
44980000 0.7815
44990000 0.7515
45000000 0.7
45010000 0.7
45020000 0.665
45030000 0.6365
45040000 0.569
45050000 0.6095
45060000 0.6065
45070000 0.6145
45080000 0.6
45090000 0.6035
45100000 0.635
45110000 0.61
45120000 0.6255
45130000 0.6125
45140000 0.605
45150000 0.6345
45160000 0.6355
45170000 0.622
45180000 0.6595
45190000 0.697
45200000 0.7
45210000 0.7465
45220000 0.783
45230000 0.781
45240000 0.81
45250000 0.806
45260000 0.8095
45270000 0.8135
45280000 0.83
45290000 0.8115
45300000 0.7525
45310000 0.7455
45320000 0.78
45330000 0.7805
45340000 0.7455
45350000 0.747
45360000 0.7145
45370000 0.7255
45380000 0.6785
45390000 0.6135
45400000 0.538
45410000 0.454
45420000 0.461
45430000 0.4655
45440000 0.471
45450000 0.4525
45460000 0.4095
45470000 0.3635
45480000 0.2935
45490000 0.24
45500000 0.2185
45510000 0.084
45520000 0.1015
45530000 0.1495
45540000 0.1755
45550000 0.1835
45560000 0.2055
45570000 0.2145
45580000 0.2605
45590000 0.315
45600000 0.295
45610000 0.34
45620000 0.378
45630000 0.312
45640000 0.3595
45650000 0.328
45660000 0.313
45670000 0.419
45680000 0.4415
45690000 0.42
45700000 0.4305
45710000 0.4935
45720000 0.513
45730000 0.505
45740000 0.54
45750000 0.445
45760000 0.431
45770000 0.3845
45780000 0.361
45790000 0.3145
45800000 0.3255
45810000 0.291
45820000 0.264
45830000 0.2825
45840000 0.2425
45850000 0.2275
45860000 0.2295
45870000 0.224
45880000 0.2405
45890000 0.2705
45900000 0.2335
45910000 0.2655
45920000 0.259
45930000 0.292
45940000 0.2535
45950000 0.245
45960000 0.2435
45970000 0.278
45980000 0.311
45990000 0.3265
46000000 0.3285
46010000 0.318
46020000 0.313
46030000 0.288
46040000 0.306
46050000 0.3305
46060000 0.359
46070000 0.3465
46080000 0.4765
46090000 0.4855
46100000 0.509
46110000 0.4975
46120000 0.5065
46130000 0.54
46140000 0.5635
46150000 0.541
46160000 0.5995
46170000 0.5685
46180000 0.536
46190000 0.507
46200000 0.5195
46210000 0.5455
46220000 0.5195
46230000 0.515
46240000 0.422
46250000 0.4155
46260000 0.351
46270000 0.298
46280000 0.13
46290000 0.133
46300000 0.082
46310000 0.108
46320000 0.108
46330000 0.0665
46340000 0.0475
46350000 0.0575
46360000 0.0685
46370000 0.046
46380000 0.0645
46390000 0.0575
46400000 0.0385
46410000 0.04
46420000 0.027
46430000 0.0325
46440000 0.0315
46450000 0.0415
46460000 0.017
46470000 0.0225
46480000 0.019
46490000 0.014
46500000 0.015
46510000 0.0155
46520000 0.0215
46530000 0.016
46540000 0.0185
46550000 0.017
46560000 0.02
46570000 0.0295
46580000 0.0185
46590000 0.036
46600000 0.034
46610000 0.0315
46620000 0.039
46630000 0.042
46640000 0.046
46650000 0.0405
46660000 0.0465
46670000 0.046
46680000 0.0515
46690000 0.0725
46700000 0.091
46710000 0.044
46720000 0.054
46730000 0.0695
46740000 0.1225
46750000 0.1095
46760000 0.129
46770000 0.1775
46780000 0.2215
46790000 0.1845
46800000 0.189
46810000 0.182
46820000 0.198
46830000 0.2455
46840000 0.2735
46850000 0.309
46860000 0.3435
46870000 0.3835
46880000 0.37
46890000 0.3025
46900000 0.2985
46910000 0.3485
46920000 0.351
46930000 0.319
46940000 0.334
46950000 0.3005
46960000 0.2395
46970000 0.212
46980000 0.181
46990000 0.2735
47000000 0.273
47010000 0.263
47020000 0.2785
47030000 0.255
47040000 0.206
47050000 0.1915
47060000 0.1495
47070000 0.205
47080000 0.1985
47090000 0.2035
47100000 0.2645
47110000 0.2455
47120000 0.27
47130000 0.2925
47140000 0.2565
47150000 0.2405
47160000 0.315
47170000 0.2695
47180000 0.3105
47190000 0.241
47200000 0.274
47210000 0.322
47220000 0.332
47230000 0.2845
47240000 0.373
47250000 0.3875
47260000 0.3755
47270000 0.4385
47280000 0.5465
47290000 0.6745
47300000 0.694
47310000 0.767
47320000 0.8045
47330000 0.827
47340000 0.767
47350000 0.76
47360000 0.708
47370000 0.7205
47380000 0.64
47390000 0.6265
47400000 0.6465
47410000 0.5865
47420000 0.593
47430000 0.6475
47440000 0.6165
47450000 0.6095
47460000 0.699
47470000 0.619
47480000 0.607
47490000 0.549
47500000 0.5215
47510000 0.496
47520000 0.447
47530000 0.4925
47540000 0.494
47550000 0.533
47560000 0.536
47570000 0.597
47580000 0.6305
47590000 0.6215
47600000 0.622
47610000 0.6235
47620000 0.6695
47630000 0.665
47640000 0.662
47650000 0.6945
47660000 0.648
47670000 0.679
47680000 0.7045
47690000 0.6685
47700000 0.725
47710000 0.7285
47720000 0.764
47730000 0.7645
47740000 0.791
47750000 0.7905
47760000 0.798
47770000 0.793
47780000 0.802
47790000 0.801
47800000 0.826
47810000 0.8325
47820000 0.828
47830000 0.836
47840000 0.8155
47850000 0.766
47860000 0.757
47870000 0.691
47880000 0.6295
47890000 0.608
47910000 0.4995
47920000 0.462
47930000 0.444
47940000 0.402
47950000 0.38
47960000 0.481
47970000 0.561
47980000 0.6415
47990000 0.6915
48000000 0.749
48010000 0.777
48020000 0.815
48030000 0.873
48040000 0.9365
48050000 0.958
48060000 0.9785
48070000 0.9895
48080000 1
48090000 1
48100000 1
48110000 1
48120000 1
48130000 1
48140000 1
48150000 1
48160000 1
48170000 1
48180000 1
48190000 0.999
48200000 0.9945
48210000 0.965
48220000 0.9575
48230000 0.9595
48240000 0.937
48250000 0.9545
48260000 0.921
48270000 0.9105
48280000 0.9005
48290000 0.899
48300000 0.8945
48310000 0.8685
48320000 0.8645
48330000 0.8555
48340000 0.876
48350000 0.859
48360000 0.8465
48370000 0.8635
48380000 0.8855
48390000 0.9095
48400000 0.9285
48410000 0.9525
48420000 0.9555
48430000 0.9385
48440000 0.882
48450000 0.854
48460000 0.8445
48470000 0.9535
48480000 0.977
48490000 0.986
48500000 0.9905
48510000 1
48520000 0.9955
48530000 0.999
48540000 0.9805
48550000 0.9835
48560000 0.971
48570000 0.975
48580000 0.9525
48590000 0.9135
48890000 0.169
48900000 0.1525
48910000 0.1515
48920000 0.1425
48930000 0.1535
48940000 0.147
48950000 0.1765
48960000 0.166
48970000 0.188
48980000 0.188
48990000 0.1835
49000000 0.3205
49010000 0.359
49020000 0.547
49030000 0.553
49040000 0.5865
49050000 0.6585
49060000 0.6855
49070000 0.779
49080000 0.7615
49090000 0.7685
49100000 0.8405
49110000 0.816
49120000 0.756
49130000 0.71
49140000 0.7035
49150000 0.7415
49160000 0.782
49170000 0.7295
49180000 0.6385
49190000 0.512
49200000 0.4305
49210000 0.3835
49220000 0.282
49230000 0.308
49240000 0.2425
49250000 0.1905
49260000 0.193
49270000 0.1615
49280000 0.1375
49290000 0.1325
49300000 0.1115
49310000 0.085
49320000 0.075
49330000 0.023
49340000 0.0185
49350000 0.015
49360000 0.004
49370000 0.0045
49380000 0.004
49390000 0.0065
49400000 0.001
49410000 0.001
49420000 0.0045
49430000 0.0015
49440000 0.0035
49450000 0.001
49460000 0.002
49470000 0
49480000 0
49490000 0.0015
49500000 0.0015
49510000 0.0015
49520000 0.0025
49530000 0.004
49540000 0.0045
49550000 0.0055
49560000 0.006
49570000 0.008
49580000 0.0105
49590000 0.0115
49600000 0.0115
49610000 0.01
49620000 0.0165
49630000 0.0185
49640000 0.0135
49650000 0.0115
49660000 0.0145
49670000 0.015
49680000 0.021
49690000 0.014
49700000 0.023
49710000 0.027
49720000 0.051
49730000 0.048
49740000 0.0495
49750000 0.036
49760000 0.083
49770000 0.103
49780000 0.078
49790000 0.111
49800000 0.0585
49810000 0.076
49820000 0.1155
49830000 0.1285
49840000 0.1275
49850000 0.1515
49860000 0.1385
49870000 0.146
49880000 0.1425
49890000 0.142
49900000 0.1475
49910000 0.1685
49920000 0.238
49930000 0.3075
49940000 0.3395
49950000 0.3345
49960000 0.318
49970000 0.346
49980000 0.355
49990000 0.3475
50000000 0.3885
50010000 0.419
50020000 0.4085
50030000 0.4165
50040000 0.412
50050000 0.404
50060000 0.4155
50070000 0.4475
50080000 0.449
50090000 0.4705
50100000 0.46
50110000 0.46
50120000 0.476
50130000 0.458
50140000 0.454
50150000 0.4755
50160000 0.4775
50170000 0.525
50180000 0.511
50190000 0.4965
50200000 0.5075
50210000 0.523
50220000 0.478
50230000 0.4175
50240000 0.394
50250000 0.407
50260000 0.373
50270000 0.3475
50280000 0.31
51260000 0.576
51270000 0.5775
51280000 0.5705
51290000 0.5765
51300000 0.5425
51310000 0.557
51320000 0.569
51330000 0.554
51340000 0.5305
51350000 0.4975
51360000 0.5055
51370000 0.529
51380000 0.4805
51390000 0.485
54810000 0.197
54820000 0.1915
54830000 0.2285
54840000 0.2885
54850000 0.3175
54860000 0.389
54870000 0.415
54880000 0.422
54890000 0.5555
54900000 0.5655
54910000 0.5745
54920000 0.5975
54930000 0.623
54940000 0.6385
54950000 0.631
54960000 0.6195
54970000 0.648
54980000 0.6175
54990000 0.625
55000000 0.623
55010000 0.608
55020000 0.616
55030000 0.6105
55040000 0.5875
55050000 0.5545
55060000 0.544
55070000 0.4875
55080000 0.423
55090000 0.415
55100000 0.41
55110000 0.4705
55120000 0.4485
55130000 0.413
55140000 0.4315
55150000 0.527
55160000 0.6365
55170000 0.6605
55180000 0.6735
55190000 0.7145
55200000 0.7225
55210000 0.7375
55220000 0.7165
55230000 0.7345
55240000 0.7625
55250000 0.822
55260000 0.8275
55270000 0.867
55280000 0.9
55290000 0.736
55300000 0.58
55310000 0.5
55320000 0.491
55330000 0.544
55340000 0.6535
55350000 0.6385
55360000 0.6655
55370000 0.675
55380000 0.683
55390000 0.6815
55400000 0.6275
55410000 0.6845
55420000 0.696
55430000 0.6125
55440000 0.5635
55450000 0.555
55460000 0.5405
55470000 0.5425
55480000 0.558
55490000 0.5775
55510000 0.7605
55520000 0.793
55530000 0.8025
55540000 0.743
55550000 0.7075
55560000 0.696
55570000 0.6005
55580000 0.591
55590000 0.565
55600000 0.5575
55610000 0.5415
55620000 0.5365
55630000 0.529
55640000 0.5385
55650000 0.501
55660000 0.5
55670000 0.484
55680000 0.465
55690000 0.471
55700000 0.445
55710000 0.382
55720000 0.3435
55730000 0.337
55740000 0.29
55750000 0.2685
55760000 0.2225
55770000 0.2475
55780000 0.234
55790000 0.2095
55800000 0.2055
55810000 0.1825
55820000 0.1025
55830000 0.08
55840000 0.0735
55850000 0.1635
55860000 0.133
55870000 0.107
55880000 0.068
55890000 0.0485
55900000 0.0325
55910000 0.0415
55920000 0.058
55930000 0.057
55940000 0.0635
55950000 0.07
55960000 0.1035
55970000 0.08
55980000 0.0795
55990000 0.087
56000000 0.05
56010000 0.0675
56020000 0.068
56030000 0.0715
56040000 0.081
56050000 0.059
56060000 0.051
56070000 0.0585
56080000 0.0565
56090000 0.053
56100000 0.0805
56110000 0.116
56120000 0.078
56130000 0.071
56140000 0.0965
56150000 0.0515
56160000 0.0705
56170000 0.0575
56180000 0.053
56190000 0.05
56200000 0.0695
56210000 0.0555
56220000 0.1585
56230000 0.1815
56240000 0.1845
56250000 0.211
56260000 0.287
56270000 0.306
56280000 0.346
56290000 0.364
56300000 0.3835
56310000 0.352
56320000 0.3485
56330000 0.345
56340000 0.372
56350000 0.4205
56360000 0.434
56370000 0.449
56380000 0.488
56390000 0.515
56400000 0.529
56410000 0.5155
56420000 0.511
56430000 0.4735
56440000 0.4315
56450000 0.3635
56460000 0.3435
56470000 0.3525
56480000 0.3715
56490000 0.3835
56500000 0.3825
56510000 0.4025
56520000 0.39
56530000 0.4145
56540000 0.414
56550000 0.3915
56560000 0.3855
56570000 0.402
56580000 0.4045
56590000 0.388
56600000 0.395
56610000 0.3985
56620000 0.4065
56630000 0.4245
56640000 0.429
56650000 0.413
56660000 0.446
56670000 0.4555
56680000 0.458
56690000 0.4685
56700000 0.4505
56710000 0.429
56720000 0.459
56730000 0.4275
56740000 0.462
56750000 0.456
56760000 0.45
56770000 0.4595
56780000 0.4625
56790000 0.44
56800000 0.45
56810000 0.5
56820000 0.4975
56830000 0.4765
56840000 0.4775
56850000 0.484
56860000 0.504
56870000 0.525
56880000 0.528
56890000 0.511
56900000 0.55
56910000 0.514
56920000 0.537
56930000 0.4735
56940000 0.406
56950000 0.344
56960000 0.268
56970000 0.1865
56980000 0.3
56990000 0.387
57000000 0.4365
57010000 0.43
57020000 0.415
57030000 0.3805
57040000 0.404
57050000 0.39
57060000 0.3115
57070000 0.2835
57080000 0.3095
57090000 0.355
57100000 0.371
57110000 0.454
57120000 0.4555
57130000 0.4585
57140000 0.472
57150000 0.515
57160000 0.584
57170000 0.617
57180000 0.553
57190000 0.559
57200000 0.5505
57210000 0.5025
57220000 0.5485
57230000 0.553
57240000 0.5955
57250000 0.608
57260000 0.64
57270000 0.6645
57280000 0.623
57290000 0.644
57300000 0.684
57310000 0.633
57320000 0.6545
57330000 0.661
57340000 0.6695
57350000 0.7065
57360000 0.739
57370000 0.734
57380000 0.7425
57390000 0.7545
57400000 0.7455
57410000 0.7675
57420000 0.786
57430000 0.755
57440000 0.7745
57450000 0.8035
57460000 0.7985
57470000 0.7985
57480000 0.825
57490000 0.8405
57500000 0.827
57510000 0.8465
57520000 0.8485
57530000 0.861
57540000 0.8665
57550000 0.8465
57560000 0.8815
57570000 0.882
57580000 0.916
57590000 0.93
57600000 0.945
57610000 0.917
57620000 0.9555
57630000 0.9495
57640000 0.9765
57650000 0.986
57660000 0.989
57670000 0.997
57680000 1
57690000 1
57700000 1
57710000 1
57720000 1
57730000 1
57740000 0.9995
57750000 0.998
57760000 0.987
57770000 0.9955
57780000 0.988
57790000 0.9915
57800000 0.9795
57810000 0.968
57820000 0.9685
57830000 0.986
57840000 0.993
57850000 0.9915
57860000 0.974
57870000 0.961
57880000 0.924
57890000 0.938
57900000 0.921
57910000 0.922
57920000 0.9075
57930000 0.896
57940000 0.873
57950000 0.8725
57960000 0.865
57970000 0.8225
57980000 0.7885
57990000 0.7915
58000000 0.8105
58010000 0.8315
58020000 0.7925
58030000 0.7045
58040000 0.665
58050000 0.5955
58060000 0.612
58070000 0.636
58080000 0.738
58090000 0.728
58100000 0.742
58110000 0.7505
58120000 0.763
58130000 0.7595
58140000 0.7715
58150000 0.788
58160000 0.7815
58170000 0.762
58180000 0.7355
58190000 0.704
58200000 0.7235
58210000 0.6985
58220000 0.679
58230000 0.665
58240000 0.6345
58250000 0.589
58260000 0.58
58270000 0.488
58280000 0.416
58290000 0.447
58300000 0.348
58310000 0.314
58320000 0.31
58330000 0.3195
58340000 0.334
58350000 0.372
58360000 0.452
58370000 0.533
58380000 0.579
58390000 0.5775
58400000 0.5845
58410000 0.585
58420000 0.61
58430000 0.627
58440000 0.6705
58450000 0.719
58460000 0.743
58470000 0.74
58480000 0.7205
58490000 0.607
58500000 0.5755
58510000 0.455
58520000 0.3815
58530000 0.375
58540000 0.327
58550000 0.3225
58560000 0.2785
58570000 0.2975
58580000 0.2855
58590000 0.358
58600000 0.4135
58610000 0.4035
58620000 0.386
58630000 0.3265
58640000 0.3005
58650000 0.296
58660000 0.2955
58670000 0.2785
58680000 0.2975
58690000 0.4175
58700000 0.633
58710000 0.8895
58720000 0.959
58730000 0.946
58740000 0.948
58750000 0.959
58760000 0.9675
58770000 0.9675
58780000 0.957
58790000 0.9165
58800000 0.9015
58810000 0.944
58820000 0.932
58830000 0.9245
58840000 0.9
58850000 0.8835
58860000 0.898
58870000 0.9
58880000 0.917
58890000 0.895
58900000 0.9055
58910000 0.8645
58920000 0.881
58930000 0.8655
58940000 0.838
58950000 0.819
58960000 0.7545
58970000 0.7385
58980000 0.7445
58990000 0.681
59000000 0.6625
59010000 0.531
59020000 0.491
59030000 0.441
59040000 0.4305
59050000 0.446
59060000 0.3395
59070000 0.2945
59080000 0.2185
59090000 0.1815
59100000 0.165
59110000 0.1625
59120000 0.131
59130000 0.11
59140000 0.09
59150000 0.079
59160000 0.0745
59170000 0.0705
59180000 0.061
59190000 0.062
59200000 0.053
59210000 0.0505
59220000 0.0535
59230000 0.0545
59240000 0.0475
59250000 0.0475
59260000 0.0375
59270000 0.0465
59280000 0.045
59290000 0.036
59300000 0.024
59310000 0.0295
59320000 0.025
59330000 0.025
59340000 0.022
59350000 0.021
59360000 0.023
59370000 0.0235
59380000 0.023
59390000 0.0285
59400000 0.016
59410000 0.035
59420000 0.045
59430000 0.063
59440000 0.0985
59450000 0.0855
59460000 0.0975
59470000 0.0935
59480000 0.0875
59490000 0.147
59500000 0.194
59510000 0.2405
59520000 0.26
59530000 0.309
59540000 0.2885
59550000 0.3225
59560000 0.364
59570000 0.372
59580000 0.3565
59590000 0.363
59600000 0.35
59610000 0.3085
59620000 0.3345
59630000 0.2605
59640000 0.233
59650000 0.2485
59660000 0.257
59670000 0.275
59680000 0.2685
59690000 0.267
59700000 0.289
59710000 0.229
59720000 0.21
59730000 0.1925
59740000 0.201
59750000 0.3295
59760000 0.3865
59770000 0.4065
59780000 0.416
59790000 0.404
59800000 0.403
59810000 0.405
59820000 0.4175
59830000 0.423
59840000 0.429
59850000 0.445
59860000 0.4705
59870000 0.4845
59880000 0.475
59890000 0.47
59900000 0.475
59910000 0.4225
59920000 0.404
59930000 0.3755
59940000 0.2885
59950000 0.213
59960000 0.1475
59970000 0.1325
59980000 0.1165
59990000 0.134
60000000 0.1535
60010000 0.1355
60020000 0.1195
60030000 0.0825
60040000 0.065
60050000 0.0685
60060000 0.0535
60070000 0.046
60080000 0.0245
60090000 0.015
60100000 0.0255
60110000 0.0325
60120000 0.063
60130000 0.0685
60140000 0.0655
60150000 0.0565
60160000 0.051
60170000 0.0425
60180000 0.046
60190000 0.0365
60200000 0.029
60210000 0.0595
60220000 0.0795
60230000 0.1275
60240000 0.129
60250000 0.1595
60260000 0.1555
60270000 0.1875
60280000 0.2095
60290000 0.2105
60300000 0.2215
60310000 0.216
60320000 0.2125
60330000 0.209
60340000 0.225
60350000 0.206
60360000 0.2315
60370000 0.2495
60380000 0.2635
60390000 0.2805
60400000 0.2905
60410000 0.294
60420000 0.2895
60430000 0.2765
60440000 0.3435
60450000 0.3235
60460000 0.3475
60470000 0.34
60480000 0.363
60490000 0.365
60500000 0.3885
60510000 0.3915
60520000 0.3895
60530000 0.3845
60540000 0.4175
60550000 0.4235
60560000 0.4685
60570000 0.57
60580000 0.661
60590000 0.6905
60600000 0.712
60610000 0.743
60620000 0.7585
60630000 0.754
60640000 0.7835
60650000 0.7365
60660000 0.729
60670000 0.6765
60680000 0.6935
60690000 0.6415
60700000 0.6295
60710000 0.6285
60720000 0.6245
60730000 0.6215
60740000 0.603
60750000 0.595
60760000 0.5835
60770000 0.5255
60780000 0.3695
60790000 0.3095
60800000 0.3135
60810000 0.275
60820000 0.258
60830000 0.161
60840000 0.1875
60850000 0.2575
60860000 0.3045
60870000 0.323
60880000 0.333
60890000 0.348
60900000 0.368
60910000 0.4265
60920000 0.581
60930000 0.679
60940000 0.715
60950000 0.7175
60960000 0.689
60970000 0.6825
60980000 0.722
60990000 0.7045
61000000 0.688
61010000 0.6595
61020000 0.6855
61030000 0.668
61040000 0.6785
61050000 0.663
61060000 0.66
61070000 0.6665
61080000 0.6395
61090000 0.6845
61100000 0.6775
61110000 0.68
61120000 0.6715
61130000 0.595
61140000 0.563
61150000 0.614
61160000 0.685
61170000 0.7325
61180000 0.7365
61190000 0.807
61200000 0.8155
61210000 0.835
61220000 0.8405
61230000 0.873
61240000 0.89
61250000 0.9135
61260000 0.899
61270000 0.8985
61280000 0.904
61290000 0.887
61300000 0.899
61310000 0.8995
61320000 0.894
61330000 0.8775
61340000 0.8765
61350000 0.872
61360000 0.8785
61370000 0.8805
61380000 0.8625
61390000 0.8185
61400000 0.8045
61410000 0.815
61420000 0.85
61430000 0.8655
61440000 0.873
61450000 0.8675
61460000 0.8835
61470000 0.8995
61480000 0.902
61490000 0.9225
61500000 0.881
61510000 0.867
61520000 0.8535
61530000 0.8705
61540000 0.909
61550000 0.9565
61560000 0.962
61570000 0.9705
61580000 0.985
61590000 0.9775
61600000 0.9975
61610000 1
61620000 1
61630000 1
61640000 1
61650000 1
61660000 1
61670000 1
61680000 1
61690000 1
61700000 1
61710000 1
61720000 1
61730000 1
61740000 1
61750000 1
61760000 1
61770000 1
61780000 0.987
61790000 0.9775
61800000 0.9525
61810000 0.934
61820000 0.9115
61830000 0.933
61840000 0.957
61850000 0.9765
61860000 0.99
61870000 0.987
61880000 0.9885
61890000 0.979
61900000 0.965
61910000 0.946
61920000 0.862
61930000 0.843
61940000 0.791
61950000 0.746
61960000 0.6325
61970000 0.6275
61980000 0.619
61990000 0.611
62000000 0.598
62010000 0.6165
62020000 0.5855
62030000 0.459
62040000 0.421
62050000 0.4075
62060000 0.393
62070000 0.395
62080000 0.369
62090000 0.3815
62100000 0.4025
62110000 0.4015
62120000 0.3885
62130000 0.3955
62140000 0.402
62150000 0.408
62160000 0.4355
62170000 0.4265
62180000 0.411
62190000 0.413
62200000 0.3685
62210000 0.327
62220000 0.3245
62230000 0.2925
62240000 0.2575
62250000 0.239
62260000 0.234
62270000 0.228
62280000 0.2525
62290000 0.22
62300000 0.1715
62310000 0.201
62320000 0.198
62330000 0.2195
62340000 0.2325
62350000 0.2375
62360000 0.232
62370000 0.224
62380000 0.245
62390000 0.219
62400000 0.218
62410000 0.226
62420000 0.2005
62430000 0.184
62440000 0.1955
62450000 0.226
62460000 0.295
62470000 0.3025
62480000 0.3045
62490000 0.315
62500000 0.3205
62510000 0.3225
62520000 0.2875
62530000 0.3565
62540000 0.2535
62550000 0.3265
62560000 0.288
62570000 0.3675
62580000 0.381
62590000 0.3995
62600000 0.4445
62610000 0.467
62620000 0.5145
62630000 0.5395
62640000 0.5375
62650000 0.5055
62660000 0.4945
62670000 0.4865
62680000 0.4085
62690000 0.378
62700000 0.3345
62710000 0.3455
62720000 0.3415
62730000 0.331
62740000 0.356
62750000 0.331
62760000 0.3475
62770000 0.331
62780000 0.3055
62790000 0.2805
62800000 0.1855
62810000 0.246
62820000 0.224
62830000 0.2665
62840000 0.3195
62850000 0.2375
62860000 0.1935
62870000 0.208
62880000 0.2385
62890000 0.295
62900000 0.3015
62910000 0.1745
62920000 0.2195
62930000 0.0995
62940000 0.093
62950000 0.0985
62960000 0.1135
62970000 0.1005
62980000 0.1185
62990000 0.1125
63000000 0.116
63010000 0.0915
63020000 0.08
63030000 0.0675
63040000 0.063
63050000 0.063
63060000 0.0965
63070000 0.075
63080000 0.0855
63090000 0.105
63110000 0.094
63120000 0.0805
63130000 0.0965
63140000 0.0745
63150000 0.084
63160000 0.103
63170000 0.1225
63180000 0.1275
63190000 0.134
63200000 0.1375
63210000 0.174
63220000 0.22
63230000 0.259
63240000 0.2275
63250000 0.2755
63260000 0.267
63270000 0.278
63280000 0.29
63290000 0.276
63300000 0.294
63310000 0.293
63320000 0.306
63330000 0.3425
63340000 0.363
63350000 0.3595
63360000 0.3525
63370000 0.352
63380000 0.3465
63390000 0.3335
63400000 0.3315
63410000 0.2925
63420000 0.2775
63430000 0.274
63440000 0.288
63450000 0.266
63460000 0.2615
63470000 0.2565
63480000 0.228
63490000 0.202
63500000 0.147
63510000 0.126
63520000 0.131
63530000 0.209
63540000 0.2205
63550000 0.266
63560000 0.272
63570000 0.2925
63580000 0.329
63590000 0.3355
63600000 0.333
63610000 0.372
63620000 0.3715
63630000 0.441
63640000 0.4505
63650000 0.4475
63660000 0.467
63670000 0.516
63680000 0.5365
63690000 0.567
63700000 0.544
63710000 0.5865
63720000 0.5495
63730000 0.4435
63740000 0.4535
63750000 0.4525
63760000 0.4525
63770000 0.4535
63780000 0.448
63790000 0.478
63800000 0.4755
63810000 0.457
63820000 0.428
63830000 0.432
63840000 0.39
63850000 0.3805
63860000 0.363
63870000 0.3415
63880000 0.3315
63890000 0.328
63900000 0.349
63910000 0.334
63920000 0.3415
63930000 0.38
63940000 0.3525
63950000 0.3705
63960000 0.3735
63970000 0.382
63980000 0.4055
63990000 0.4145
64000000 0.417
64010000 0.421
64020000 0.419
64030000 0.46
64040000 0.4685
64050000 0.4715
64060000 0.4605
64070000 0.466
64080000 0.4725
64090000 0.521
64100000 0.4855
64110000 0.538
64120000 0.546
64130000 0.479
64140000 0.5055
64150000 0.4775
64160000 0.4695
64170000 0.457
64180000 0.494
64190000 0.385
64200000 0.3895
64210000 0.373
64220000 0.3795
64230000 0.3455
64240000 0.303
64250000 0.396
64260000 0.4545
64270000 0.4915
64280000 0.5205
64290000 0.5705
64300000 0.584
64310000 0.6625
64320000 0.6625
64330000 0.6375
64340000 0.592
64350000 0.631
64360000 0.6495
64370000 0.6165
64380000 0.615
64390000 0.663
64400000 0.6535
64410000 0.6635
64420000 0.671
64430000 0.7115
64440000 0.7245
64450000 0.6905
64460000 0.671
64470000 0.6905
64480000 0.6715
64490000 0.674
64500000 0.6895
64510000 0.6835
64520000 0.6935
64530000 0.7035
64540000 0.725
64550000 0.703
64560000 0.698
64570000 0.707
64580000 0.7365
64590000 0.71
64600000 0.716
64610000 0.736
64620000 0.7495
64630000 0.7235
64640000 0.756
64650000 0.7745
64660000 0.8
64670000 0.8155
64680000 0.828
64690000 0.8155
64700000 0.778
64710000 0.765
64720000 0.775
64730000 0.7595
64740000 0.7335
64750000 0.7205
64760000 0.7235
64770000 0.728
64780000 0.694
64790000 0.644
64800000 0.6235
64810000 0.62
64820000 0.659
64830000 0.667
64840000 0.5945
64850000 0.5675
64860000 0.549
64870000 0.5225
64880000 0.5025
64890000 0.537
64900000 0.5175
64910000 0.556
64920000 0.5565
64930000 0.5455
64940000 0.5655
64950000 0.53
64960000 0.5555
64970000 0.548
64980000 0.551
64990000 0.557
65000000 0.5395
65010000 0.5625
65020000 0.547
65030000 0.5775
65040000 0.5855
65050000 0.66
65060000 0.6495
65070000 0.725
65080000 0.73
65090000 0.7315
65100000 0.736
65110000 0.696
65120000 0.769
65130000 0.8165
65140000 0.849
65150000 0.872
65160000 0.9245
65170000 0.9835
65180000 0.9815
65190000 0.982
65200000 0.9875
65210000 0.9855
65220000 0.9835
65230000 0.9795
65240000 0.9865
65250000 0.984
65260000 0.984
65270000 0.9855
65280000 0.9755
65290000 0.9925
65300000 0.99
65310000 1
65320000 0.9895
65330000 0.9975
65340000 0.9925
65350000 0.982
65360000 0.9595
65370000 0.959
65380000 0.9705
65390000 0.9625
65400000 0.9645
65410000 0.9265
65420000 0.8655
65430000 0.7835
65440000 0.685
65450000 0.6935
65460000 0.7095
65470000 0.811
65480000 0.848
65490000 0.8865
65500000 0.8725
65510000 0.9185
65520000 0.967
65530000 0.9345
65540000 0.9675
65550000 0.9605
65560000 0.9785
65570000 0.977
65580000 0.994
65590000 0.9995
65600000 1
65610000 1
65620000 1
65630000 1
65640000 1
65650000 1
65660000 1
65670000 1
65680000 1
65690000 1
65700000 1
65710000 1
65720000 1
65730000 0.998
65740000 1
65750000 0.9955
65760000 0.995
65770000 1
65780000 1
65790000 0.9805
65800000 0.949
65810000 0.9375
65820000 0.91
65830000 0.8725
65840000 0.8425
65850000 0.8395
65860000 0.8125
65870000 0.747
65880000 0.7555
65890000 0.7145
65900000 0.653
65910000 0.614
65920000 0.5535
65930000 0.5115
65940000 0.484
65950000 0.471
65960000 0.4295
65970000 0.2105
65980000 0.23
65990000 0.211
66000000 0.237
66010000 0.2065
66020000 0.182
66030000 0.1545
66040000 0.1485
66050000 0.1375
66060000 0.1375
66070000 0.15
66080000 0.136
66090000 0.114
66100000 0.129
66110000 0.116
66120000 0.118
66130000 0.1275
66140000 0.1185
66150000 0.132
66160000 0.1335
66170000 0.13
66180000 0.0985
66190000 0.095
66200000 0.0995
66210000 0.081
66220000 0.0725
66230000 0.074
66240000 0.059
66250000 0.059
66260000 0.0575
66270000 0.0595
66280000 0.059
66290000 0.052
66300000 0.054
66310000 0.04
66320000 0.054
66330000 0.054
66340000 0.0415
66350000 0.032
66360000 0.0325
66370000 0.024
66380000 0.024
66390000 0.017
66400000 0.02
66410000 0.0165
66420000 0.011
66430000 0.016
66440000 0.0125
66450000 0.021
66460000 0.0085
66470000 0.0165
66480000 0.012
66490000 0.006
66500000 0.0095
66510000 0.0185
66520000 0.025
66530000 0.0105
66540000 0.0075
66550000 0.028
66560000 0.0235
66570000 0.0295
66580000 0.0305
66590000 0.0465
66600000 0.067
66610000 0.12
66620000 0.145
66630000 0.155
66640000 0.1615
66650000 0.182
66660000 0.2185
66670000 0.241
66680000 0.2495
66690000 0.2375
66700000 0.2475
66710000 0.253
66720000 0.2475
66730000 0.3015
66740000 0.366
66750000 0.3625
66760000 0.3525
66770000 0.3565
66780000 0.3855
66790000 0.365
66800000 0.396
66810000 0.3925
66820000 0.383
66830000 0.3795
66840000 0.4135
66850000 0.3965
66860000 0.38
66870000 0.37
66880000 0.361
66890000 0.3605
66900000 0.299
66910000 0.32
66920000 0.346
66930000 0.3095
66940000 0.243
66950000 0.206
66960000 0.226
66970000 0.276
66980000 0.2725
66990000 0.2715
67000000 0.3075
67010000 0.3895
67020000 0.423
67030000 0.4325
67040000 0.4065
67050000 0.395
67060000 0.397
67070000 0.406
67080000 0.4565
67090000 0.469
67100000 0.5075
67110000 0.515
67120000 0.5285
67130000 0.5245
67140000 0.454
67150000 0.3525
67160000 0.3585
67170000 0.3005
67180000 0.2295
67190000 0.2385
67200000 0.2025
67210000 0.1755
67220000 0.1705
67230000 0.147
67240000 0.1255
67250000 0.143
67260000 0.142
67270000 0.1485
67280000 0.168
67290000 0.181
67300000 0.2085
67310000 0.195
67320000 0.2335
67330000 0.2435
67340000 0.2505
67350000 0.2555
67360000 0.223
67370000 0.2285
67380000 0.234
67390000 0.2375
67400000 0.241
67410000 0.204
67420000 0.2345
67430000 0.2475
67440000 0.272
67450000 0.2635
67460000 0.284
67470000 0.267
67480000 0.2665
67490000 0.275
67500000 0.2385
67510000 0.219
67520000 0.2455
67530000 0.2625
67540000 0.266
67550000 0.2805
67560000 0.319
67570000 0.345
67580000 0.343
67590000 0.4205
67600000 0.465
67610000 0.62
67620000 0.7075
67630000 0.7415
67640000 0.775
67650000 0.757
67660000 0.72
67670000 0.703
67680000 0.767
67690000 0.8165
67700000 0.7915
67710000 0.8105
67720000 0.829
67730000 0.837
67740000 0.8635
67750000 0.873
67760000 0.8605
67770000 0.83
67780000 0.8425
67790000 0.823
67800000 0.8135
67810000 0.8135
67820000 0.73
67830000 0.6885
67840000 0.679
67850000 0.675
67860000 0.688
67870000 0.6565
67880000 0.583
67890000 0.5565
67900000 0.5155
67910000 0.515
67920000 0.459
67930000 0.4215
67940000 0.364
67950000 0.3735
67960000 0.3705
67970000 0.309
67980000 0.2495
67990000 0.2025
68000000 0.2
68010000 0.1625
68020000 0.265
68030000 0.266
68040000 0.2685
68050000 0.251
68060000 0.277
68070000 0.2825
68080000 0.3175
68090000 0.3625
68100000 0.4105
68110000 0.485
68120000 0.5615
68130000 0.6435
68140000 0.691
68150000 0.744
68160000 0.804
68170000 0.8195
68180000 0.837
68190000 0.819
68200000 0.819
68210000 0.84
68220000 0.8495
68230000 0.868
68240000 0.8525
68250000 0.8815
68260000 0.89
68270000 0.9
68280000 0.8595
68290000 0.7955
68300000 0.781
68310000 0.7685
68320000 0.7675
68330000 0.7605
68340000 0.694
68350000 0.6565
68360000 0.5895
68370000 0.559
68380000 0.552
68390000 0.5305
68400000 0.564
68410000 0.5705
68420000 0.603
68430000 0.5955
68440000 0.5865
68450000 0.593
68460000 0.5935
68470000 0.61
68480000 0.6805
68490000 0.748
68500000 0.782
68510000 0.808
68520000 0.854
68530000 0.831
68540000 0.831
68550000 0.8255
68560000 0.786
68570000 0.751
68580000 0.7015
68590000 0.703
68600000 0.6385
68610000 0.5925
68620000 0.5515
68630000 0.5255
68640000 0.5115
68650000 0.5
68660000 0.5
68670000 0.5
68680000 0.5
68690000 0.488
68700000 0.4865
68710000 0.4245
68720000 0.3935
68730000 0.385
68740000 0.369
68750000 0.352
68760000 0.3475
68770000 0.317
68780000 0.3455
68790000 0.2685
68800000 0.2605
68810000 0.27
68820000 0.334
68830000 0.3515
68840000 0.2885
68850000 0.244
68860000 0.2485
68870000 0.237
68880000 0.2965
68890000 0.3045
68900000 0.343
68910000 0.3685
68920000 0.4335
68930000 0.459
68940000 0.5165
68950000 0.5675
68960000 0.5225
68970000 0.5125
68980000 0.5295
68990000 0.5615
69000000 0.593
69010000 0.549
69020000 0.51
69030000 0.544
69040000 0.564
69050000 0.616
69060000 0.6275
69070000 0.636
69080000 0.639
69090000 0.6485
69100000 0.6245
69110000 0.607
69120000 0.5865
69130000 0.597
69140000 0.6125
69150000 0.553
69160000 0.6095
69170000 0.6495
69180000 0.6705
69190000 0.7165
69200000 0.7435
69210000 0.787
69220000 0.8005
69230000 0.8115
69240000 0.7865
69250000 0.726
69260000 0.6505
69270000 0.652
69280000 0.612
69290000 0.6225
69300000 0.6265
69310000 0.604
69320000 0.59
69330000 0.5855
69340000 0.5285
69350000 0.5175
69360000 0.4915
69370000 0.4535
69380000 0.363
69390000 0.258
69400000 0.271
69410000 0.278
69420000 0.3005
69430000 0.43
69440000 0.511
69450000 0.5365
69460000 0.5695
69470000 0.533
69480000 0.6
69490000 0.6435
69500000 0.6975
69510000 0.76
69520000 0.8345
69530000 0.8405
69540000 0.8435
69550000 0.8245
69560000 0.875
69570000 0.89
69580000 0.968
69590000 0.9795
69600000 0.9765
69610000 0.9315
69620000 0.959
69630000 0.898
69640000 0.8585
69650000 0.8435
69660000 0.8415
69670000 0.842
69680000 0.813
69690000 0.8105
69700000 0.7885
69710000 0.744
69720000 0.719
69730000 0.7235
69740000 0.718
69750000 0.7075
69760000 0.714
69770000 0.692
69780000 0.656
69790000 0.6495
69800000 0.627
69810000 0.668
69820000 0.652
69830000 0.7
69840000 0.6585
69850000 0.648
69860000 0.6965
69870000 0.6755
69880000 0.692
69890000 0.6765
69900000 0.679
69910000 0.666
69920000 0.658
69930000 0.669
69940000 0.687
69950000 0.6985
69960000 0.687
69970000 0.664
69980000 0.69
69990000 0.6895
70000000 0.7165
70010000 0.7305
70020000 0.7195
70030000 0.721
70040000 0.7765
70050000 0.798
70060000 0.82
70070000 0.8165
70080000 0.841
70090000 0.868
70100000 0.8655
70110000 0.8825
70120000 0.8745
70130000 0.872
70140000 0.839
70150000 0.841
70160000 0.8275
70170000 0.8685
70180000 0.8795
70190000 0.8645
70200000 0.827
70210000 0.8075
70220000 0.777
70230000 0.6995
70240000 0.653
70250000 0.624
70260000 0.6055
70270000 0.5815
70280000 0.549
70290000 0.5555
70300000 0.509
70310000 0.5215
70320000 0.536
70330000 0.521
70340000 0.542
70350000 0.551
70360000 0.503
70370000 0.441
70380000 0.37
70390000 0.317
70400000 0.293
70410000 0.285
70420000 0.2665
70430000 0.275
70440000 0.2965
70450000 0.28
70460000 0.3
70470000 0.337
70480000 0.3225
70490000 0.352
70500000 0.355
70510000 0.3485
70520000 0.2975
70530000 0.288
70540000 0.2735
70550000 0.248
70560000 0.2395
70570000 0.3425
70580000 0.3845
70590000 0.3825
70600000 0.391
70610000 0.435
70620000 0.4105
70630000 0.429
70640000 0.4245
70650000 0.462
70660000 0.4435
70670000 0.445
70680000 0.482
70690000 0.459
70710000 0.4725
70720000 0.5205
70730000 0.5695
70740000 0.6335
70750000 0.702
70760000 0.716
70770000 0.6175
70780000 0.6195
70790000 0.634
70800000 0.619
70810000 0.5845
70820000 0.631
70830000 0.679
70840000 0.7095
70850000 0.7455
70860000 0.8105
70870000 0.828
70880000 0.741
70890000 0.6895
70900000 0.6655
70910000 0.503
70920000 0.4675
70930000 0.423
70940000 0.3985
70950000 0.307
70960000 0.3225
70970000 0.327
70980000 0.2945
70990000 0.2595
71000000 0.2335
71010000 0.242
71020000 0.2185
71030000 0.218
71040000 0.214
71050000 0.1915
71060000 0.119
71070000 0.0605
71080000 0.045
71090000 0.1075
71100000 0.123
71110000 0.184
71120000 0.2145
71130000 0.2115
71140000 0.21
71150000 0.1855
71160000 0.2025
71170000 0.1855
71180000 0.175
71190000 0.1715
71200000 0.188
71210000 0.1855
71220000 0.1745
71230000 0.171
71240000 0.1845
71250000 0.196
71260000 0.208
71270000 0.251
71280000 0.2635
71290000 0.263
71300000 0.2635
71310000 0.274
71320000 0.2535
71330000 0.2195
71340000 0.2735
71350000 0.298
71360000 0.323
71370000 0.342
71380000 0.4235
71390000 0.494
71400000 0.5645
71410000 0.585
71420000 0.5575
71430000 0.5405
71440000 0.554
71450000 0.494
71460000 0.4925
71470000 0.481
71480000 0.428
71490000 0.4135
71500000 0.3985
71510000 0.406
71520000 0.3765
71530000 0.3655
71540000 0.3325
71550000 0.3165
71560000 0.348
71570000 0.298
71580000 0.2935
71590000 0.2815
71600000 0.3025
71610000 0.2955
71620000 0.2935
71630000 0.2925
71640000 0.287
71650000 0.266
71660000 0.252
71670000 0.236
71680000 0.2385
71690000 0.226
71700000 0.21
71710000 0.1865
71720000 0.158
71730000 0.16
71740000 0.152
71750000 0.157
71760000 0.181
71770000 0.233
71780000 0.315
71790000 0.3465
71800000 0.312
71810000 0.363
71820000 0.392
71830000 0.396
71840000 0.44
71850000 0.467
71860000 0.585
71870000 0.6275
71880000 0.6675
71890000 0.681
71900000 0.708
71910000 0.735
71920000 0.781
71930000 0.7985
71940000 0.8315
71950000 0.8355
71960000 0.7775
71970000 0.792
71980000 0.801
71990000 0.8245
72000000 0.848
72010000 0.8425
72020000 0.836
72030000 0.863
72040000 0.83
72050000 0.813
72060000 0.7775
72070000 0.708
72080000 0.6745
72090000 0.702
72100000 0.7085
72110000 0.7005
72120000 0.6485
72130000 0.652
72140000 0.6
72150000 0.633
72160000 0.605
72170000 0.564
72180000 0.5355
72190000 0.443
72200000 0.415
72210000 0.41
72220000 0.408
72230000 0.4035
72240000 0.389
72250000 0.4025
72260000 0.439
72270000 0.46
72280000 0.44
72290000 0.414
72300000 0.374
72310000 0.342
72320000 0.2965
72330000 0.28
72340000 0.2435
72350000 0.226
72360000 0.194
72370000 0.201
72380000 0.19
72390000 0.163
72400000 0.1665
72410000 0.2055
72420000 0.1775
72430000 0.151
72440000 0.1775
72450000 0.1505
72460000 0.1315
72470000 0.1695
72480000 0.2075
72490000 0.248
72500000 0.2335
72510000 0.2785
72520000 0.285
72530000 0.274
72540000 0.3295
72550000 0.336
72560000 0.367
72570000 0.3605
72580000 0.3405
72590000 0.3095
72600000 0.2775
72610000 0.251
72620000 0.2165
72630000 0.219
72640000 0.1985
72650000 0.198
72660000 0.227
72670000 0.1735
72680000 0.152
72690000 0.145
72700000 0.1255
72710000 0.1225
72720000 0.116
72730000 0.0965
72740000 0.09
72750000 0.0855
72760000 0.072
72770000 0.0705
72780000 0.069
72790000 0.073
72800000 0.07
72810000 0.092
72820000 0.095
72830000 0.104
72840000 0.09
72850000 0.0935
72860000 0.0905
72870000 0.089
72880000 0.069
72890000 0.0935
72900000 0.0915
72910000 0.106
72920000 0.1355
72930000 0.2575
72940000 0.3125
72950000 0.4405
72960000 0.471
72970000 0.5255
72980000 0.5465
72990000 0.5555
73000000 0.584
73010000 0.561
73020000 0.5725
73030000 0.551
73040000 0.5465
73050000 0.567
73060000 0.561
73070000 0.5505
73080000 0.547
73090000 0.5645
73100000 0.5465
73110000 0.558
73120000 0.5595
73130000 0.541
73140000 0.5715
73150000 0.5455
73160000 0.5235
73170000 0.5145
73180000 0.5145
73190000 0.506
73200000 0.5045
73210000 0.511
73220000 0.512
73230000 0.511
73240000 0.5
73250000 0.5
73260000 0.5
73270000 0.5
73280000 0.504
73290000 0.528
73300000 0.5275
73310000 0.541
73320000 0.556
73330000 0.556
73340000 0.5075
73350000 0.477
73360000 0.4805
73370000 0.4705
73380000 0.463
73390000 0.4865
73400000 0.477
73410000 0.466
73420000 0.4
73430000 0.4165
73440000 0.4235
73450000 0.339
73460000 0.3345
73470000 0.35
73480000 0.337
73490000 0.3215
73500000 0.3295
73510000 0.36
73520000 0.361
73530000 0.3795
73540000 0.3705
73550000 0.386
73560000 0.372
73570000 0.414
73580000 0.3575
73590000 0.3145
73600000 0.3235
73610000 0.3875
73620000 0.4415
73630000 0.5325
73640000 0.6025
73650000 0.605
73660000 0.614
73670000 0.647
73680000 0.6935
73690000 0.7535
73700000 0.778
73710000 0.8045
73720000 0.829
73730000 0.811
73740000 0.8555
73750000 0.8815
73760000 0.878
73770000 0.885
73780000 0.931
73790000 0.9535
73800000 0.956
73810000 0.9485
73820000 0.9565
73830000 0.8875
73840000 0.856
73850000 0.876
73860000 0.9275
73870000 0.9325
73880000 0.8875
73890000 0.8075
73900000 0.7845
73910000 0.8495
73920000 0.828
73930000 0.8685
73940000 0.9565
73950000 0.9745
73960000 0.9685
73970000 0.9755
73980000 0.9785
73990000 0.9875
74000000 0.981
74010000 0.988
74020000 0.985
74030000 0.9545
74040000 0.938
74050000 0.939
74060000 0.9295
74070000 0.926
74080000 0.8815
74090000 0.8565
74100000 0.847
74110000 0.849
74120000 0.853
74130000 0.849
74140000 0.827
74150000 0.726
74160000 0.732
74170000 0.6965
74180000 0.621
74190000 0.5365
74200000 0.524
74210000 0.5415
74220000 0.566
74230000 0.521
74240000 0.4825
74250000 0.467
74260000 0.4725
74270000 0.474
74280000 0.482
74290000 0.5415
74300000 0.565
74310000 0.568
74320000 0.5585
74330000 0.552
74340000 0.535
74350000 0.545
74360000 0.4825
74370000 0.4525
74380000 0.4995
74390000 0.4955
74400000 0.5315
74410000 0.5095
74420000 0.4655
74430000 0.4615
74440000 0.471
74450000 0.4645
74460000 0.466
74470000 0.4345
74480000 0.438
74490000 0.395
74500000 0.3895
74510000 0.3895
74520000 0.4175
74530000 0.397
74540000 0.408
74550000 0.3965
74560000 0.362
74570000 0.3875
74580000 0.385
74590000 0.406
74600000 0.4225
74610000 0.4415
74620000 0.484
74630000 0.4785
74640000 0.4835
74650000 0.4815
74660000 0.5315
74670000 0.549
74680000 0.5805
74690000 0.581
74700000 0.6305
74710000 0.645
74720000 0.638
74730000 0.6605
74740000 0.6435
74750000 0.7075
74760000 0.737
74770000 0.776
74780000 0.722
74790000 0.714
74800000 0.707
74810000 0.662
74820000 0.712
74830000 0.7365
74840000 0.74
74850000 0.7245
74860000 0.7385
74870000 0.7285
74880000 0.6705
74890000 0.6925
74900000 0.645
74910000 0.603
74920000 0.607
74930000 0.588
74940000 0.5645
74950000 0.5725
74960000 0.6035
74970000 0.58
74980000 0.567
74990000 0.5605
75000000 0.6125
75010000 0.651
75020000 0.622
75030000 0.5795
75040000 0.5135
75050000 0.477
75060000 0.3885
75070000 0.358
75080000 0.339
75090000 0.346
75100000 0.3355
75110000 0.3355
75120000 0.3195
75130000 0.3625
75140000 0.3525
75150000 0.324
75160000 0.328
75170000 0.3235
75180000 0.311
75190000 0.223
75200000 0.176
75210000 0.1
75220000 0.047
75230000 0.0505
75240000 0.0525
75250000 0.0385
75260000 0.0625
75270000 0.0585
75280000 0.052
75290000 0.056
75300000 0.054
75310000 0.015
75320000 0.0205
75330000 0.008
75340000 0.007
75350000 0.022
75360000 0.02
75370000 0.024
75380000 0.0485
75390000 0.0615
75400000 0.0595
75410000 0.076
75420000 0.0825
75430000 0.065
75440000 0.117
75450000 0.213
75460000 0.2735
75470000 0.3015
75480000 0.355
75490000 0.3795
75500000 0.4055
75510000 0.429
75520000 0.459
75530000 0.4465
75540000 0.464
75550000 0.5405
75560000 0.62
75570000 0.6195
75580000 0.6605
75590000 0.6695
75600000 0.7055
75610000 0.7125
75620000 0.6965
75630000 0.724
75640000 0.758
75650000 0.7205
75660000 0.706
75670000 0.6955
75680000 0.68
75690000 0.657
75700000 0.652
75710000 0.6615
75720000 0.6685
75730000 0.6805
75740000 0.645
75750000 0.613
75760000 0.5995
75770000 0.611
75780000 0.6195
75790000 0.638
75800000 0.6415
75810000 0.605
75820000 0.606
75830000 0.6025
75840000 0.6055
75850000 0.5655
75860000 0.7015
75870000 0.7245
75880000 0.736
75890000 0.7615
75900000 0.6915
75910000 0.618
75920000 0.6435
75930000 0.638
75940000 0.6785
75950000 0.6785
75960000 0.6655
75970000 0.625
75980000 0.586
75990000 0.5585
76000000 0.529
76010000 0.551
76020000 0.571
76030000 0.6035
76040000 0.608
76050000 0.5935
76060000 0.5285
76070000 0.5375
76080000 0.531
76090000 0.5495
76100000 0.5695
76110000 0.5765
76120000 0.552
76130000 0.555
76140000 0.5105
76150000 0.502
76160000 0.484
76170000 0.5045
76180000 0.547
76190000 0.619
76200000 0.6365
76210000 0.672
76220000 0.5975
76230000 0.5975
76240000 0.6375
76250000 0.644
76260000 0.6345
76270000 0.6905
76280000 0.584
76290000 0.4885
76300000 0.505
76310000 0.5075
76320000 0.584
76330000 0.547
76340000 0.534
76350000 0.5595
76360000 0.563
76370000 0.54
76380000 0.641
76390000 0.6855
76400000 0.7305
76410000 0.7165
76420000 0.6695
76430000 0.683
76440000 0.6915
76450000 0.677
76460000 0.678
76470000 0.67
76480000 0.6715
76490000 0.702
76500000 0.7005
76510000 0.715
76520000 0.719
76530000 0.715
76540000 0.751
76550000 0.7855
76560000 0.8115
76570000 0.79
76580000 0.783
76590000 0.8285
76600000 0.8495
76610000 0.859
76620000 0.852
76630000 0.853
76640000 0.846
76650000 0.819
76660000 0.8205
76670000 0.778
76680000 0.6865
76690000 0.6335
76700000 0.606
76710000 0.6
76720000 0.5965
76730000 0.5925
76740000 0.593
76750000 0.6005
76760000 0.572
76770000 0.571
76780000 0.577
76790000 0.5575
76800000 0.557
76810000 0.5455
76820000 0.5285
76830000 0.501
76840000 0.496
76850000 0.465
76860000 0.472
76870000 0.457
76880000 0.4365
76890000 0.377
76900000 0.36
76910000 0.3525
76920000 0.3265
76930000 0.327
76940000 0.2865
76950000 0.2875
76960000 0.263
76970000 0.248
76980000 0.18
76990000 0.1785
77000000 0.1565
77010000 0.107
77020000 0.096
77030000 0.086
77040000 0.1235
77050000 0.142
77060000 0.135
77070000 0.158
77080000 0.139
77090000 0.129
77100000 0.1485
77110000 0.1465
77120000 0.1485
77130000 0.141
77140000 0.145
77150000 0.1245
77160000 0.1145
77170000 0.1245
77180000 0.123
77190000 0.136
77200000 0.1495
77210000 0.151
77220000 0.147
77230000 0.1255
77240000 0.1255
77250000 0.1265
77260000 0.109
77270000 0.111
77280000 0.075
77290000 0.102
77300000 0.0885
77310000 0.087
77320000 0.115
77330000 0.136
77340000 0.1595
77350000 0.2415
77360000 0.459
77370000 0.464
77380000 0.549
77390000 0.657
77400000 0.656
77410000 0.817
77420000 0.8995
77430000 0.936
77440000 0.9565
77450000 0.9645
77460000 0.9575
77470000 0.969
77480000 0.983
77490000 0.9655
77500000 0.97
77510000 0.968
77520000 0.962
77530000 0.9465
77540000 0.927
77550000 0.8795
77560000 0.773
77570000 0.7
77580000 0.6715
77590000 0.571
77600000 0.483
77610000 0.3495
77620000 0.2745
77630000 0.216
77640000 0.174
77650000 0.116
77660000 0.123
77670000 0.0625
77680000 0.0405
77690000 0.033
77700000 0.0485
77710000 0.0525
77720000 0.0525
77730000 0.042
77740000 0.035
77750000 0.0365
77760000 0.033
77770000 0.055
77780000 0.0315
77790000 0.041
77800000 0.067
77810000 0.075
77820000 0.1075
77830000 0.186
77840000 0.244
77850000 0.271
77860000 0.297
77870000 0.3645
77880000 0.39
77890000 0.376
77900000 0.329
77910000 0.327
77920000 0.3225
77930000 0.2955
77940000 0.364
77950000 0.398
77960000 0.434
77970000 0.433
77980000 0.4475
77990000 0.412
78000000 0.358
78010000 0.3325
78020000 0.3025
78030000 0.332
78040000 0.3055
78050000 0.302
78060000 0.288
78070000 0.227
78080000 0.294
78090000 0.316
78100000 0.3425
78110000 0.363
78120000 0.3925
78130000 0.3925
78140000 0.406
78150000 0.378
78160000 0.391
78170000 0.41
78180000 0.4605
78190000 0.55
78200000 0.565
78210000 0.6675
78220000 0.7115
78230000 0.7
78240000 0.7175
78250000 0.7255
78260000 0.7325
78270000 0.755
78280000 0.7485
78290000 0.7585
78310000 0.852
78320000 0.8505
78330000 0.865
78340000 0.871
78350000 0.8685
78360000 0.8835
78370000 0.86
78380000 0.8655
78390000 0.8525
78400000 0.86
78410000 0.846
78420000 0.7865
78430000 0.8395
78440000 0.826
78450000 0.8285
78460000 0.8095
78470000 0.768
78480000 0.744
78490000 0.7395
78500000 0.746
78510000 0.6595
78520000 0.661
78530000 0.6495
78540000 0.657
78550000 0.614
78560000 0.599
78570000 0.6065
78580000 0.577
78590000 0.5845
78600000 0.5645
78610000 0.6215
78620000 0.658
78630000 0.6395
78640000 0.644
78650000 0.6435
78660000 0.62
78670000 0.6515
78680000 0.815
78690000 0.8545
78700000 0.848
78710000 0.858
78720000 0.8505
78730000 0.871
78740000 0.8795
78750000 0.9225
78760000 0.931
78770000 0.9155
78780000 0.913
78790000 0.9225
78800000 0.9255
78810000 0.8905
78820000 0.8625
78830000 0.8375
78840000 0.841
78850000 0.8145
78860000 0.798
78870000 0.7645
78880000 0.623
78890000 0.5905
78900000 0.5735
78910000 0.5375
78920000 0.5825
78930000 0.6335
78940000 0.618
78950000 0.5635
78960000 0.5525
78970000 0.562
78980000 0.5715
78990000 0.558
79000000 0.5175
79010000 0.5645
79020000 0.583
79030000 0.5875
79040000 0.5995
79050000 0.611
79060000 0.5975
79070000 0.629
79080000 0.6005
79090000 0.6275
79100000 0.6055
79110000 0.587
79120000 0.4925
79130000 0.4335
79140000 0.357
79150000 0.3525
79160000 0.3305
79170000 0.323
79180000 0.3315
79190000 0.337
79200000 0.3345
79210000 0.311
79220000 0.315
79230000 0.309
79240000 0.304
79250000 0.2815
79260000 0.2765
79270000 0.2825
79280000 0.281
79290000 0.273
79300000 0.269
79310000 0.2535
79320000 0.2765
79330000 0.2765
79340000 0.277
79350000 0.329
79360000 0.3275
79370000 0.3425
79380000 0.351
79390000 0.3245
79400000 0.3465
79410000 0.32
79420000 0.369
79430000 0.4025
79440000 0.4385
79450000 0.5075
79460000 0.5325
79470000 0.565
79480000 0.5435
79490000 0.509
79500000 0.4425
79510000 0.446
79520000 0.468
79530000 0.504
79540000 0.4485
79550000 0.359
79560000 0.3145
79570000 0.2575
79580000 0.3105
79590000 0.328
79600000 0.297
79610000 0.2765
79620000 0.252
79630000 0.2825
79640000 0.3205
79650000 0.276
79660000 0.243
79670000 0.2355
79680000 0.229
79690000 0.2175
79700000 0.228
79710000 0.221
79720000 0.1965
79730000 0.1985
79740000 0.2185
79750000 0.235
79760000 0.2245
79770000 0.2075
79780000 0.1845
79790000 0.197
79800000 0.1995
79810000 0.2035
79820000 0.2345
79830000 0.3025
79840000 0.334
79850000 0.377
79860000 0.375
79870000 0.384
79880000 0.383
79890000 0.377
79900000 0.363
79910000 0.37
79920000 0.3565
79930000 0.332
79940000 0.2835
79950000 0.272
79960000 0.274
79970000 0.328
79980000 0.3755
79990000 0.3935
80000000 0.3835
80010000 0.3875
80020000 0.367
80030000 0.288
80040000 0.2575
80050000 0.1855
80060000 0.186
80070000 0.2315
80080000 0.2245
80090000 0.243
80100000 0.258
80110000 0.267
80120000 0.2975
80130000 0.279
80140000 0.2745
80150000 0.318
80160000 0.2965
80170000 0.2475
80180000 0.243
80190000 0.2915
80200000 0.442
80210000 0.497
80220000 0.493
80230000 0.5225
80240000 0.528
80250000 0.5365
80260000 0.551
80270000 0.5495
80280000 0.5615
80290000 0.5515
80300000 0.54
80310000 0.5215
80320000 0.518
80330000 0.542
80340000 0.605
80350000 0.62
80360000 0.616
80370000 0.6615
80380000 0.6185
80390000 0.5335
80400000 0.3885
80410000 0.3205
80420000 0.3215
80430000 0.3305
80440000 0.3255
80450000 0.423
80460000 0.421
80470000 0.484
80480000 0.5145
80490000 0.5065
80500000 0.531
80510000 0.571
80520000 0.6185
80530000 0.654
80540000 0.624
80550000 0.577
80560000 0.554
80570000 0.5315
80580000 0.532
80590000 0.5355
80600000 0.514
80610000 0.5325
80620000 0.471
80630000 0.419
80640000 0.356
80650000 0.241
80660000 0.2235
80670000 0.2275
80680000 0.278
80690000 0.2895
80700000 0.276
80710000 0.2325
80720000 0.2015
80730000 0.1765
80740000 0.159
80750000 0.1635
80760000 0.2105
80770000 0.2385
80780000 0.3675
80790000 0.3585
80800000 0.377
80810000 0.391
80820000 0.436
80830000 0.4135
80840000 0.4255
80850000 0.4755
80860000 0.5775
80870000 0.582
80880000 0.619
80890000 0.558
80900000 0.6
80910000 0.6515
80920000 0.7055
80930000 0.7605
80940000 0.7435
80950000 0.785
80960000 0.7795
80970000 0.761
80980000 0.6865
80990000 0.676
81000000 0.685
81010000 0.6645
81020000 0.665
81030000 0.788
81040000 0.747
81050000 0.748
81060000 0.6745
81070000 0.6235
81080000 0.588
81090000 0.5915
81100000 0.6005
81110000 0.549
81120000 0.529
81130000 0.5195
81140000 0.4625
81150000 0.406
81160000 0.388
81170000 0.378
81180000 0.352
81190000 0.343
81200000 0.3055
81210000 0.2635
81220000 0.229
81230000 0.161
81240000 0.1445
81250000 0.1345
81260000 0.1615
81270000 0.1745
81280000 0.184
81290000 0.2075
81300000 0.1945
81310000 0.2055
81320000 0.2125
81330000 0.309
81340000 0.3625
81350000 0.4015
81360000 0.517
81370000 0.5455
81380000 0.542
81390000 0.5535
81400000 0.586
81410000 0.595
81420000 0.5835
81430000 0.571
81440000 0.571
81450000 0.601
81460000 0.6185
81470000 0.618
81480000 0.663
81490000 0.684
81500000 0.7065
81510000 0.7525
81520000 0.701
81530000 0.7385
81540000 0.7265
81550000 0.7085
81560000 0.6695
81570000 0.6035
81580000 0.612
81590000 0.668
81600000 0.6395
81610000 0.715
81620000 0.732
81630000 0.7435
81640000 0.767
81650000 0.732
81660000 0.7405
81670000 0.752
81680000 0.7495
81690000 0.7315
81700000 0.71
81710000 0.6225
81720000 0.5995
81730000 0.5205
81740000 0.5115
81750000 0.5195
81760000 0.5045
81770000 0.514
81780000 0.505
81790000 0.4895
81800000 0.4975
81810000 0.488
81820000 0.5065
81830000 0.5135
81840000 0.5155
81850000 0.5135
81860000 0.523
81870000 0.516
81880000 0.5235
81890000 0.5125
81900000 0.5385
81910000 0.5645
81920000 0.5705
81930000 0.632
81940000 0.7175
81950000 0.744
81960000 0.746
81970000 0.7735
81980000 0.813
81990000 0.82
82000000 0.8665
82010000 0.8665
82020000 0.8515
82030000 0.864
82040000 0.866
82050000 0.8805
82060000 0.892
82070000 0.913
82080000 0.883
82090000 0.8375
82100000 0.776
82110000 0.7835
82120000 0.7425
82130000 0.681
82140000 0.6075
82150000 0.514
82160000 0.498
82170000 0.477
82180000 0.448
82190000 0.3855
82200000 0.3085
82210000 0.319
82220000 0.326
82230000 0.327
82240000 0.309
82250000 0.318
82260000 0.3215
82270000 0.3355
82280000 0.3125
82290000 0.3795
82300000 0.383
82310000 0.4075
82320000 0.407
82330000 0.417
82340000 0.4075
82350000 0.4135
82360000 0.385
82370000 0.389
82380000 0.374
82390000 0.363
82400000 0.3885
82410000 0.3965
82420000 0.403
82430000 0.4095
82440000 0.4145
82450000 0.4295
82460000 0.441
82470000 0.4425
82480000 0.4495
82490000 0.4465
82500000 0.452
82510000 0.458
82520000 0.483
82530000 0.5215
82540000 0.5575
82550000 0.647
82560000 0.709
82570000 0.7625
82580000 0.848
82590000 0.8905
82600000 0.906
82610000 0.93
82620000 0.928
82630000 0.9225
82640000 0.9395
82650000 0.97
82660000 0.997
82670000 1
82680000 1
82690000 1
82700000 1
82710000 1
82720000 1
82730000 1
82740000 1
82750000 1
82760000 1
82770000 1
82780000 0.995
82790000 0.998
82800000 0.999
82810000 0.954
82820000 0.953
82830000 0.9605
82840000 1
82850000 1
82860000 1
82870000 1
82880000 1
82890000 1
82900000 1
82910000 0.9885
82920000 0.963
82930000 0.9035
82940000 0.8615
82950000 0.877
82960000 0.875
82970000 0.866
82980000 0.805
82990000 0.7075
83000000 0.742
83010000 0.736
83020000 0.6915
83030000 0.679
83040000 0.504
83050000 0.4845
83060000 0.429
83070000 0.411
83080000 0.323
83090000 0.28
83100000 0.2565
83110000 0.224
83120000 0.219
83130000 0.2295
83140000 0.2495
83150000 0.2705
83160000 0.2815
83170000 0.3055
83180000 0.312
83190000 0.3825
83200000 0.457
83210000 0.468
83220000 0.493
83230000 0.4815
83240000 0.467
83250000 0.4665
83260000 0.5
83270000 0.6155
83280000 0.6855
83290000 0.7345
83300000 0.7585
83310000 0.804
83320000 0.8675
83330000 0.861
83340000 0.8675
83350000 0.8745
83360000 0.912
83370000 0.88
83380000 0.904
83390000 0.8545
83400000 0.8055
83410000 0.785
83420000 0.776
83430000 0.8085
83440000 0.793
83450000 0.798
83460000 0.798
83470000 0.8045
83480000 0.7975
83490000 0.777
83500000 0.7935
83510000 0.7905
83520000 0.777
83530000 0.7705
83540000 0.733
83550000 0.693
83560000 0.677
83570000 0.6845
83580000 0.644
83590000 0.64
83600000 0.574
83610000 0.504
83620000 0.482
83630000 0.4305
83640000 0.454
83650000 0.405
83660000 0.415
83670000 0.405
83680000 0.4015
83690000 0.3715
83700000 0.352
83710000 0.3665
83720000 0.3295
83730000 0.3145
83740000 0.2975
83750000 0.2955
83760000 0.316
83770000 0.3055
83780000 0.2895
83790000 0.289
83800000 0.2845
83810000 0.276
83820000 0.263
83830000 0.25
83840000 0.2265
83850000 0.211
83860000 0.209
83870000 0.1825
83880000 0.1925
83890000 0.1785
83900000 0.1945
83910000 0.1765
83920000 0.1725
83930000 0.1615
83940000 0.181
83950000 0.185
83960000 0.1625
83970000 0.171
83980000 0.159
83990000 0.1515
84000000 0.1665
84010000 0.1635
84020000 0.152
84030000 0.151
84040000 0.138
84050000 0.1475
84060000 0.161
84070000 0.163
84080000 0.1845
84090000 0.1915
84100000 0.183
84110000 0.1995
84120000 0.1875
84130000 0.201
84140000 0.202
84150000 0.2095
84160000 0.1985
84170000 0.202
84180000 0.229
84190000 0.248
84200000 0.334
84210000 0.4025
84220000 0.4345
84230000 0.47
84240000 0.4955
84250000 0.554
84260000 0.551
84270000 0.5495
84280000 0.5325
84290000 0.593
84300000 0.678
84310000 0.6815
84320000 0.7305
84330000 0.751
84340000 0.7255
84350000 0.726
84360000 0.7235
84370000 0.754
84380000 0.722
84390000 0.726
84400000 0.6645
84410000 0.6135
84420000 0.63
84430000 0.5915
84440000 0.5585
84450000 0.536
84460000 0.5245
84470000 0.493
84480000 0.4435
84490000 0.425
84500000 0.375
84510000 0.341
84520000 0.285
84530000 0.22
84540000 0.1955
84550000 0.1895
84560000 0.1655
84570000 0.134
84580000 0.1305
84590000 0.131
84600000 0.1035
84610000 0.047
84620000 0.0465
84630000 0.065
84640000 0.0475
84650000 0.0585
84660000 0.066
84670000 0.07
84680000 0.074
84690000 0.076
84700000 0.053
84710000 0.048
84720000 0.032
84730000 0.053
84740000 0.0465
84750000 0.0395
84760000 0.0365
84770000 0.0375
84780000 0.038
84790000 0.038
84800000 0.0435
84810000 0.0385
84820000 0.0305
84830000 0.026
84840000 0.0305
84850000 0.026
84860000 0.021
84870000 0.02
84880000 0.025
84890000 0.0245
84900000 0.0455
84910000 0.0255
84920000 0.024
84930000 0.0225
84940000 0.0165
84950000 0.0145
84960000 0.017
84970000 0.0175
84980000 0.0955
84990000 0.12
85000000 0.128
85010000 0.1335
85020000 0.1335
85030000 0.2275
85040000 0.2545
85050000 0.265
85060000 0.329
85070000 0.3845
85080000 0.4255
85090000 0.4435
85100000 0.454
85110000 0.4495
85120000 0.447
85130000 0.438
85140000 0.4505
85150000 0.424
85160000 0.429
85170000 0.4105
85180000 0.413
85190000 0.392
85200000 0.374
85210000 0.347
85220000 0.3235
85230000 0.3005
85240000 0.3305
85250000 0.3445
85260000 0.3455
85270000 0.341
85280000 0.3845
85290000 0.394
85300000 0.42
85310000 0.433
85320000 0.473
85330000 0.5585
85340000 0.593
85350000 0.6275
85360000 0.6765
85370000 0.7455
85380000 0.78
85390000 0.7985
85400000 0.7965
85410000 0.828
85420000 0.807
85430000 0.8365
85440000 0.848
85450000 0.8395
85460000 0.824
85470000 0.8095
85480000 0.794
85490000 0.8005
85500000 0.801
85510000 0.804
85520000 0.782
85530000 0.7815
85540000 0.782
85550000 0.798
85560000 0.799
85570000 0.809
85580000 0.801
85590000 0.8245
85600000 0.8345
85610000 0.8315
85620000 0.86
85630000 0.842
85640000 0.8505
85650000 0.844
85660000 0.847
85670000 0.858
85680000 0.865
85690000 0.8595
85700000 0.895
85710000 0.8895
85720000 0.9105
85730000 0.9065
85740000 0.938
85750000 0.901
85760000 0.8725
85770000 0.896
85780000 0.8855
85790000 0.8645
85800000 0.858
85810000 0.843
85820000 0.839
85830000 0.818
85840000 0.8305
85850000 0.788
85860000 0.7975
85870000 0.778
85880000 0.703
85890000 0.6715
85910000 0.659
85920000 0.65
85930000 0.6465
85940000 0.595
85950000 0.602
85960000 0.6025
85970000 0.587
85980000 0.587
85990000 0.5755
86000000 0.5425
86010000 0.4865
86020000 0.494
86030000 0.4595
86040000 0.488
86050000 0.478
86060000 0.4385
86070000 0.4485
86080000 0.4335
86090000 0.4395
86100000 0.4625
86110000 0.4175
86120000 0.4075
86130000 0.419
86140000 0.394
86150000 0.4115
86160000 0.374
86170000 0.364
86180000 0.315
86190000 0.2995
86200000 0.2895
86210000 0.3005
86220000 0.309
86230000 0.326
86240000 0.2535
86250000 0.2335
86260000 0.249
86270000 0.2735
86280000 0.2905
86290000 0.2965
86300000 0.3105
86310000 0.3535
86320000 0.3905
86330000 0.4185
86340000 0.445
86350000 0.4615
86360000 0.455
86370000 0.4615
86380000 0.502
86390000 0.506
86400000 0.4995
86410000 0.537
86420000 0.5555
86430000 0.5815
86440000 0.6275
86450000 0.6295
86460000 0.608
86470000 0.618
86480000 0.6125
86490000 0.624
86500000 0.627
86510000 0.629
86520000 0.6385
86530000 0.6415
86540000 0.6285
86550000 0.6585
86560000 0.746
86570000 0.793
86580000 0.8875
86590000 0.9385
86600000 0.95
86610000 0.9505
86620000 0.948
86630000 0.872
86640000 0.8885
86650000 0.9345
86660000 0.9445
86670000 0.961
86680000 0.958
86690000 0.9615
86700000 0.962
86710000 0.9675
86720000 0.961
86730000 0.9585
86740000 0.956
86750000 0.897
86760000 0.8145
86770000 0.699
86780000 0.5995
86790000 0.486
86800000 0.484
86810000 0.533
86820000 0.4575
86830000 0.4335
86840000 0.4485
86850000 0.418
86860000 0.403
86870000 0.383
86880000 0.4095
86890000 0.408
86900000 0.42
86910000 0.422
86920000 0.3925
86930000 0.401
86940000 0.3755
86950000 0.3795
86960000 0.3715
86970000 0.3825
86980000 0.38
86990000 0.4145
87000000 0.4005
87010000 0.378
87020000 0.405
87030000 0.395
87040000 0.3935
87050000 0.388
87060000 0.361
87070000 0.375
87080000 0.3525
87090000 0.336
87100000 0.3405
87110000 0.3235
87120000 0.323
87130000 0.305
87140000 0.3085
87150000 0.312
87160000 0.305
87170000 0.2795
87180000 0.257
87190000 0.263
87200000 0.269
87210000 0.2795
87220000 0.256
87230000 0.265
87240000 0.278
87250000 0.2575
87260000 0.2905
87270000 0.284
87280000 0.3025
87290000 0.3385
87300000 0.309
87310000 0.322
87320000 0.3615
87330000 0.3535
87340000 0.373
87350000 0.408
87360000 0.42
87370000 0.453
87380000 0.482
87390000 0.5155
87400000 0.523
87410000 0.534
87420000 0.542
87430000 0.5705
87440000 0.627
87450000 0.643
87460000 0.626
87470000 0.632
87480000 0.6745
87490000 0.7235
87500000 0.729
87510000 0.7625
87520000 0.741
87530000 0.7735
87540000 0.8385
87550000 0.8735
87560000 0.876
87570000 0.8565
87580000 0.909
87590000 0.907
87600000 0.915
87610000 0.9185
87620000 0.9235
87630000 0.9175
87640000 0.9205
87650000 0.922
87660000 0.9355
87670000 0.8885
87680000 0.877
87690000 0.84
87700000 0.8415
87710000 0.82
87720000 0.8495
87730000 0.847
87740000 0.8035
87750000 0.7795
87760000 0.796
87770000 0.7755
87780000 0.7985
87790000 0.7765
87800000 0.7585
87810000 0.7285
87820000 0.7355
87830000 0.7205
87840000 0.703
87850000 0.686
87860000 0.705
87870000 0.6915
87880000 0.698
87890000 0.7185
87900000 0.7325
87910000 0.761
87920000 0.7565
87930000 0.7385
87940000 0.7675
87950000 0.7665
87960000 0.781
87970000 0.7795
87980000 0.826
87990000 0.8595
88000000 0.896
88010000 0.905
88020000 0.9125
88030000 0.92
88040000 0.909
88050000 0.928
88060000 0.943
88070000 0.9545
88080000 0.9445
88090000 0.9115
88100000 0.845
88110000 0.818
88120000 0.803
88130000 0.8405
88140000 0.847
88150000 0.8355
88160000 0.8105
88170000 0.8105
88180000 0.8175
88190000 0.795
88200000 0.7555
88210000 0.6835
88220000 0.649
88230000 0.6205
88240000 0.543
88250000 0.5315
88260000 0.4835
88270000 0.4775
88280000 0.4655
88290000 0.4715
88300000 0.47
88310000 0.496
88320000 0.46
88330000 0.439
88340000 0.435
88350000 0.4475
88360000 0.4195
88370000 0.3735
88380000 0.3495
88390000 0.29
88400000 0.1645
88410000 0.167
88420000 0.1515
88430000 0.1525
88440000 0.1735
88450000 0.18
88460000 0.27
88470000 0.3185
88480000 0.346
88490000 0.345
88500000 0.4045
88510000 0.4155
88520000 0.4375
88530000 0.4365
88540000 0.4195
88550000 0.4345
88560000 0.4325
88570000 0.4375
88580000 0.4535
88590000 0.463
88600000 0.454
88610000 0.4565
88620000 0.4455
88630000 0.447
88640000 0.428
88650000 0.3875
88660000 0.375
88670000 0.346
88680000 0.3205
88690000 0.255
88700000 0.1625
88710000 0.1655
88720000 0.146
88730000 0.162
88740000 0.1765
88750000 0.1805
88760000 0.178
88770000 0.182
88780000 0.1405
88790000 0.145
88800000 0.128
88810000 0.1235
88820000 0.125
88830000 0.137
88840000 0.1315
88850000 0.114
88860000 0.113
88870000 0.103
88880000 0.092
88890000 0.0765
88900000 0.0575
88910000 0.0675
88920000 0.043
88930000 0.0375
88940000 0.0275
88950000 0.0275
88960000 0.0185
88970000 0.0455
88980000 0.0335
88990000 0.0375
89000000 0.0345
89010000 0.0375
89020000 0.0855
89030000 0.1085
89040000 0.0995
89050000 0.092
89060000 0.09
89070000 0.0905
89080000 0.1345
89090000 0.2495
89100000 0.233
89110000 0.2125
89120000 0.195
89130000 0.195
89140000 0.222
89150000 0.245
89160000 0.243
89170000 0.2385
89180000 0.2315
89190000 0.215
89200000 0.2345
89210000 0.198
89220000 0.195
89230000 0.1405
89240000 0.1335
89250000 0.1395
89260000 0.14
89270000 0.129
89280000 0.095
89290000 0.077
89300000 0.104
89310000 0.084
89320000 0.0675
89330000 0.082
89340000 0.0615
89350000 0.0535
89360000 0.05
89370000 0.042
89380000 0.0555
89390000 0.0515
89400000 0.064
89410000 0.1075
89420000 0.1345
89430000 0.196
89440000 0.219
89450000 0.2115
89460000 0.2405
89470000 0.224
89480000 0.238
89490000 0.247
89500000 0.237
89510000 0.2635
89520000 0.3045
89530000 0.3275
89540000 0.3865
89550000 0.4335
89560000 0.5085
89570000 0.5335
89580000 0.546
89590000 0.5465
89600000 0.537
89610000 0.5205
89620000 0.473
89630000 0.448
89640000 0.4395
89650000 0.4395
89660000 0.4025
89670000 0.3815
89680000 0.3555
89690000 0.341
89700000 0.3405
89710000 0.295
89720000 0.282
89730000 0.311
89740000 0.3025
89750000 0.3275
89760000 0.3565
89770000 0.3845
89780000 0.4455
89790000 0.4
89800000 0.3475
89810000 0.307
89820000 0.302
89830000 0.2735
89840000 0.274
89850000 0.265
89860000 0.2085
89870000 0.1865
89880000 0.1925
89890000 0.19
89900000 0.221
89910000 0.221
89920000 0.1995
89930000 0.248
89940000 0.2665
89950000 0.3285
89960000 0.3755
89970000 0.3935
89980000 0.421
89990000 0.4385
90000000 0.475
90010000 0.547
90020000 0.6005
90030000 0.6355
90040000 0.6485
90050000 0.658
90060000 0.68
90070000 0.6935
90080000 0.7245
90090000 0.7255
90100000 0.6975
90110000 0.696
90120000 0.694
90130000 0.689
90140000 0.6785
90150000 0.676
90160000 0.63
90170000 0.567
90180000 0.535
90190000 0.5675
90200000 0.557
90210000 0.5225
90220000 0.513
90230000 0.495
90240000 0.503
90250000 0.525
90260000 0.5
90270000 0.4965
90280000 0.501
90290000 0.5015
90300000 0.5305
90310000 0.5505
90320000 0.5715
90330000 0.602
90340000 0.597
90350000 0.6455
90360000 0.721
90370000 0.82
90380000 0.8755
90390000 0.836
90400000 0.795
90410000 0.821
90420000 0.8065
90430000 0.8025
90440000 0.7965
90450000 0.7845
90460000 0.765
90470000 0.7585
90480000 0.7505
90490000 0.723
90500000 0.765
90510000 0.775
90520000 0.745
90530000 0.7375
90540000 0.745
90550000 0.6935
90560000 0.6555
90570000 0.625
90580000 0.606
90590000 0.5375
90600000 0.532
90610000 0.4915
90620000 0.459
90630000 0.457
90640000 0.4185
90650000 0.4235
90660000 0.3995
90670000 0.388
90680000 0.39
90690000 0.3875
90700000 0.365
90710000 0.3285
90720000 0.3135
90730000 0.3105
90740000 0.2955
90750000 0.2935
90760000 0.2675
90770000 0.215
90780000 0.2075
90790000 0.214
90800000 0.2135
90810000 0.2215
90820000 0.2175
90830000 0.209
90840000 0.203
90850000 0.299
90860000 0.352
90870000 0.3545
90880000 0.3425
90890000 0.3255
90900000 0.3175
90910000 0.319
90920000 0.3185
90930000 0.342
90940000 0.312
90950000 0.3305
90960000 0.326
90970000 0.3525
90980000 0.3355
90990000 0.3345
91000000 0.351
91010000 0.3335
91020000 0.347
91030000 0.3385
91040000 0.3315
91050000 0.244
91060000 0.214
91070000 0.2185
91080000 0.2135
91090000 0.213
91100000 0.229
91110000 0.2365
91120000 0.2405
91130000 0.2435
91140000 0.2495
91150000 0.2415
91160000 0.251
91170000 0.291
91180000 0.302
91190000 0.3
91200000 0.2815
91210000 0.309
91220000 0.284
91230000 0.289
91240000 0.36
91250000 0.4
91260000 0.39
91270000 0.3985
91280000 0.4505
91290000 0.4315
91300000 0.484
91310000 0.458
91320000 0.506
91330000 0.519
91340000 0.5685
91350000 0.5505
91360000 0.5205
91370000 0.52
91380000 0.5145
91390000 0.562
91400000 0.598
91410000 0.6895
91420000 0.754
91430000 0.802
91440000 0.806
91450000 0.7905
91460000 0.806
91470000 0.8055
91480000 0.799
91490000 0.843
91500000 0.856
91510000 0.859
91520000 0.863
91530000 0.849
91540000 0.8085
91550000 0.8115
91560000 0.8335
91570000 0.802
91580000 0.781
91590000 0.7535
91600000 0.7135
91610000 0.677
91620000 0.664
91630000 0.5655
91640000 0.5635
91650000 0.583
91660000 0.5835
91670000 0.609
91680000 0.5625
91690000 0.4725
91700000 0.395
91710000 0.3485
91720000 0.329
91730000 0.2935
91740000 0.265
91750000 0.2795
91760000 0.2515
91770000 0.255
91780000 0.272
91790000 0.242
91800000 0.2155
91810000 0.169
91820000 0.1795
91830000 0.185
91840000 0.255
91850000 0.3405
91860000 0.4465
91870000 0.4255
91880000 0.5305
91890000 0.584
91900000 0.6565
91910000 0.7185
91920000 0.7445
91930000 0.763
91940000 0.7875
91950000 0.7865
91960000 0.837
91970000 0.879
91980000 0.89
91990000 0.9255
92000000 0.947
92010000 0.9535
92020000 0.95
92030000 0.957
92040000 0.998
92050000 0.9405
92060000 0.8635
92070000 0.8385
92080000 0.739
92090000 0.669
92100000 0.6195
92110000 0.5775
92120000 0.601
92130000 0.6065
92140000 0.61
92150000 0.64
92160000 0.6455
92170000 0.669
92180000 0.6555
92190000 0.643
92200000 0.651
92210000 0.6715
92220000 0.7195
92230000 0.6985
92240000 0.596
92250000 0.626
92260000 0.6475
92270000 0.673
92280000 0.6555
92290000 0.636
92300000 0.5985
92310000 0.694
92320000 0.603
92330000 0.5915
92340000 0.5815
92350000 0.6135
92360000 0.6635
92370000 0.6245
92380000 0.637
92390000 0.658
92400000 0.693
92410000 0.683
92420000 0.7015
92430000 0.7085
92440000 0.749
92450000 0.7555
92460000 0.759
92470000 0.7595
92480000 0.787
92490000 0.8065
92500000 0.793
92510000 0.7675
92520000 0.7845
92530000 0.8035
92540000 0.754
92550000 0.699
92560000 0.613
92570000 0.6345
92580000 0.655
92590000 0.669
92600000 0.7245
92610000 0.754
92620000 0.747
92630000 0.729
92640000 0.72
92650000 0.7155
92660000 0.7205
92670000 0.7165
92680000 0.7215
92690000 0.729
92700000 0.737
92710000 0.788
92720000 0.7475
92730000 0.62
92740000 0.6115
92750000 0.598
92760000 0.7565
92770000 0.7505
92780000 0.7825
92790000 0.809
92800000 0.8385
92810000 0.849
92820000 0.868
92830000 0.847
92840000 0.8695
92850000 0.8665
92860000 0.85
92870000 0.843
92880000 0.8245
92890000 0.7795
92900000 0.76
92910000 0.773
92920000 0.7825
92930000 0.7535
92940000 0.777
92950000 0.744
92960000 0.7265
92970000 0.6915
92980000 0.6525
92990000 0.5495
93000000 0.5215
93010000 0.4995
93020000 0.5
93030000 0.5055
93040000 0.513
93050000 0.5365
93060000 0.532
93070000 0.512
93080000 0.494
93090000 0.4805
93100000 0.4795
93110000 0.47
93120000 0.468
93130000 0.4895
93140000 0.486
93150000 0.441
93160000 0.401
93170000 0.412
93180000 0.4245
93190000 0.416
93200000 0.395
93210000 0.4205
93220000 0.4415
93230000 0.441
93240000 0.447
93250000 0.4525
93260000 0.442
93270000 0.473
93280000 0.516
93290000 0.552
93300000 0.592
93310000 0.6345
93320000 0.638
93330000 0.659
93340000 0.7605
93350000 0.832
93360000 0.864
93370000 0.8545
93380000 0.8565
93390000 0.8565
93400000 0.8405
93410000 0.8105
93420000 0.703
93430000 0.5605
93440000 0.399
93450000 0.343
93460000 0.3665
93470000 0.3285
93480000 0.447
93490000 0.45
93510000 0.4505
93520000 0.485
93530000 0.4685
93540000 0.4625
93550000 0.446
93560000 0.4525
93570000 0.4685
93580000 0.479
93590000 0.4855
93600000 0.5065
93610000 0.535
93620000 0.5815
93630000 0.644
93640000 0.679
93650000 0.617
93660000 0.563
93670000 0.5385
93680000 0.5435
93690000 0.5605
93700000 0.5615
93710000 0.556
93720000 0.5605
93730000 0.63
93740000 0.654
93750000 0.683
93760000 0.65
93770000 0.727
93780000 0.6895
93790000 0.6295
93800000 0.6155
93810000 0.547
93820000 0.514
93830000 0.5055
93840000 0.5175
93850000 0.5865
93860000 0.5755
93870000 0.5475
93880000 0.494
93890000 0.473
93900000 0.491
93910000 0.5135
93920000 0.497
93930000 0.4935
93940000 0.487
93950000 0.476
93960000 0.4825
93970000 0.4825
93980000 0.498
93990000 0.5185
94000000 0.513
94010000 0.523
94020000 0.5255
94030000 0.5095
94040000 0.4885
94050000 0.449
94060000 0.3865
94070000 0.302
94080000 0.2855
94090000 0.292
94100000 0.227
94110000 0.173
94120000 0.1455
94130000 0.126
94140000 0.1315
94150000 0.1295
94160000 0.122
94170000 0.132
94180000 0.118
94190000 0.0805
94200000 0.0795
94210000 0.0825
94220000 0.114
94230000 0.123
94240000 0.164
94250000 0.1515
94260000 0.1535
94270000 0.2125
94280000 0.2045
94290000 0.1995
94300000 0.211
94310000 0.216
94320000 0.233
94330000 0.276
94340000 0.32
94350000 0.374
94360000 0.3185
94370000 0.3665
94380000 0.308
94390000 0.298
94400000 0.271
94410000 0.287
94420000 0.239
94430000 0.2395
94440000 0.2505
94450000 0.243
94460000 0.276
94470000 0.267
94480000 0.246
94490000 0.2845
94500000 0.337
94510000 0.377
94520000 0.378
94530000 0.3945
94540000 0.429
94550000 0.4715
94560000 0.468
94570000 0.471
94580000 0.5345
94590000 0.519
94600000 0.4995
94610000 0.486
94620000 0.4915
94630000 0.522
94640000 0.5445
94650000 0.5375
94660000 0.545
94670000 0.5475
94680000 0.525
94690000 0.506
94700000 0.4425
94710000 0.4255
94720000 0.446
94730000 0.5135
94740000 0.494
94750000 0.513
94760000 0.495
94770000 0.449
94780000 0.3655
94790000 0.3955
94800000 0.3795
94810000 0.404
94820000 0.347
94830000 0.2995
94840000 0.308
94850000 0.3305
94860000 0.3565
94870000 0.3545
94880000 0.358
94890000 0.433
94900000 0.505
94910000 0.4925
94920000 0.475
94930000 0.478
94940000 0.566
94950000 0.587
94960000 0.6185
94970000 0.65
94980000 0.6735
94990000 0.6895
95000000 0.7015
95010000 0.7235
95020000 0.7095
95030000 0.683
95040000 0.637
95050000 0.6715
95060000 0.6225
95070000 0.664
95080000 0.654
95090000 0.6815
95100000 0.6215
95110000 0.659
95120000 0.7155
95130000 0.73
95140000 0.637
95150000 0.566
95160000 0.5785
95170000 0.614
95180000 0.6185
95190000 0.628
95200000 0.651
95210000 0.6805
95220000 0.711
95230000 0.721
95240000 0.6855
95250000 0.676
95260000 0.6695
95270000 0.6405
95280000 0.577
95290000 0.5825
95300000 0.543
95310000 0.4495
95320000 0.449
95330000 0.458
95340000 0.469
95350000 0.468
95360000 0.459
95370000 0.454
95380000 0.4745
95390000 0.464
95400000 0.447
95410000 0.433
95420000 0.4195
95430000 0.44
95440000 0.4665
95450000 0.4645
95460000 0.4915
95470000 0.524
95480000 0.5715
95490000 0.5785
95500000 0.627
95510000 0.6955
95520000 0.631
95530000 0.6505
95540000 0.627
95550000 0.641
95560000 0.6365
95570000 0.6345
95580000 0.5935
95590000 0.589
95600000 0.599
95610000 0.584
95620000 0.571
95630000 0.537
95640000 0.5375
95650000 0.504
95660000 0.5225
95670000 0.469
95680000 0.4605
95690000 0.371
95700000 0.358
95710000 0.2925
95720000 0.2875
95730000 0.3305
95740000 0.3185
95750000 0.3715
95760000 0.4095
95770000 0.389
95780000 0.4075
95790000 0.41
95800000 0.3645
95810000 0.334
95820000 0.326
95830000 0.299
95840000 0.287
95850000 0.246
95860000 0.222
95870000 0.222
95880000 0.172
95890000 0.188
95900000 0.279
95910000 0.287
95920000 0.2775
95930000 0.351
95940000 0.382
95950000 0.36
95960000 0.3525
95970000 0.3
95980000 0.299
95990000 0.2825
96000000 0.2915
96010000 0.27
96020000 0.3205
96030000 0.33
96040000 0.3245
96050000 0.3635
96060000 0.373
96070000 0.4215
96080000 0.4965
96090000 0.5965
96100000 0.606
96110000 0.5495
96120000 0.5705
96130000 0.527
96140000 0.535
96150000 0.578
96160000 0.636
96170000 0.672
96180000 0.6715
96190000 0.638
96200000 0.601
96210000 0.6135
96220000 0.5945
96230000 0.7235
96240000 0.7565
96250000 0.7225
96260000 0.7205
96270000 0.587
96280000 0.5005
96290000 0.439
96300000 0.439
96310000 0.4405
96320000 0.44
96330000 0.4375
96340000 0.432
96350000 0.437
96360000 0.373
96370000 0.3345
96380000 0.276
96390000 0.2395
96400000 0.1635
96410000 0.124
96420000 0.1215
96430000 0.097
96440000 0.0585
96450000 0.0985
96460000 0.103
96470000 0.1035
96480000 0.1375
96490000 0.1525
96500000 0.1285
96510000 0.1375
96520000 0.135
96530000 0.1515
96540000 0.119
96550000 0.1425
96560000 0.175
96570000 0.1765
96580000 0.1785
96590000 0.203
96600000 0.202
96610000 0.178
96620000 0.1785
96630000 0.1605
96640000 0.216
96650000 0.165
96660000 0.173
96670000 0.1785
96680000 0.2915
96690000 0.3685
96700000 0.4005
96710000 0.492
96720000 0.4015
96730000 0.3625
96740000 0.3695
96750000 0.349
96760000 0.3075
96770000 0.3325
96780000 0.336
96790000 0.2365
96800000 0.262
96810000 0.2205
96820000 0.1765
96830000 0.1415
96840000 0.0865
96850000 0.0445
96860000 0.0565
96870000 0.09
96880000 0.0715
96890000 0.0865
96900000 0.0835
96910000 0.0895
96920000 0.07
96930000 0.082
96940000 0.0955
96950000 0.1065
96960000 0.1315
96970000 0.15
96980000 0.1625
96990000 0.1955
97000000 0.214
97010000 0.21
97020000 0.2165
97030000 0.2625
97040000 0.3285
97050000 0.319
97060000 0.3235
97070000 0.308
97080000 0.278
97090000 0.2595
97100000 0.2685
97110000 0.2665
97120000 0.2625
97130000 0.249
97140000 0.27
97150000 0.355
97160000 0.404
97170000 0.4745
97180000 0.624
97190000 0.653
97200000 0.636
97210000 0.6445
97220000 0.686
97230000 0.6775
97240000 0.5895
97250000 0.643
97260000 0.6715
97270000 0.763
97280000 0.839
97290000 0.892
97300000 0.934
97310000 0.93
97320000 0.949
97330000 0.9565
97340000 0.96
97350000 0.949
97360000 0.9565
97370000 0.95
97380000 0.9255
97390000 0.944
97400000 0.9615
97410000 0.9815
97420000 0.9585
97430000 0.956
97440000 0.9725
97450000 0.9675
97460000 0.931
97470000 0.889
97480000 0.8475
97490000 0.885
97500000 0.829
97510000 0.842
97520000 0.839
97530000 0.826
97540000 0.774
97550000 0.796
97560000 0.786
97570000 0.8145
97580000 0.848
97590000 0.8645
97600000 0.8685
97610000 0.8455
97620000 0.843
97630000 0.8415
97640000 0.845
97650000 0.8415
97660000 0.8245
97670000 0.842
97680000 0.885
97690000 0.869
97700000 0.82
97710000 0.8155
97720000 0.8405
97730000 0.8275
97740000 0.8725
97750000 0.8915
97760000 0.836
97770000 0.8455
97780000 0.9055
97790000 0.9325
97800000 0.9115
97810000 0.868
97820000 0.879
97830000 0.908
97840000 0.931
97850000 0.939
97860000 0.989
97870000 0.964
97880000 0.924
97890000 0.8755
97900000 0.84
97910000 0.812
97920000 0.811
97930000 0.7475
97940000 0.664
97950000 0.6475
97960000 0.673
97970000 0.7315
97980000 0.513
97990000 0.404
98000000 0.424
98010000 0.43
98020000 0.4155
98030000 0.4415
98040000 0.44
98050000 0.3575
98060000 0.291
98070000 0.4485
98080000 0.5145
98090000 0.516
98100000 0.608
98110000 0.6735
98120000 0.6705
98130000 0.7365
98140000 0.843
98150000 0.9005
98160000 0.901
98170000 0.853
98180000 0.9115
98190000 0.9975
98200000 0.9995
98210000 1
98220000 1
98230000 1
98240000 0.997
98250000 0.979
98260000 0.963
98270000 0.963
98280000 0.932
98290000 0.9435
98300000 0.962
98310000 0.963
98320000 0.935
98330000 0.922
98340000 0.9185
98350000 0.92
98360000 0.9095
98370000 0.9005
98380000 0.797
98390000 0.482
98400000 0.3615
98410000 0.3435
98420000 0.3795
98430000 0.416
98440000 0.435
98450000 0.505
98460000 0.484
98470000 0.492
98480000 0.511
98490000 0.5085
98500000 0.493
98510000 0.4915
98520000 0.48
98530000 0.4585
98540000 0.4145
98550000 0.3585
98560000 0.3395
98570000 0.316
98580000 0.304
98590000 0.296
98600000 0.293
98610000 0.24
98620000 0.1815
98630000 0.1815
98640000 0.128
98650000 0.131
98660000 0.133
98670000 0.1335
98680000 0.1755
98690000 0.2325
98700000 0.244
98710000 0.2815
98720000 0.3735
98730000 0.487
98740000 0.5255
98750000 0.5395
98760000 0.5535
98770000 0.523
98780000 0.4985
98790000 0.4895
98800000 0.5525
98810000 0.5785
98820000 0.6065
98830000 0.6075
98840000 0.566
98850000 0.547
98860000 0.5245
98870000 0.529
98880000 0.453
98890000 0.44
98900000 0.449
98910000 0.5335
98920000 0.606
98930000 0.566
98940000 0.638
98950000 0.6
98960000 0.6205
98970000 0.627
98980000 0.5865
98990000 0.6365
99000000 0.578
99010000 0.5565
99020000 0.4725
99030000 0.4815
99040000 0.478
99050000 0.499
99060000 0.522
99070000 0.5105
99080000 0.5155
99090000 0.507
99100000 0.4655
99110000 0.3855
99120000 0.3055
99130000 0.3045
99140000 0.3105
99150000 0.293
99160000 0.291
99170000 0.292
99180000 0.2775
99190000 0.2305
99200000 0.2485
99210000 0.2045
99220000 0.217
99230000 0.253
99240000 0.2555
99250000 0.232
99260000 0.2425
99270000 0.2885
99280000 0.3155
99290000 0.356
99300000 0.456
99310000 0.454
99320000 0.497
99330000 0.538
99340000 0.624
99350000 0.6765
99360000 0.6205
99370000 0.7265
99380000 0.676
99390000 0.749
99400000 0.7415
99410000 0.772
99420000 0.777
99430000 0.6945
99440000 0.662
99450000 0.6695
99460000 0.6465
99470000 0.6385
99480000 0.5205
99490000 0.428
99500000 0.386
99510000 0.39
99520000 0.45
99530000 0.4685
99540000 0.388
99550000 0.36
99560000 0.3195
99570000 0.318
99580000 0.32
99590000 0.3415
99600000 0.3485
99610000 0.351
99620000 0.3735
99630000 0.3955
99640000 0.384
99650000 0.3615
99660000 0.3895
99670000 0.397
99680000 0.395
99690000 0.4125
99700000 0.4005
99710000 0.4175
99720000 0.4035
99730000 0.432
99740000 0.4165
99750000 0.4065
99760000 0.473
99770000 0.4495
99780000 0.4115
99790000 0.399
99800000 0.3915
99810000 0.37
99820000 0.3645
99830000 0.335
99840000 0.376
99850000 0.445
99860000 0.4605
99870000 0.438
99880000 0.452
99890000 0.474
99900000 0.4395
99910000 0.5175
99920000 0.5675
99930000 0.616
99940000 0.597
99950000 0.5835
99960000 0.587
99970000 0.598
99980000 0.566
99990000 0.611
100000000 0.6725
100010000 0.658
100020000 0.674
100030000 0.664
100040000 0.6315
100050000 0.616
100060000 0.612
100070000 0.6525
100080000 0.6215
100090000 0.606
100100000 0.6425
100110000 0.6605
100120000 0.6195
100130000 0.6145
100140000 0.6435
100150000 0.6835
100160000 0.6535
100170000 0.6675
100180000 0.6375
100190000 0.631
100200000 0.5865
100210000 0.5705
100220000 0.6145
100230000 0.65
100240000 0.6625
100250000 0.6305
100260000 0.606
100270000 0.5505
100280000 0.53
100290000 0.5185
100300000 0.507
100310000 0.462
100320000 0.4975
100330000 0.473
100340000 0.474
100350000 0.4665
100360000 0.442
100370000 0.457
100380000 0.464
100390000 0.4725
100400000 0.468
100410000 0.464
100420000 0.457
100430000 0.442
100440000 0.423
100450000 0.446
100460000 0.452
100470000 0.459
100480000 0.4605
100490000 0.4415
100500000 0.4845
100510000 0.517
100520000 0.4675
100530000 0.4515
100540000 0.417
100550000 0.409
100560000 0.4495
100570000 0.406
100580000 0.3915
100590000 0.3475
100600000 0.344
100610000 0.3915
100620000 0.414
100630000 0.5355
100640000 0.5325
100650000 0.467
100660000 0.402
100670000 0.411
100680000 0.4245
100690000 0.3595
100700000 0.3055
100710000 0.276
100720000 0.2845
100730000 0.279
100740000 0.2225
100750000 0.185
100760000 0.2275
100770000 0.231
100780000 0.245
100790000 0.305
100800000 0.3135
100810000 0.3055
100820000 0.292
100830000 0.229
100840000 0.201
100850000 0.2585
100860000 0.3175
100870000 0.2805
100880000 0.262
100890000 0.3415
100900000 0.3315
100910000 0.383
100920000 0.3875
100930000 0.491
100940000 0.531
100950000 0.537
100960000 0.5905
100970000 0.608
100980000 0.59
100990000 0.592
101000000 0.601
101010000 0.6165
101020000 0.647
101030000 0.6565
101040000 0.703
101050000 0.635
101060000 0.596
101070000 0.59
101080000 0.5645
101090000 0.5175
101110000 0.458
101120000 0.4825
101130000 0.3635
101140000 0.352
101150000 0.3365
101160000 0.371
101170000 0.351
101180000 0.29
101190000 0.2895
101200000 0.257
101210000 0.2565
101220000 0.242
101230000 0.1975
101240000 0.199
101250000 0.19
101260000 0.198
101270000 0.179
101280000 0.158
101290000 0.163
101300000 0.0835
101310000 0.046
101320000 0.0255
101330000 0.01
101340000 0
101350000 0
101360000 0
101370000 0
101380000 0
101390000 0
101400000 0
101410000 0
101420000 0
101430000 0
101440000 0
101450000 0
101460000 0.001
101470000 0.0015
101480000 0.0015
101490000 0
101500000 0
101510000 0.001
101520000 0.0185
101530000 0.0235
101540000 0.034
101550000 0.0315
101560000 0.0445
101570000 0.051
101580000 0.0615
101590000 0.063
101600000 0.0655
101610000 0.0725
101620000 0.0885
101630000 0.113
101640000 0.128
101650000 0.143
101660000 0.1545
101670000 0.1605
101680000 0.1555
101690000 0.171
101700000 0.178
101710000 0.161
101720000 0.1805
101730000 0.1505
101740000 0.1415
101750000 0.1075
101760000 0.101
101770000 0.1665
101780000 0.173
101790000 0.256
101800000 0.213
101810000 0.2115
101820000 0.194
101830000 0.2305
101840000 0.3185
101850000 0.3385
101860000 0.4075
101870000 0.464
101880000 0.58
101890000 0.6515
101900000 0.7365
101910000 0.8295
101920000 0.8865
101930000 0.9125
101940000 0.9005
101950000 0.9215
101960000 0.898
101970000 0.8795
101980000 0.8895
101990000 0.854
102000000 0.9055
102010000 0.939
102020000 0.943
102030000 0.941
102040000 0.931
102050000 0.91
102060000 0.896
102070000 0.8835
102080000 0.8615
102090000 0.847
102100000 0.7895
102110000 0.6885
102120000 0.569
102130000 0.489
102140000 0.4315
102150000 0.472
102160000 0.449
102170000 0.4335
102180000 0.3225
102190000 0.269
102200000 0.2245
102210000 0.1665
102220000 0.1475
102230000 0.146
102240000 0.1545
102250000 0.15
102260000 0.151
102270000 0.1335
102280000 0.134
102290000 0.15
102300000 0.159
102310000 0.162
102320000 0.162
102330000 0.1675
102340000 0.1695
102350000 0.1625
102360000 0.1585
102370000 0.1705
102380000 0.146
102390000 0.16
102400000 0.163
102410000 0.1445
102420000 0.146
102430000 0.115
102440000 0.1205
102450000 0.127
102460000 0.114
102470000 0.1475
102480000 0.153
102490000 0.193
102500000 0.3435
102510000 0.4545
102520000 0.461
102530000 0.5045
102540000 0.486
102550000 0.4785
102560000 0.495
102570000 0.542
102580000 0.59
102590000 0.6
102600000 0.6385
102610000 0.638
102620000 0.6725
102630000 0.711
102640000 0.7285
102650000 0.756
102660000 0.7805
102670000 0.8495
102680000 0.886
102690000 0.93
102700000 0.967
102710000 0.972
102720000 0.973
102730000 1
102740000 1
102750000 1
102760000 1
102770000 1
102780000 1
102790000 1
102800000 1
102810000 1
102820000 1
102830000 1
102840000 0.9915
102850000 0.9955
102860000 0.987
102870000 0.994
102880000 0.997
102890000 0.998
102900000 0.9975
102910000 0.9935
102920000 0.9745
102930000 0.9075
102940000 0.899
102950000 0.9315
102960000 0.957
102970000 0.9625
102980000 0.9315
102990000 0.9185
103000000 0.894
103010000 0.8805
103020000 0.85
103030000 0.8115
103040000 0.805
103050000 0.7765
103060000 0.782
103070000 0.7245
103080000 0.5795
103090000 0.568
103100000 0.6785
103110000 0.7035
103120000 0.6635
103130000 0.6595
103140000 0.58
103150000 0.531
103160000 0.521
103170000 0.556
103180000 0.5575
103190000 0.64
103200000 0.6255
103210000 0.6075
103220000 0.6275
103230000 0.61
103240000 0.605
103250000 0.651
103260000 0.684
103270000 0.7285
103280000 0.7175
103290000 0.718
103300000 0.6925
103310000 0.6975
103320000 0.7105
103330000 0.77
103340000 0.806
103350000 0.8565
103360000 0.8925
103370000 0.8755
103380000 0.849
103390000 0.812
103400000 0.7635
103410000 0.763
103420000 0.7635
103430000 0.7975
103440000 0.8035
103450000 0.788
103460000 0.7945
103470000 0.7705
103480000 0.813
103490000 0.814
103500000 0.806
103510000 0.827
103520000 0.8245
103530000 0.819
103540000 0.813
103550000 0.8255
103560000 0.8245
103570000 0.8465
103580000 0.8555
103590000 0.891
103600000 0.947
103610000 0.9805
103620000 0.9845
103630000 0.976
103640000 0.984
103650000 0.999
103660000 0.991
103670000 0.9895
103680000 0.9865
103690000 0.9685
103700000 0.9585
103710000 0.9655
103720000 0.9515
103730000 0.9415
103740000 0.937
103750000 0.916
103760000 0.9095
103770000 0.898
103780000 0.8935
103790000 0.8955
103800000 0.89
103810000 0.8785
103820000 0.856
103830000 0.8185
103840000 0.788
103850000 0.7525
103860000 0.728
103870000 0.7045
103880000 0.734
103890000 0.7615
103900000 0.7385
103910000 0.7555
103920000 0.746
103930000 0.699
103940000 0.676
103950000 0.581
103960000 0.5385
103970000 0.526
103980000 0.569
103990000 0.559
104000000 0.514
104010000 0.5175
104020000 0.528
104030000 0.565
104040000 0.595
104050000 0.6035
104060000 0.6285
104070000 0.641
104080000 0.621
104090000 0.622
104100000 0.6745
104110000 0.725
104120000 0.715
104130000 0.749
104140000 0.795
104150000 0.7655
104160000 0.776
104170000 0.7915
104180000 0.793
104190000 0.8235
104200000 0.837
104210000 0.8335
104220000 0.867
104230000 0.8615
104240000 0.852
104250000 0.828
104260000 0.7985
104270000 0.8
104280000 0.778
104290000 0.752
104300000 0.8105
104310000 0.811
104320000 0.815
104330000 0.8035
104340000 0.8405
104350000 0.7935
104360000 0.8015
104370000 0.792
104380000 0.6965
104390000 0.474
104400000 0.4005
104410000 0.4035
104420000 0.387
104430000 0.378
104440000 0.3755
104450000 0.3975
104460000 0.425
104470000 0.409
104480000 0.4055
104490000 0.394
104500000 0.2965
104510000 0.2245
104520000 0.2115
104530000 0.2035
104540000 0.1895
104550000 0.1935
104560000 0.1505
104570000 0.1715
104580000 0.1645
104590000 0.2755
104600000 0.324
104610000 0.319
104620000 0.3085
104630000 0.3
104640000 0.305
104650000 0.2825
104660000 0.2085
104670000 0.1975
104680000 0.2015
104690000 0.217
104700000 0.223
104710000 0.2535
104720000 0.2475
104730000 0.287
104740000 0.3375
104750000 0.364
104760000 0.3915
104770000 0.325
104780000 0.3995
104790000 0.4265
104800000 0.4675
104810000 0.485
104820000 0.5375
104830000 0.549
104840000 0.548
104850000 0.5725
104860000 0.5945
104870000 0.6605
104880000 0.6435
104890000 0.6865
104900000 0.6625
104910000 0.6515
104920000 0.618
104930000 0.6115
104940000 0.5985
104950000 0.593
104960000 0.5565
104970000 0.541
104980000 0.488
104990000 0.4905
105000000 0.44
105010000 0.3635
105020000 0.308
105030000 0.2285
105040000 0.1185
105050000 0.15
105060000 0.1375
105070000 0.1355
105080000 0.1855
105090000 0.1535
105100000 0.1235
105110000 0.142
105120000 0.132
105130000 0.108
105140000 0.094
105150000 0.089
105160000 0.0825
105170000 0.072
105180000 0.058
105190000 0.053
105200000 0.0225
105210000 0.0185
105220000 0.0085
105230000 0.019
105240000 0.034
105250000 0.09
105260000 0.1405
105270000 0.137
105280000 0.0995
105290000 0.128
105300000 0.1235
105310000 0.091
105320000 0.0925
105330000 0.158
105340000 0.1295
105350000 0.089
105360000 0.088
105370000 0.1195
105380000 0.145
105390000 0.1555
105400000 0.178
105410000 0.259
105420000 0.2165
105430000 0.216
105440000 0.2
105450000 0.139
105460000 0.084
105470000 0.084
105480000 0.142
105490000 0.1365
105500000 0.139
105510000 0.1665
105520000 0.113
105530000 0.0955
105540000 0.1175
105550000 0.141
105560000 0.132
105570000 0.176
105580000 0.252
105590000 0.2725
105600000 0.259
105610000 0.258
105620000 0.2915
105630000 0.304
105640000 0.2955
105650000 0.198
105660000 0.202
105670000 0.19
105680000 0.179
105690000 0.2005
105700000 0.2495
105710000 0.2775
105720000 0.3285
105730000 0.3925
105740000 0.4565
105750000 0.4625
105760000 0.4905
105770000 0.452
105780000 0.408
105790000 0.3845
105800000 0.4295
105810000 0.4265
105820000 0.4625
105830000 0.518
105840000 0.4235
105850000 0.4345
105860000 0.3975
105870000 0.3535
105880000 0.2975
105890000 0.225
105900000 0.2065
105910000 0.2415
105920000 0.2325
105930000 0.242
105940000 0.244
105950000 0.2395
105960000 0.2415
105970000 0.25
105980000 0.2305
105990000 0.2185
106000000 0.208
106010000 0.1965
106020000 0.1545
106030000 0.1435
106040000 0.196
106050000 0.212
106060000 0.2425
106070000 0.268
106080000 0.314
106090000 0.4315
106100000 0.4965
106110000 0.5665
106120000 0.6575
106130000 0.6845
106140000 0.687
106150000 0.6695
106160000 0.674
106170000 0.718
106180000 0.707
106190000 0.7215
106200000 0.7405
106210000 0.707
106220000 0.7155
106230000 0.7065
106240000 0.6905
106250000 0.6995
106260000 0.725
106270000 0.6795
106280000 0.622
106290000 0.548
106300000 0.4675
106310000 0.47
106320000 0.399
106330000 0.44
106340000 0.442
106350000 0.446
106360000 0.429
106370000 0.434
106380000 0.352
106390000 0.3865
106400000 0.361
106410000 0.3825
106420000 0.386
106430000 0.422
106440000 0.4245
106450000 0.4365
106460000 0.443
106470000 0.454
106480000 0.4365
106490000 0.4645
106500000 0.4675
106510000 0.4625
106520000 0.382
106530000 0.368
106540000 0.353
106550000 0.3555
106560000 0.457
106570000 0.4935
106580000 0.487
106590000 0.5215
106600000 0.638
106610000 0.6485
106620000 0.664
106630000 0.6525
106640000 0.675
106650000 0.6015
106660000 0.621
106670000 0.734
106680000 0.7595
106690000 0.78
106700000 0.813
106710000 0.8685
106720000 0.892
106730000 0.903
106740000 0.884
106750000 0.881
106760000 0.801
106770000 0.799
106780000 0.867
106790000 0.8695
106800000 0.797
106810000 0.8115
106820000 0.8545
106830000 0.8435
106840000 0.8355
106850000 0.7785
106860000 0.768
106870000 0.733
106880000 0.6835
106890000 0.642
106900000 0.6725
106910000 0.62
106920000 0.6105
106930000 0.572
106940000 0.56
106950000 0.5465
106960000 0.636
106970000 0.625
106980000 0.5365
106990000 0.5115
107000000 0.52
107010000 0.515
107020000 0.487
107030000 0.454
107040000 0.488
107050000 0.5185
107060000 0.5085
107070000 0.5615
107080000 0.6135
107090000 0.6645
107100000 0.6385
107110000 0.6335
107120000 0.688
107130000 0.7635
107140000 0.7555
107150000 0.7965
107160000 0.7535
107170000 0.7575
107180000 0.766
107190000 0.8
107200000 0.786
107210000 0.792
107220000 0.8095
107230000 0.8005
107240000 0.8455
107250000 0.903
107260000 0.9135
107270000 0.8845
107280000 0.911
107290000 0.845
107300000 0.854
107310000 0.868
107320000 0.826
107330000 0.775
107340000 0.816
107350000 0.8255
107360000 0.86
107370000 0.835
107380000 0.8685
107390000 0.8585
107400000 0.885
107410000 0.9
107420000 0.9355
107430000 0.9215
107440000 0.862
107450000 0.7545
107460000 0.693
107470000 0.645
107480000 0.5575
107490000 0.561
107500000 0.5065
107510000 0.496
107520000 0.4925
107530000 0.5285
107540000 0.442
107550000 0.385
107560000 0.366
107570000 0.3495
107580000 0.297
107590000 0.2755
107600000 0.2765
107610000 0.2525
107620000 0.2515
107630000 0.271
107640000 0.25
107650000 0.2525
107660000 0.257
107670000 0.265
107680000 0.274
107690000 0.298
107700000 0.3245
107710000 0.2795
107720000 0.257
107730000 0.2425
107740000 0.2425
107750000 0.2425
107760000 0.259
107770000 0.2565
107780000 0.2595
107790000 0.234
107800000 0.26
107810000 0.235
107820000 0.1855
107830000 0.218
107840000 0.2535
107850000 0.258
107860000 0.322
107870000 0.33
107880000 0.3735
107890000 0.3705
107900000 0.3995
107910000 0.4265
107920000 0.476
107930000 0.5185
107940000 0.552
107950000 0.5835
107960000 0.554
107970000 0.532
107980000 0.581
107990000 0.5585
108000000 0.5955
108010000 0.607
108020000 0.64
108030000 0.6345
108040000 0.6215
108050000 0.625
108060000 0.598
108070000 0.5975
108080000 0.5865
108090000 0.564
108100000 0.537
108110000 0.551
108120000 0.5695
108130000 0.5985
108140000 0.5975
108150000 0.6245
108160000 0.6645
108170000 0.7155
108180000 0.7455
108190000 0.741
108200000 0.7285
108210000 0.6855
108220000 0.66
108230000 0.705
108240000 0.7215
108250000 0.784
108260000 0.857
108270000 0.8225
108280000 0.8035
108290000 0.908
108300000 0.935
108310000 0.996
108320000 1
108330000 0.9975
108340000 0.9875
108350000 0.9595
108360000 0.9265
108370000 0.925
108380000 0.8925
108390000 0.8775
108400000 0.874
108410000 0.9005
108420000 0.907
108430000 0.8985
108440000 0.886
108450000 0.8555
108460000 0.814
108470000 0.7495
108480000 0.724
108490000 0.691
108500000 0.672
108510000 0.5275
108520000 0.467
108530000 0.419
108540000 0.387
108550000 0.3715
108560000 0.3895
108570000 0.341
108580000 0.288
108590000 0.3025
108600000 0.257
108610000 0.2545
108620000 0.2525
108630000 0.2475
108640000 0.2415
108650000 0.2145
108660000 0.174
108670000 0.18
108680000 0.1795
108690000 0.146
108710000 0.096
108720000 0.06
108730000 0.052
108740000 0.046
108750000 0.0485
108760000 0.0495
108770000 0.055
108780000 0.059
108790000 0.0635
108800000 0.0865
108810000 0.0795
108820000 0.0845
108830000 0.0745
108840000 0.0875
108850000 0.082
108860000 0.075
108870000 0.0975
108880000 0.0855
108890000 0.098
108900000 0.097
108910000 0.1135
108920000 0.122
108930000 0.1035
108940000 0.114
108950000 0.098
108960000 0.1055
108970000 0.1055
108980000 0.092
108990000 0.101
109000000 0.092
109010000 0.093
109020000 0.0875
109030000 0.094
109040000 0.0795
109050000 0.09
109060000 0.08
109070000 0.0955
109080000 0.0925
109090000 0.075
109100000 0.0865
109110000 0.0835
109120000 0.075
109130000 0.0795
109140000 0.101
109150000 0.104
109160000 0.1205
109170000 0.0925
109180000 0.085
109190000 0.1105
109200000 0.1215
109210000 0.105
109220000 0.107
109230000 0.113
109240000 0.097
109250000 0.1205
109260000 0.098
109270000 0.097
109280000 0.1615
109290000 0.147
109300000 0.16
109310000 0.1185
109320000 0.11
109330000 0.098
109340000 0.097
109350000 0.0995
109360000 0.0925
109370000 0.106
109380000 0.1225
109390000 0.1715
109400000 0.1995
109410000 0.243
109420000 0.331
109430000 0.3375
109440000 0.438
109450000 0.4785
109460000 0.5505
109470000 0.585
109480000 0.5665
109490000 0.596
109500000 0.5795
109510000 0.5855
109520000 0.633
109530000 0.6365
109540000 0.678
109550000 0.6735
109560000 0.683
109570000 0.641
109580000 0.646
109590000 0.634
109600000 0.623
109610000 0.55
109620000 0.534
109630000 0.563
109640000 0.5375
109650000 0.531
109660000 0.505
109670000 0.4505
109680000 0.4165
109690000 0.382
109700000 0.392
109710000 0.385
109720000 0.428
109730000 0.44
109740000 0.4015
109750000 0.404
109760000 0.3845
109770000 0.366
109780000 0.349
109790000 0.322
109800000 0.287
109810000 0.3225
109820000 0.3495
109830000 0.353
109840000 0.3345
109850000 0.339
109860000 0.351
109870000 0.3615
109880000 0.378
109890000 0.389
109900000 0.3885
109910000 0.368
109920000 0.359
109930000 0.3585
109940000 0.3735
109950000 0.395
109960000 0.419
109970000 0.4245
109980000 0.4415
109990000 0.4565
110000000 0.444
110010000 0.445
110020000 0.4385
110030000 0.41
110040000 0.416
110050000 0.37
110060000 0.349
110070000 0.3465
110080000 0.3885
110090000 0.411
110100000 0.506
110110000 0.4975
110120000 0.489
110130000 0.444
110140000 0.4615
110150000 0.3965
110160000 0.4065
110170000 0.4195
110180000 0.3815
110190000 0.4185
110200000 0.4645
110210000 0.512
110220000 0.574
110230000 0.608
110240000 0.6325
110250000 0.6545
110260000 0.671
110270000 0.6875
110280000 0.7215
110290000 0.7595
110300000 0.7695
110310000 0.7665
110320000 0.772
110330000 0.78
110340000 0.7925
110350000 0.8065
110360000 0.813
110370000 0.794
110380000 0.8005
110390000 0.805
110400000 0.74
110410000 0.675
110420000 0.613
110430000 0.5825
110440000 0.6015
110450000 0.579
110460000 0.6145
110470000 0.5965
110480000 0.607
110490000 0.584
110500000 0.5195
110510000 0.59
110520000 0.618
110530000 0.5625
110540000 0.5365
110550000 0.544
110560000 0.564
110570000 0.558
110580000 0.555
110590000 0.6115
110600000 0.6065
110610000 0.623
110620000 0.6555
110630000 0.705
110640000 0.6915
110650000 0.7185
110660000 0.743
110670000 0.717
110680000 0.7095
110690000 0.7045
110700000 0.7255
110710000 0.745
110720000 0.759
110730000 0.7315
110740000 0.735
110750000 0.77
110760000 0.7685
110770000 0.798
110780000 0.805
110790000 0.776
110800000 0.8045
110810000 0.778
110820000 0.7295
110830000 0.736
110840000 0.7475
110850000 0.73
110860000 0.726
110870000 0.7235
110880000 0.7735
110890000 0.766
110900000 0.78
110910000 0.774
110920000 0.794
110930000 0.814
110940000 0.85
110950000 0.8635
110960000 0.8535
110970000 0.8445
110980000 0.8315
110990000 0.8455
111000000 0.8325
111010000 0.848
111020000 0.8495
111030000 0.862
111040000 0.843
111050000 0.8625
111060000 0.891
111070000 0.869
111080000 0.8415
111090000 0.8285
111100000 0.7495
111110000 0.6085
111120000 0.598
111130000 0.6055
111140000 0.5235
111150000 0.4695
111160000 0.454
111170000 0.4885
111180000 0.4775
111190000 0.4875
111200000 0.5085
111210000 0.489
111220000 0.5035
111230000 0.5005
111240000 0.495
111250000 0.4675
111260000 0.474
111270000 0.4545
111280000 0.3945
111290000 0.426
111300000 0.4505
111310000 0.4475
111320000 0.439
111330000 0.441
111340000 0.4535
111350000 0.4445
111360000 0.436
111370000 0.434
111380000 0.383
111390000 0.383
111400000 0.3665
111410000 0.3595
111420000 0.344
111430000 0.3875
111440000 0.3815
111450000 0.4465
111460000 0.415
111470000 0.4815
111480000 0.577
111490000 0.6155
111500000 0.654
111510000 0.6
111520000 0.555
111530000 0.5655
111540000 0.5955
111550000 0.618
111560000 0.6275
111570000 0.581
111580000 0.5625
111590000 0.5815
111600000 0.5655
111610000 0.564
111620000 0.567
111630000 0.6
111640000 0.5745
111650000 0.5545
111660000 0.544
111670000 0.536
111680000 0.5835
111690000 0.563
111700000 0.588
111710000 0.6355
111720000 0.673
111730000 0.6465
111740000 0.638
111750000 0.666
111760000 0.774
111770000 0.7925
111780000 0.8
111790000 0.7985
111800000 0.834
111810000 0.904
111820000 0.867
111830000 0.8835
111840000 0.8645
111850000 0.87
111860000 0.9035
111870000 0.8755
111880000 0.882
111890000 0.922
111900000 0.9305
111910000 0.9275
111920000 0.949
111930000 0.9955
111940000 1
111950000 1
111960000 1
111970000 1
111980000 1
111990000 1
112000000 1
112010000 1
112020000 1
112030000 1
112040000 1
112050000 1
112060000 0.9965
112070000 0.9885
112080000 0.955
112090000 0.993
112100000 0.999
112110000 0.999
112120000 0.965
112130000 0.94
112140000 0.8875
112150000 0.8015
112160000 0.7615
112170000 0.737
112180000 0.5705
112190000 0.4425
112200000 0.402
112210000 0.356
112220000 0.3095
112230000 0.2605
112240000 0.246
112250000 0.206
112260000 0.321
112270000 0.383
112280000 0.3895
112290000 0.3525
112300000 0.3235
112310000 0.365
112320000 0.4265
112330000 0.4415
112340000 0.4575
112350000 0.479
112360000 0.4885
112370000 0.4865
112380000 0.4865
112390000 0.4925
112400000 0.5
112410000 0.5
112420000 0.5
112430000 0.5
112440000 0.4925
112450000 0.4865
112460000 0.4455
112470000 0.385
112480000 0.3095
112490000 0.198
112500000 0.191
112510000 0.1615
112520000 0.154
112530000 0.1275
112540000 0.1095
112550000 0.113
112560000 0.099
112570000 0.106
112580000 0.099
112590000 0.0695
112600000 0.016
112610000 0.015
112620000 0.017
112630000 0.011
112640000 0.0115
112650000 0.0585
112660000 0.07
112670000 0.099
112680000 0.117
112690000 0.1615
112700000 0.213
112710000 0.2605
112720000 0.2465
112730000 0.2925
112740000 0.3895
112750000 0.4125
112760000 0.4355
112770000 0.4325
112780000 0.4405
112790000 0.4645
112800000 0.4885
112810000 0.498
112820000 0.5045
112830000 0.523
112840000 0.5315
112850000 0.511
112860000 0.4685
112870000 0.4005
112880000 0.315
112890000 0.2415
112900000 0.1975
112910000 0.1705
112920000 0.194
112930000 0.2035
112940000 0.199
112950000 0.237
112960000 0.2155
112970000 0.215
112980000 0.1995
112990000 0.2565
113000000 0.312
113010000 0.2635
113020000 0.251
113030000 0.234
113040000 0.25
113050000 0.277
113060000 0.2785
113070000 0.346
113080000 0.3795
113090000 0.4235
113100000 0.4355
113110000 0.457
113120000 0.412
113130000 0.422
113140000 0.404
113150000 0.35
113160000 0.3835
113170000 0.34
113180000 0.3865
113190000 0.241
113200000 0.19
113210000 0.2385
113220000 0.224
113230000 0.1825
113240000 0.19
113250000 0.1965
113260000 0.204
113270000 0.179
113280000 0.1755
113290000 0.15
113300000 0.1355
113310000 0.1485
113320000 0.1165
113330000 0.0895
113340000 0.095
113350000 0.109
113360000 0.1155
113370000 0.1575
113380000 0.149
113390000 0.176
113400000 0.202
113410000 0.1565
113420000 0.1125
113430000 0.1445
113440000 0.151
113450000 0.1535
113460000 0.132
113470000 0.2335
113480000 0.2695
113490000 0.284
113500000 0.3435
113510000 0.417
113520000 0.4545
113530000 0.431
113540000 0.4465
113550000 0.3725
113560000 0.2915
113570000 0.2955
113580000 0.2875
113590000 0.3665
113600000 0.393
113610000 0.4845
113620000 0.5665
113630000 0.5495
113640000 0.587
113650000 0.603
113660000 0.6105
113670000 0.549
113680000 0.549
113690000 0.5715
113700000 0.568
113710000 0.5185
113720000 0.5225
113730000 0.591
113740000 0.653
113750000 0.7325
113760000 0.7935
113770000 0.7945
113780000 0.775
113790000 0.75
113800000 0.729
113810000 0.692
113820000 0.6245
113830000 0.6365
113840000 0.653
113850000 0.651
113860000 0.6505
113870000 0.61
113880000 0.5985
113890000 0.5225
113900000 0.523
113910000 0.5
113920000 0.5225
113930000 0.481
113940000 0.474
113950000 0.402
113960000 0.387
113970000 0.4055
113980000 0.433
113990000 0.4645
114000000 0.447
114010000 0.5015
114020000 0.536
114030000 0.55
114040000 0.5755
114050000 0.5985
114060000 0.601
114070000 0.6145
114080000 0.639
114090000 0.708
114100000 0.675
114110000 0.668
114120000 0.6515
114130000 0.6365
114140000 0.6285
114150000 0.6635
114160000 0.673
114170000 0.7005
114180000 0.692
114190000 0.633
114200000 0.663
114210000 0.6
114220000 0.5515
114230000 0.4885
114240000 0.39
114250000 0.362
114260000 0.3345
114270000 0.325
114280000 0.436
114290000 0.5265
114300000 0.558
114310000 0.6265
114320000 0.6465
114330000 0.6325
114340000 0.6145
114350000 0.7275
114360000 0.668
114370000 0.6945
114380000 0.6735
114390000 0.677
114400000 0.6755
114410000 0.7295
114420000 0.737
114430000 0.78
114440000 0.8435
114450000 0.891
114460000 0.921
114470000 0.9015
114480000 0.776
114490000 0.757
114500000 0.746
114510000 0.751
114520000 0.797
114530000 0.8005
114540000 0.8745
114550000 0.821
114560000 0.794
114570000 0.761
114580000 0.7405
114590000 0.7505
114600000 0.6955
114610000 0.5765
114620000 0.642
114630000 0.6185
114640000 0.5775
114650000 0.443
114660000 0.4195
114670000 0.4165
114680000 0.431
114690000 0.385
114700000 0.3135
114710000 0.254
114720000 0.186
114730000 0.1715
114740000 0.141
114750000 0.165
114760000 0.1055
114770000 0.1015
114780000 0.128
114790000 0.1345
114800000 0.1655
114810000 0.3325
114820000 0.276
114830000 0.266
114840000 0.3725
114850000 0.5185
114860000 0.5945
114870000 0.609
114880000 0.637
114890000 0.68
114900000 0.7185
114910000 0.7225
114920000 0.7175
114930000 0.7345
114940000 0.7485
114950000 0.783
114960000 0.844
114970000 0.854
114980000 0.955
114990000 0.9385
115000000 0.9405
115010000 0.8555
115020000 0.853
115030000 0.863
115040000 0.824
115050000 0.765
115060000 0.7015
115070000 0.6515
115080000 0.6135
115090000 0.5195
115100000 0.4295
115110000 0.385
115120000 0.343
115130000 0.327
115140000 0.3425
115150000 0.3115
115160000 0.2
115170000 0.195
115180000 0.1415
115190000 0.1375
115200000 0.272
115210000 0.3045
115220000 0.3215
115230000 0.4025
115240000 0.4175
115250000 0.404
115260000 0.3965
115270000 0.3715
115280000 0.365
115290000 0.338
115300000 0.309
115310000 0.335
115320000 0.347
115330000 0.4135
115340000 0.365
115350000 0.319
115360000 0.346
115370000 0.3695
115380000 0.2925
115390000 0.2085
115400000 0.157
115410000 0.149
115420000 0.1435
115430000 0.1245
115440000 0.122
115450000 0.1215
115460000 0.12
115470000 0.1355
115480000 0.202
115490000 0.382
115500000 0.4855
115510000 0.5345
115520000 0.669
115530000 0.6515
115540000 0.719
115550000 0.787
115560000 0.8135
115570000 0.865
115580000 0.896
115590000 0.9345
115600000 0.9275
115610000 0.922
115620000 0.9105
115630000 0.925
115640000 0.928
115650000 0.9085
115660000 0.9075
115670000 0.883
115680000 0.848
115690000 0.7615
115700000 0.734
115710000 0.741
115720000 0.677
115730000 0.726
115740000 0.666
115750000 0.5885
115760000 0.5415
115770000 0.5045
115780000 0.4815
115790000 0.4255
115800000 0.274
115810000 0.266
115820000 0.302
115830000 0.2585
115840000 0.2905
115850000 0.3535
115860000 0.4215
115870000 0.4525
115880000 0.4475
115890000 0.393
115900000 0.415
115910000 0.3905
115920000 0.392
115930000 0.4575
115940000 0.5435
115950000 0.641
115960000 0.664
115970000 0.818
115980000 0.8345
115990000 0.8295
116000000 0.8705
116010000 0.8965
116020000 0.912
116030000 0.9095
116040000 0.917
116050000 0.875
116060000 0.8545
116070000 0.842
116080000 0.8755
116090000 0.8755
116100000 0.842
116110000 0.828
116120000 0.8045
116130000 0.7015
116140000 0.6575
116150000 0.618
116160000 0.5775
116170000 0.4425
116180000 0.3965
116190000 0.427
116200000 0.3995
116210000 0.375
116220000 0.358
116230000 0.3545
116240000 0.346
116250000 0.356
116260000 0.32
116270000 0.332
116280000 0.251
116290000 0.3315
116310000 0.4265
116320000 0.4485
116330000 0.4985
116340000 0.5205
116350000 0.5445
116360000 0.5325
116370000 0.561
116380000 0.5735
116390000 0.5455
116400000 0.577
116410000 0.5585
116420000 0.547
116430000 0.5455
116440000 0.5355
116450000 0.5785
116460000 0.563
116470000 0.5545
116480000 0.545
116490000 0.4915
116500000 0.486
116510000 0.4515
116520000 0.445
116530000 0.4455
116540000 0.428
116550000 0.4505
116560000 0.4395
116570000 0.4545
116580000 0.4465
116590000 0.437
116600000 0.4245
116610000 0.4265
116620000 0.3955
116630000 0.362
116640000 0.3325
116650000 0.2605
116660000 0.251
116670000 0.2275
116680000 0.197
116690000 0.1975
116700000 0.246
116710000 0.2575
116720000 0.267
116730000 0.3085
116740000 0.2925
116750000 0.275
116760000 0.238
116770000 0.22
116780000 0.268
116790000 0.271
116800000 0.2925
116810000 0.3215
116820000 0.3865
116830000 0.4275
116840000 0.5295
116850000 0.54
116860000 0.563
116870000 0.6165
116880000 0.6095
116890000 0.609
116900000 0.6045
116910000 0.5715
116920000 0.5995
116930000 0.5865
116940000 0.596
116950000 0.638
116960000 0.665
116970000 0.649
116980000 0.6135
116990000 0.6365
117000000 0.645
117010000 0.626
117020000 0.615
117030000 0.543
117040000 0.451
117050000 0.4435
117060000 0.4695
117070000 0.48
117080000 0.537
117090000 0.5455
117100000 0.5095
117110000 0.528
117120000 0.4785
117130000 0.4995
117140000 0.483
117150000 0.425
117160000 0.4165
117170000 0.484
117180000 0.4745
117190000 0.4595
117200000 0.4645
117210000 0.448
117220000 0.4365
117230000 0.434
117240000 0.4045
117250000 0.4335
117260000 0.4015
117270000 0.384
117280000 0.304
117290000 0.306
117300000 0.3015
117310000 0.3545
117320000 0.4535
117330000 0.461
117340000 0.472
117350000 0.5185
117360000 0.5765
117370000 0.597
117380000 0.6475
117390000 0.5985
117400000 0.7185
117410000 0.6915
117420000 0.73
117430000 0.728
117440000 0.681
117450000 0.631
117460000 0.6365
117470000 0.686
117480000 0.7485
117490000 0.7605
117500000 0.8015
117510000 0.8075
117520000 0.8465
117530000 0.8395
117540000 0.7875
117550000 0.824
117560000 0.8075
117570000 0.7595
117580000 0.7635
117590000 0.8195
117600000 0.765
117610000 0.754
117620000 0.756
117630000 0.7055
117640000 0.6905
117650000 0.7365
117660000 0.755
117670000 0.6295
117680000 0.57
117690000 0.437
117700000 0.3915
117710000 0.3325
117720000 0.293
117730000 0.225
117740000 0.2195
117750000 0.2095
117760000 0.203
117770000 0.1695
117780000 0.163
117790000 0.1355
117800000 0.135
117810000 0.1365
117820000 0.137
117830000 0.136
117840000 0.11
117850000 0.0155
117860000 0.04
117870000 0.072
117880000 0.069
117890000 0.0785
117900000 0.071
117910000 0.085
117920000 0.0755
117930000 0.086
117940000 0.08
117950000 0.1225
117960000 0.0715
117970000 0.086
117980000 0.1265
117990000 0.163
118000000 0.164
118010000 0.1455
118020000 0.177
118030000 0.1905
118040000 0.2685
118050000 0.253
118060000 0.2585
118070000 0.249
118080000 0.252
118090000 0.2455
118100000 0.2465
118110000 0.2615
118120000 0.284
118130000 0.3475
118140000 0.4225
118150000 0.4465
118160000 0.4375
118170000 0.3885
118180000 0.3455
118190000 0.3325
118200000 0.2905
118210000 0.317
118220000 0.306
118230000 0.274
118240000 0.281
118250000 0.317
118260000 0.326
118270000 0.2975
118280000 0.294
118290000 0.266
118300000 0.2575
118310000 0.2225
118320000 0.207
118330000 0.214
118340000 0.2025
118350000 0.201
118360000 0.2355
118370000 0.27
118380000 0.2865
118390000 0.3275
118400000 0.364
118410000 0.403
118420000 0.4465
118430000 0.432
118440000 0.448
118450000 0.4595
118460000 0.4505
118470000 0.4555
118480000 0.449
118490000 0.459
118500000 0.4715
118510000 0.482
118520000 0.4805
118530000 0.4615
118540000 0.4395
118550000 0.3835
118560000 0.3615
118570000 0.3215
118580000 0.2865
118590000 0.284
118600000 0.242
118610000 0.1755
118620000 0.115
118630000 0.149
118640000 0.156
118650000 0.1695
118660000 0.19
118670000 0.2315
118680000 0.245
118690000 0.242
118700000 0.3125
118710000 0.37
118720000 0.4685
118730000 0.539
118740000 0.57
118750000 0.68
118760000 0.738
118770000 0.8115
118780000 0.853
118790000 0.868
118800000 0.8515
118810000 0.8425
118820000 0.8575
118830000 0.8375
118840000 0.8465
118850000 0.7955
118860000 0.7775
118870000 0.7535
118880000 0.721
118890000 0.716
118900000 0.665
118910000 0.625
118920000 0.5925
118930000 0.565
118940000 0.552
118950000 0.4845
118960000 0.417
118970000 0.368
118980000 0.3435
118990000 0.3465
119000000 0.3435
119010000 0.391
119020000 0.414
119030000 0.3575
119040000 0.3345
119050000 0.3735
119060000 0.429
119070000 0.4485
119080000 0.4575
119090000 0.5355
119100000 0.5625
119110000 0.566
119120000 0.5475
119130000 0.5255
119140000 0.533
119150000 0.563
119160000 0.6255
119170000 0.628
119180000 0.5955
119190000 0.587
119200000 0.562
119210000 0.5825
119220000 0.5795
119230000 0.613
119240000 0.6435
119250000 0.645
119260000 0.635
119270000 0.6485
119280000 0.625
119290000 0.6645
119300000 0.7005
119310000 0.731
119320000 0.7925
119330000 0.8575
119340000 0.8505
119350000 0.857
119360000 0.8465
119370000 0.84
119380000 0.822
119390000 0.8195
119400000 0.834
119410000 0.8015
119420000 0.7465
119430000 0.712
119440000 0.7085
119450000 0.7155
119460000 0.6965
119470000 0.738
119480000 0.7525
119490000 0.711
119500000 0.6385
119510000 0.581
119520000 0.4365
119530000 0.4015
119540000 0.4
119550000 0.3655
119560000 0.4035
119570000 0.4145
119580000 0.435
119590000 0.411
119600000 0.4225
119610000 0.5055
119620000 0.568
119630000 0.6125
119640000 0.632
119650000 0.653
119660000 0.6405
119670000 0.6705
119680000 0.733
119690000 0.725
119700000 0.803
119710000 0.807
119720000 0.8215
119730000 0.8495
119740000 0.855
119750000 0.8325
119760000 0.8655
119770000 0.813
119780000 0.8
119790000 0.78
119800000 0.832
119810000 0.824
119820000 0.8025
119830000 0.791
119840000 0.768
119850000 0.7365
119860000 0.7265
119870000 0.6885
119880000 0.658
119890000 0.7085
119900000 0.6925
119910000 0.786
119920000 0.8105
119930000 0.8165
119940000 0.7635
119950000 0.734
119960000 0.7235
119970000 0.7345
119980000 0.755
119990000 0.779
120000000 0.722
120010000 0.6735
120020000 0.665
120030000 0.609
120040000 0.6305
120050000 0.6185
120060000 0.606
120070000 0.5775
120080000 0.515
120090000 0.415
120100000 0.36
120110000 0.331
120120000 0.3015
120130000 0.252
120140000 0.251
120150000 0.243
120160000 0.2265
120170000 0.1975
120180000 0.1915
120190000 0.181
120200000 0.1745
120210000 0.199
120220000 0.1785
120230000 0.203
120240000 0.245
120250000 0.259
120260000 0.347
120270000 0.425
120280000 0.4935
120290000 0.531
120300000 0.4525
120310000 0.4435
120320000 0.417
120330000 0.3715
120340000 0.34
120350000 0.3205
120360000 0.3735
120370000 0.4
120380000 0.3925
120390000 0.4345
120400000 0.4875
120410000 0.506
120420000 0.4505
120430000 0.434
120440000 0.3315
120450000 0.316
120460000 0.2295
120470000 0.1545
120480000 0.105
120490000 0.1335
120500000 0.144
120510000 0.1485
120520000 0.1765
120530000 0.222
120540000 0.4835
120550000 0.635
120560000 0.6565
120570000 0.691
120580000 0.688
120590000 0.6675
120600000 0.652
120610000 0.681
120620000 0.701
120630000 0.728
120640000 0.792
120650000 0.8475
120660000 0.856
120670000 0.928
120680000 0.945
120690000 0.9355
120700000 0.903
120710000 0.9155
120720000 0.892
120730000 0.876
120740000 0.77
120750000 0.702
120760000 0.6395
120770000 0.629
120780000 0.653
120790000 0.662
120800000 0.6475
120810000 0.6365
120820000 0.565
120830000 0.525
120840000 0.408
120850000 0.295
120860000 0.271
120870000 0.1835
120880000 0.164
120890000 0.1505
120900000 0.1505
120910000 0.175
120920000 0.1515
120930000 0.1645
120940000 0.1505
120950000 0.1505
120960000 0.163
120970000 0.1385
120980000 0.16
120990000 0.3065
121000000 0.4635
121010000 0.467
121020000 0.47
121030000 0.4675
121040000 0.658
121050000 0.7935
121060000 0.822
121070000 0.8085
121080000 0.7905
121090000 0.8265
121100000 0.869
121110000 0.8815
121120000 0.8925
121130000 0.909
121140000 0.8825
121150000 0.9225
121160000 0.9465
121170000 0.951
121180000 0.958
121190000 0.8795
121200000 0.8115
121210000 0.813
121220000 0.9155
121230000 0.9465
121240000 0.8525
121250000 0.6615
121260000 0.6475
121270000 0.6555
121280000 0.627
121290000 0.562
121300000 0.535
121310000 0.5705
121320000 0.674
121330000 0.7395
121340000 0.734
121350000 0.7495
121360000 0.7255
121370000 0.729
121380000 0.7165
121390000 0.7085
121400000 0.67
121410000 0.675
121420000 0.6675
121430000 0.6345
121440000 0.593
121450000 0.5865
121460000 0.6135
121470000 0.6175
121480000 0.6525
121490000 0.6675
121500000 0.651
121510000 0.6195
121520000 0.5545
121530000 0.4415
121540000 0.3215
121550000 0.213
121560000 0.197
121570000 0.1975
121580000 0.2155
121590000 0.187
121600000 0.1545
121610000 0.127
121620000 0.097
121630000 0.066
121640000 0.0645
121650000 0.092
121660000 0.1
121670000 0.1485
121680000 0.158
121690000 0.22
121700000 0.23
121710000 0.255
121720000 0.2715
121730000 0.3055
121740000 0.3355
121750000 0.397
121760000 0.4155
121770000 0.4385
121780000 0.4925
121790000 0.486
121800000 0.622
121810000 0.644
121820000 0.7475
121830000 0.792
121840000 0.801
121850000 0.7355
121860000 0.6215
121870000 0.511
121880000 0.487
121890000 0.4155
121900000 0.355
121910000 0.38
121920000 0.3665
121930000 0.3365
121940000 0.3385
121950000 0.2995
121960000 0.3165
121970000 0.3285
121980000 0.3005
121990000 0.358
122000000 0.3255
122010000 0.3875
122020000 0.419
122030000 0.4555
122040000 0.4355
122050000 0.4675
122060000 0.4705
122070000 0.479
122080000 0.4655
122090000 0.4575
122100000 0.546
122110000 0.533
122120000 0.521
122130000 0.564
122140000 0.52
122150000 0.524
122160000 0.572
122170000 0.5535
122180000 0.5705
122190000 0.5875
122200000 0.525
122210000 0.444
122220000 0.3705
122230000 0.3325
122240000 0.393
122250000 0.449
122260000 0.446
122270000 0.4585
122280000 0.4825
122290000 0.4745
122300000 0.4285
122310000 0.4245
122320000 0.4295
122330000 0.4175
122340000 0.4205
122350000 0.391
122360000 0.331
122370000 0.301
122380000 0.2465
122390000 0.183
122400000 0.14
122410000 0.109
122420000 0.1665
122430000 0.17
122440000 0.1975
122450000 0.174
122460000 0.204
122470000 0.2115
122480000 0.215
122490000 0.218
122500000 0.239
122510000 0.218
122520000 0.209
122530000 0.205
122540000 0.2095
122550000 0.2485
122560000 0.2735
122570000 0.285
122580000 0.285
122590000 0.2865
122600000 0.3215
122610000 0.3315
122620000 0.321
122630000 0.2945
122640000 0.278
122650000 0.283
122660000 0.285
122670000 0.272
122680000 0.2615
122690000 0.254
122700000 0.259
122710000 0.2705
122720000 0.269
122730000 0.276
122740000 0.3225
122750000 0.3205
122760000 0.3255
122770000 0.355
122780000 0.394
122790000 0.4175
122800000 0.4375
122810000 0.477
122820000 0.515
122830000 0.546
122840000 0.548
122850000 0.5565
122860000 0.6
122870000 0.563
122880000 0.5255
122890000 0.568
122900000 0.6155
122910000 0.6535
122920000 0.7055
122930000 0.733
122940000 0.7165
122950000 0.7235
122960000 0.7535
122970000 0.8265
122980000 0.7725
122990000 0.7005
123000000 0.703
123010000 0.745
123020000 0.752
123030000 0.809
123040000 0.8205
123050000 0.809
123060000 0.7915
123070000 0.801
123080000 0.807
123090000 0.8235
123100000 0.8015
123110000 0.7775
123120000 0.7515
123130000 0.757
123140000 0.775
123150000 0.7455
123160000 0.7045
123170000 0.668
123180000 0.7355
123190000 0.837
123200000 0.839
123210000 0.8445
123220000 0.85
123230000 0.825
123240000 0.8505
123250000 0.838
123260000 0.86
123270000 0.8615
123280000 0.8575
123290000 0.8915
123300000 0.8365
123310000 0.8255
123320000 0.8235
123330000 0.8135
123340000 0.8445
123350000 0.8305
123360000 0.834
123370000 0.8655
123380000 0.865
123390000 0.8285
123400000 0.831
123410000 0.7855
123420000 0.778
123430000 0.8015
123440000 0.767
123450000 0.7805
123460000 0.743
123470000 0.7125
123480000 0.6975
123490000 0.6195
123500000 0.632
123510000 0.6555
123520000 0.633
123530000 0.614
123540000 0.5475
123550000 0.5275
123560000 0.5075
123570000 0.51
123580000 0.493
123590000 0.5135
123600000 0.505
123610000 0.5025
123620000 0.5
123630000 0.5
123640000 0.5
123650000 0.5
123660000 0.504
123670000 0.502
123680000 0.5035
123690000 0.5035
123700000 0.5055
123710000 0.501
123720000 0.501
123730000 0.5005
123740000 0.4845
123750000 0.4855
123760000 0.49
123770000 0.4935
123780000 0.49
123790000 0.481
123800000 0.4875
123810000 0.4775
123820000 0.4835
123830000 0.4695
123840000 0.444
123850000 0.4525
123860000 0.4315
123870000 0.395
123880000 0.388
123890000 0.373
123910000 0.401
123920000 0.3535
123930000 0.226
123940000 0.1765
123950000 0.1325
123960000 0.076
123970000 0.0755
123980000 0.069
123990000 0.0735
124000000 0.072
124010000 0.067
124020000 0.0625
124030000 0.074
124040000 0.0645
124050000 0.0605
124060000 0.0345
124070000 0.043
124080000 0.04
124090000 0.0545
124100000 0.0565
124110000 0.0565
124120000 0.0755
124130000 0.123
124140000 0.1445
124150000 0.1675
124160000 0.2455
124170000 0.242
124180000 0.2565
124190000 0.221
124200000 0.2275
124210000 0.1815
124220000 0.171
124230000 0.1895
124240000 0.226
124250000 0.306
124260000 0.363
124270000 0.4125
124280000 0.465
124290000 0.512
124300000 0.4975
124310000 0.4855
124320000 0.4985
124330000 0.4755
124340000 0.514
124350000 0.5345
124360000 0.55
124370000 0.589
124380000 0.622
124390000 0.719
124400000 0.7465
124410000 0.774
124420000 0.7405
124430000 0.7325
124440000 0.7525
124450000 0.745
124460000 0.758
124470000 0.727
124480000 0.8265
124490000 0.8075
124500000 0.7945
124510000 0.784
124520000 0.8365
124530000 0.865
124540000 0.848
124550000 0.8515
124560000 0.813
124570000 0.8485
124580000 0.864
124590000 0.7825
124600000 0.775
124610000 0.703
124620000 0.698
124630000 0.6405
124640000 0.595
124650000 0.5195
124660000 0.467
124670000 0.3995
124680000 0.375
124690000 0.3595
124700000 0.3765
124710000 0.3585
124720000 0.2105
124730000 0.17
124740000 0.1395
124750000 0.149
124760000 0.179
124770000 0.1425
124780000 0.082
124790000 0.0685
124800000 0.08
124810000 0.089
124820000 0.101
124830000 0.106
124840000 0.124
124850000 0.1585
124860000 0.1745
124870000 0.1665
124880000 0.204
124890000 0.231
124900000 0.236
124910000 0.2635
124920000 0.2615
124930000 0.2575
124940000 0.3005
124950000 0.323
124960000 0.273
124970000 0.3095
124980000 0.3125
124990000 0.3265
125000000 0.3075
125010000 0.312
125020000 0.3585
125030000 0.354
125040000 0.4195
125050000 0.495
125060000 0.5585
125070000 0.6075
125080000 0.5955
125090000 0.567
125100000 0.5565
125110000 0.606
125120000 0.6795
125130000 0.71
125140000 0.712
125150000 0.691
125160000 0.7255
125170000 0.733
125180000 0.769
125190000 0.8075
125200000 0.823
125210000 0.82
125220000 0.814
125230000 0.8115
125240000 0.79
125250000 0.763
125260000 0.7315
125270000 0.6925
125280000 0.711
125290000 0.697
125300000 0.6885
125310000 0.654
125320000 0.639
125330000 0.5815
125340000 0.5545
125350000 0.573
125360000 0.543
125370000 0.5655
125380000 0.549
125390000 0.536
125400000 0.543
125410000 0.5995
125420000 0.6165
125430000 0.5915
125440000 0.5685
125450000 0.5725
125460000 0.598
125470000 0.6075
125480000 0.6255
125490000 0.6435
125500000 0.655
125510000 0.6865
125520000 0.666
125530000 0.6675
125540000 0.6805
125550000 0.65
125560000 0.641
125570000 0.5945
125580000 0.5965
125590000 0.625
125600000 0.601
125610000 0.5095
125620000 0.4765
125630000 0.4525
125640000 0.4485
125650000 0.407
125660000 0.3575
125670000 0.4345
125680000 0.4175
125690000 0.4115
125700000 0.472
125710000 0.4845
125720000 0.5985
125730000 0.567
125740000 0.581
125750000 0.5785
125760000 0.5275
125770000 0.5445
125780000 0.51
125790000 0.538
125800000 0.512
125810000 0.557
125820000 0.5455
125830000 0.557
125840000 0.571
125850000 0.6425
125860000 0.716
125870000 0.6795
125880000 0.6915
125890000 0.6705
125900000 0.634
125910000 0.6275
125920000 0.5955
125930000 0.615
125940000 0.6265
125950000 0.599
125960000 0.6415
125970000 0.639
125980000 0.6
125990000 0.566
126000000 0.6005
126010000 0.693
126020000 0.7865
126030000 0.789
126040000 0.807
126050000 0.8015
126060000 0.7815
126070000 0.762
126080000 0.803
126090000 0.7905
126100000 0.8145
126110000 0.8455
126120000 0.8615
126130000 0.8505
126140000 0.869
126150000 0.8925
126160000 0.916
126170000 0.964
126180000 0.973
126190000 0.9745
126200000 0.95
126210000 0.895
126220000 0.86
126230000 0.866
126240000 0.8235
126250000 0.823
126260000 0.7925
126270000 0.7885
126280000 0.6565
126290000 0.6325
126300000 0.512
126310000 0.4025
126320000 0.2755
126330000 0.282
126340000 0.2425
126350000 0.242
126360000 0.1445
126370000 0.0885
126380000 0.1125
126390000 0.1265
126400000 0.115
126410000 0.112
126420000 0.0785
126430000 0.0715
126440000 0.0805
126450000 0.073
126460000 0.221
126470000 0.2765
126480000 0.3035
126490000 0.34
126500000 0.4645
126510000 0.463
126520000 0.5595
126530000 0.5985
126540000 0.551
126550000 0.538
126560000 0.4585
126570000 0.4085
126580000 0.3975
126590000 0.468
126600000 0.4905
126610000 0.578
126620000 0.7255
126630000 0.7325
126640000 0.7325
126650000 0.717
126660000 0.5175
126670000 0.5585
126680000 0.6685
126690000 0.712
126700000 0.645
126710000 0.7365
126720000 0.593
126730000 0.611
126740000 0.6895
126750000 0.7615
126760000 0.77
126770000 0.7915
126780000 0.71
126790000 0.568
126800000 0.426
126810000 0.325
126820000 0.21
126830000 0.2135
126840000 0.1765
126850000 0.1985
126860000 0.1185
126870000 0.0925
126880000 0.0795
126890000 0.067
126900000 0.059
126910000 0.04
126920000 0.032
126930000 0.021
126940000 0.0225
126950000 0.0005
126960000 0
126970000 0
126980000 0
126990000 0
127000000 0
127010000 0
127020000 0
127030000 0
127040000 0
127050000 0
127060000 0
127070000 0.0025
127080000 0.0095
127090000 0.0165
127100000 0.034
127110000 0.0325
127120000 0.0545
127130000 0.0745
127140000 0.134
127150000 0.313
127160000 0.36
127170000 0.3865
127180000 0.392
127190000 0.4355
127200000 0.4805
127210000 0.4875
127220000 0.5035
127230000 0.493
127240000 0.4865
127250000 0.4935
127260000 0.5055
127270000 0.4915
127280000 0.501
127290000 0.4785
127300000 0.478
127310000 0.484
127320000 0.4725
127330000 0.4695
127340000 0.453
127350000 0.432
127360000 0.4495
127370000 0.476
127380000 0.5195
127390000 0.505
127400000 0.5275
127410000 0.4815
127420000 0.4585
127430000 0.4805
127440000 0.4655
127450000 0.467
127460000 0.429
127470000 0.4485
127480000 0.398
127490000 0.4055
127500000 0.3535
127510000 0.405
127520000 0.46
127530000 0.4865
127540000 0.533
127550000 0.497
127560000 0.5045
127570000 0.5205
127580000 0.513
127590000 0.5535
127600000 0.5955
127610000 0.599
127620000 0.668
127630000 0.6685
127640000 0.7335
127650000 0.74
127660000 0.7065
127670000 0.6755
127680000 0.716
127690000 0.697
127700000 0.7145
127710000 0.671
127720000 0.6225
127730000 0.547
127740000 0.5555
127750000 0.5755
127760000 0.5745
127770000 0.5755
127780000 0.6095
127790000 0.585
127800000 0.5855
127810000 0.533
127820000 0.4565
127830000 0.475
127840000 0.45
127850000 0.387
127860000 0.393
127870000 0.427
127880000 0.3955
127890000 0.4225
127900000 0.4215
127910000 0.4305
127920000 0.422
127930000 0.418
127940000 0.458
127950000 0.3945
127960000 0.3765
127970000 0.3305
127980000 0.295
127990000 0.3005
128000000 0.3125
128010000 0.3195
128020000 0.3825
128030000 0.4185
128040000 0.5225
128050000 0.5655
128060000 0.6295
128070000 0.6705
128080000 0.684
128090000 0.695
128100000 0.759
128110000 0.7815
128120000 0.8425
128130000 0.8705
128140000 0.896
128150000 0.904
128160000 0.9085
128170000 0.9195
128180000 0.9015
128190000 0.9095
128200000 0.9035
128210000 0.907
128220000 0.908
128230000 0.9
128240000 0.8905
128250000 0.852
128260000 0.8385
128270000 0.8315
128280000 0.871
128290000 0.862
128300000 0.8035
128310000 0.81
128320000 0.7645
128330000 0.7845
128340000 0.7165
128350000 0.746
128360000 0.747
128370000 0.7665
128380000 0.791
128390000 0.8225
128400000 0.795
128410000 0.677
128420000 0.7215
128430000 0.6805
128440000 0.656
128450000 0.592
128460000 0.576
128470000 0.574
128480000 0.4935
128490000 0.4805
128500000 0.543
128510000 0.514
128520000 0.523
128530000 0.5285
128540000 0.5135
128550000 0.506
128560000 0.52
128570000 0.5025
128580000 0.507
128590000 0.5295
128600000 0.5045
128610000 0.5185
128620000 0.5235
128630000 0.5495
128640000 0.54
128650000 0.5525
128660000 0.5425
128670000 0.5285
128680000 0.5195
128690000 0.5
128700000 0.457
128710000 0.4905
128720000 0.4895
128730000 0.489
128740000 0.487
128750000 0.466
128760000 0.4715
128770000 0.4345
128780000 0.415
128790000 0.359
128800000 0.3705
128810000 0.417
128820000 0.404
128830000 0.4055
128840000 0.4005
128850000 0.414
128860000 0.4335
128870000 0.4735
128880000 0.4715
128890000 0.515
128900000 0.5165
128910000 0.5135
128920000 0.514
128930000 0.561
128940000 0.614
128950000 0.7855
128960000 0.797
128970000 0.8205
128980000 0.8465
128990000 0.897
129000000 0.932
129010000 0.936
129020000 0.956
129030000 0.931
129040000 0.9435
129050000 0.8735
129060000 0.859
129070000 0.7815
129080000 0.7795
129090000 0.718
129100000 0.675
129110000 0.626
129120000 0.5385
129130000 0.4875
129140000 0.4585
129150000 0.3495
129160000 0.3175
129170000 0.278
129180000 0.3065
129190000 0.268
129200000 0.217
129210000 0.149
129220000 0.107
129230000 0.083
129240000 0.0695
129250000 0.055
129260000 0.047
129270000 0.038
129280000 0.03
129290000 0.026
129300000 0.02
129310000 0.042
129320000 0.055
129330000 0.052
129340000 0.0505
129350000 0.066
129360000 0.064
129370000 0.0745
129380000 0.0745
129390000 0.0725
129400000 0.0845
129410000 0.102
129420000 0.1105
129430000 0.121
129440000 0.1115
129450000 0.1075
129460000 0.058
129470000 0.0465
129480000 0.0435
129490000 0.072
129500000 0.085
129510000 0.0815
129520000 0.0925
129530000 0.1085
129540000 0.114
129550000 0.1165
129560000 0.1145
129570000 0.1215
129580000 0.114
129590000 0.133
129600000 0.1455
129610000 0.163
129620000 0.1565
129630000 0.1485
129640000 0.1645
129650000 0.1525
129660000 0.1465
129670000 0.145
129680000 0.104
129690000 0.124
129700000 0.0775
129710000 0.075
129720000 0.096
129730000 0.1285
129740000 0.1545
129750000 0.2075
129760000 0.2165
129770000 0.243
129780000 0.2655
129790000 0.2435
129800000 0.2675
129810000 0.3065
129820000 0.343
129830000 0.4015
129840000 0.5015
129850000 0.563
129860000 0.752
129870000 0.9215
129880000 0.966
129890000 0.997
129900000 1
129910000 1
129920000 0.995
129930000 0.956
129940000 0.9205
129950000 0.862
129960000 0.7565
129970000 0.6085
129980000 0.5955
129990000 0.6215
130000000 0.566
130010000 0.497
130020000 0.455
130030000 0.383
130040000 0.2925
130050000 0.255
130060000 0.169
130070000 0.161
130080000 0.193
130090000 0.139
130100000 0.1305
130110000 0.154
130120000 0.163
130130000 0.1555
130140000 0.211
130150000 0.478
130160000 0.618
130170000 0.911
130180000 0.968
130190000 0.972
130200000 0.9705
130210000 0.9805
130220000 0.9805
130230000 0.985
130240000 0.9855
130250000 0.981
130260000 0.989
130270000 0.975
130280000 0.937
130290000 0.9215
130300000 0.873
130310000 0.8555
130320000 0.932
130330000 0.9115
130340000 0.918
130350000 0.826
130360000 0.8005
130370000 0.6315
130380000 0.436
130390000 0.48
130400000 0.515
130410000 0.5095
130420000 0.558
130430000 0.6225
130440000 0.659
130450000 0.682
130460000 0.787
130470000 0.792
130480000 0.734
130490000 0.7655
130500000 0.815
130510000 0.756
130520000 0.577
130530000 0.6495
130540000 0.5705
130550000 0.529
130560000 0.534
130570000 0.5205
130580000 0.541
130590000 0.553
130600000 0.566
130610000 0.6135
130620000 0.6035
130630000 0.5725
130640000 0.567
130650000 0.5645
130660000 0.555
130670000 0.581
130680000 0.5835
130690000 0.612
130700000 0.6015
130710000 0.691
130720000 0.687
130730000 0.6645
130740000 0.734
130750000 0.7895
130760000 0.709
130770000 0.6385
130780000 0.6855
130790000 0.687
130800000 0.6895
130810000 0.668
130820000 0.6755
130830000 0.6835
130840000 0.704
130850000 0.7125
130860000 0.744
130870000 0.739
130880000 0.747
130890000 0.7495
130900000 0.7525
130910000 0.7495
130920000 0.762
130930000 0.7475
130940000 0.746
130950000 0.744
130960000 0.7335
130970000 0.7145
130980000 0.675
130990000 0.6235
131000000 0.5845
131010000 0.511
131020000 0.4745
131030000 0.475
131040000 0.4255
131050000 0.304
131060000 0.1695
131070000 0.1885
131080000 0.174
131090000 0.199
131100000 0.199
131110000 0.225
131120000 0.253
131130000 0.2265
131140000 0.2565
131150000 0.26
131160000 0.295
131170000 0.419
131180000 0.4635
131190000 0.5795
131200000 0.6195
131210000 0.6255
131220000 0.66
131230000 0.703
131240000 0.727
131250000 0.7995
131260000 0.773
131270000 0.781
131280000 0.7995
131290000 0.7855
131300000 0.7665
131310000 0.7485
131320000 0.752
131330000 0.763
131340000 0.7955
131350000 0.8065
131360000 0.8145
131370000 0.834
131380000 0.82
131390000 0.762
131400000 0.723
131410000 0.7585
131420000 0.7465
131430000 0.7035
131440000 0.6745
131450000 0.6275
131460000 0.6535
131470000 0.6405
131480000 0.6215
131490000 0.591
131510000 0.6225
131520000 0.57
131530000 0.553
131540000 0.508
131550000 0.49
131560000 0.476
131570000 0.4255
131580000 0.3855
131590000 0.3815
131600000 0.3985
131610000 0.368
131620000 0.3605
131630000 0.3745
131640000 0.4085
131650000 0.4015
131660000 0.389
131670000 0.388
131680000 0.4595
131690000 0.447
131700000 0.4245
131710000 0.418
131720000 0.416
131730000 0.4025
131740000 0.3995
131750000 0.356
131760000 0.33
131770000 0.327
131780000 0.267
131790000 0.268
131800000 0.271
131810000 0.3315
131820000 0.303
131830000 0.2785
131840000 0.378
131850000 0.421
131860000 0.475
131870000 0.4775
131880000 0.4145
131890000 0.4645
131900000 0.5255
131910000 0.554
131920000 0.5555
131930000 0.5255
131940000 0.536
131950000 0.508
131960000 0.551
131970000 0.5425
131980000 0.567
131990000 0.6095
132000000 0.5925
132010000 0.5335
132020000 0.5555
132030000 0.598
132040000 0.501
132050000 0.5205
132060000 0.4665
132070000 0.4765
132080000 0.5225
132090000 0.5205
132100000 0.492
132110000 0.636
132120000 0.7315
132130000 0.7825
132140000 0.7385
132150000 0.715
132160000 0.722
132170000 0.732
132180000 0.759
132190000 0.7255
132200000 0.733
132210000 0.778
132220000 0.7965
132230000 0.753
132240000 0.7305
132250000 0.693
132260000 0.6845
132270000 0.624
132280000 0.602
132290000 0.573
132300000 0.5745
132310000 0.479
132320000 0.412
132330000 0.4145
132340000 0.4385
132350000 0.4665


variableStep chrom=chr12
2100000 0.558
2110000 0.5635
2120000 0.5395
2130000 0.466
2140000 0.4545
2150000 0.4595
2160000 0.433
2170000 0.439
2180000 0.37
2190000 0.3345
2200000 0.328
2210000 0.3875
2220000 0.425
2230000 0.4565
2240000 0.46
2250000 0.4525
2260000 0.454
2270000 0.4415
2280000 0.457
2290000 0.3975
2300000 0.416
2310000 0.4315
2320000 0.463
2330000 0.437
2340000 0.439
2350000 0.4635
2360000 0.4595
2370000 0.485
2380000 0.4805
2390000 0.477
2400000 0.392
2410000 0.3705
2420000 0.2755
2430000 0.2345
2440000 0.2555
2450000 0.2725
2460000 0.3135
2470000 0.3295
2480000 0.2645
2490000 0.198
2500000 0.237
2510000 0.1765
2520000 0.1765
2530000 0.2725
2540000 0.305
2550000 0.346
2560000 0.33
2570000 0.353
2580000 0.375
2590000 0.389
2600000 0.4455
2610000 0.472
2620000 0.546
2630000 0.567
2640000 0.553
2650000 0.576
2660000 0.579
2670000 0.595
2680000 0.584
2690000 0.6035
2700000 0.5595
2710000 0.5905
2720000 0.5895
2730000 0.606
2740000 0.557
2750000 0.5
2760000 0.4795
2770000 0.5165
2780000 0.59
2790000 0.6235
2800000 0.627
2810000 0.6395
2820000 0.5965
2830000 0.552
2840000 0.485
2850000 0.4315
2860000 0.429
2870000 0.425
2880000 0.3875
2890000 0.4265
2900000 0.445
2910000 0.4685
2920000 0.504
2930000 0.4945
2940000 0.5085
2950000 0.5435
2960000 0.5775
2970000 0.5805
2980000 0.5455
2990000 0.4765
3000000 0.4905
3010000 0.6165
3020000 0.7
3030000 0.7555
3040000 0.769
3050000 0.764
3060000 0.7075
3070000 0.7435
3080000 0.8135
3090000 0.7855
3100000 0.809
3110000 0.7985
3120000 0.803
3130000 0.868
3140000 0.8785
3150000 0.899
3160000 0.9275
3170000 0.933
3180000 0.939
3190000 0.9335
3200000 0.9385
3210000 0.9315
3220000 0.9045
3230000 0.893
3240000 0.8985
3250000 0.8995
3260000 0.9005
3270000 0.8825
3280000 0.89
3290000 0.8935
3300000 0.8185
3310000 0.8015
3320000 0.777
3330000 0.683
3340000 0.6275
3350000 0.492
3360000 0.528
3370000 0.487
3380000 0.3585
3390000 0.351
3400000 0.279
3410000 0.259
3420000 0.205
3430000 0.237
3440000 0.237
3450000 0.196
3460000 0.172
3470000 0.179
3480000 0.226
3490000 0.252
3500000 0.2885
3510000 0.364
3520000 0.32
3530000 0.3755
3540000 0.415
3550000 0.433
3560000 0.4175
3570000 0.406
3580000 0.4165
3590000 0.416
3600000 0.4355
3610000 0.474
3620000 0.506
3630000 0.488
3640000 0.514
3650000 0.576
3660000 0.5895
3670000 0.5695
3680000 0.5585
3690000 0.535
3700000 0.4985
3710000 0.471
3720000 0.45
3730000 0.3755
3740000 0.354
3750000 0.3225
3760000 0.268
3770000 0.296
3780000 0.332
3790000 0.3215
3800000 0.267
3810000 0.2285
3820000 0.239
3830000 0.206
3840000 0.145
3850000 0.1345
3860000 0.103
3870000 0.097
3880000 0.1425
3890000 0.1815
3900000 0.175
3910000 0.2075
3920000 0.2255
3930000 0.2495
3940000 0.285
3950000 0.27
3960000 0.236
3970000 0.1575
3980000 0.1215
3990000 0.1105
4000000 0.0915
4010000 0.0855
4020000 0.072
4030000 0.1025
4040000 0.0955
4050000 0.0955
4060000 0.082
4070000 0.0995
4080000 0.091
4090000 0.073
4100000 0.058
4110000 0.09
4120000 0.1225
4130000 0.141
4140000 0.1335
4150000 0.1735
4160000 0.1815
4170000 0.2275
4180000 0.3145
4190000 0.3515
4200000 0.414
4210000 0.453
4220000 0.4605
4230000 0.443
4240000 0.417
4250000 0.4375
4260000 0.4085
4270000 0.417
4280000 0.417
4290000 0.3995
4300000 0.4675
4310000 0.4715
4320000 0.403
4330000 0.428
4340000 0.463
4350000 0.428
4360000 0.421
4370000 0.4295
4380000 0.3955
4390000 0.343
4400000 0.313
4410000 0.275
4420000 0.2475
4430000 0.2815
4440000 0.2895
4450000 0.3005
4460000 0.2995
4470000 0.273
4480000 0.2775
4490000 0.3465
4500000 0.326
4510000 0.384
4520000 0.4695
4530000 0.471
4540000 0.5025
4550000 0.574
4560000 0.643
4570000 0.6475
4580000 0.638
4590000 0.659
4600000 0.688
4610000 0.7145
4620000 0.7185
4630000 0.7325
4640000 0.7855
4650000 0.762
4660000 0.819
4670000 0.8605
4680000 0.8615
4690000 0.8695
4700000 0.8675
4710000 0.8715
4720000 0.908
4730000 0.916
4740000 0.9185
4750000 0.9185
4760000 0.91
4770000 0.938
4780000 0.9475
4790000 0.9505
4800000 0.9305
4810000 0.904
4820000 0.8895
4830000 0.8715
4840000 0.807
4850000 0.78
4860000 0.793
4870000 0.816
4880000 0.7665
4890000 0.706
4900000 0.607
4910000 0.5545
4920000 0.4675
4930000 0.3955
4940000 0.351
4950000 0.3275
4960000 0.3355
4970000 0.2885
4980000 0.3105
4990000 0.2905
5000000 0.3035
5010000 0.3475
5020000 0.385
5030000 0.4045
5040000 0.3995
5050000 0.3985
5060000 0.39
5070000 0.3945
5080000 0.4075
5090000 0.424
5100000 0.429
5110000 0.4245
5120000 0.412
5130000 0.397
5140000 0.4095
5150000 0.4435
5160000 0.4525
5170000 0.446
5180000 0.519
5190000 0.563
5200000 0.607
5210000 0.598
5220000 0.557
5230000 0.6535
5240000 0.718
5250000 0.7865
5260000 0.7545
5270000 0.761
5280000 0.7325
5290000 0.694
5300000 0.7075
5310000 0.729
5320000 0.7475
5330000 0.79
5340000 0.7365
5350000 0.744
5360000 0.7235
5370000 0.76
5380000 0.7645
5390000 0.778
5400000 0.8215
5410000 0.8965
5420000 0.906
5430000 0.912
5440000 0.914
5450000 0.9055
5460000 0.935
5470000 0.8995
5480000 0.954
5490000 0.985
5500000 0.9505
5510000 0.9225
5520000 0.951
5530000 0.931
5540000 0.978
5550000 0.996
5560000 1
5570000 1
5580000 1
5590000 1
5600000 1
5610000 1
5620000 1
5630000 1
5640000 1
5650000 1
5660000 1
5670000 1
5680000 0.996
5690000 0.976
5700000 0.9915
5710000 0.999
5720000 0.9965
5730000 0.9995
5740000 0.955
5750000 0.9
5760000 0.842
5770000 0.7575
5780000 0.73
5790000 0.7315
5800000 0.776
5810000 0.7535
5820000 0.7225
5830000 0.713
5840000 0.774
5850000 0.6755
5860000 0.688
5870000 0.766
5880000 0.8
5890000 0.7885
5900000 0.7215
5910000 0.751
5920000 0.79
5930000 0.7595
5940000 0.8025
5950000 0.814
5960000 0.786
5970000 0.766
5980000 0.715
5990000 0.696
6000000 0.6695
6010000 0.672
6020000 0.6665
6030000 0.5855
6040000 0.51
6050000 0.5555
6060000 0.5005
6070000 0.53
6080000 0.4695
6090000 0.4795
6100000 0.4825
6110000 0.4245
6120000 0.3825
6130000 0.303
6140000 0.2875
6150000 0.241
6160000 0.2325
6170000 0.2685
6180000 0.2695
6190000 0.292
6200000 0.3105
6210000 0.362
6220000 0.3655
6230000 0.3885
6240000 0.3845
6250000 0.4115
6260000 0.4285
6270000 0.3685
6280000 0.399
6290000 0.404
6300000 0.411
6310000 0.4195
6320000 0.3845
6330000 0.423
6340000 0.3925
6350000 0.543
6360000 0.585
6370000 0.6025
6380000 0.575
6390000 0.5815
6400000 0.567
6410000 0.606
6420000 0.5515
6430000 0.5865
6440000 0.554
6450000 0.497
6460000 0.486
6470000 0.452
6480000 0.4185
6490000 0.43
6500000 0.338
6510000 0.3155
6520000 0.31
6530000 0.3135
6540000 0.3285
6550000 0.286
6560000 0.2435
6570000 0.249
6580000 0.2355
6590000 0.226
6600000 0.233
6610000 0.241
6620000 0.2605
6630000 0.24
6640000 0.2375
6650000 0.2795
6660000 0.2615
6670000 0.273
6680000 0.249
6690000 0.2645
6700000 0.2915
6710000 0.3075
6720000 0.3145
6730000 0.3265
6740000 0.3205
6750000 0.3035
6760000 0.3495
6770000 0.347
6780000 0.42
6790000 0.493
6800000 0.5125
6810000 0.489
6820000 0.4895
6830000 0.4985
6840000 0.5375
6850000 0.4585
6860000 0.455
6870000 0.43
6880000 0.389
6890000 0.391
6900000 0.3895
6910000 0.3595
6920000 0.2715
6930000 0.3105
6940000 0.3095
6950000 0.2635
6960000 0.2665
6970000 0.2315
6980000 0.216
6990000 0.21
7000000 0.2045
7010000 0.219
7020000 0.194
7170000 0.2765
7180000 0.409
7190000 0.463
7200000 0.438
7210000 0.364
7220000 0.337
7230000 0.3435
7240000 0.2745
7250000 0.322
7260000 0.298
7270000 0.2775
7280000 0.3055
7290000 0.4
7300000 0.504
7310000 0.5395
7320000 0.5285
7330000 0.5285
7340000 0.558
7350000 0.501
7360000 0.4825
7370000 0.409
7380000 0.2405
7390000 0.145
7400000 0.1545
7410000 0.1595
7420000 0.1415
7430000 0.138
7440000 0.1755
7450000 0.142
7460000 0.0975
7470000 0.0945
7480000 0.085
7490000 0.082
7500000 0.049
7510000 0.0685
7520000 0.0715
7530000 0.121
7540000 0.1665
7550000 0.178
7560000 0.1795
7570000 0.268
7580000 0.3035
7590000 0.383
7600000 0.419
7610000 0.417
7620000 0.3815
7630000 0.386
7640000 0.3975
7650000 0.383
7660000 0.4065
7670000 0.4125
7680000 0.4195
7690000 0.397
7700000 0.331
7710000 0.2995
7720000 0.212
7730000 0.18
7740000 0.2205
7750000 0.3015
7760000 0.293
7770000 0.223
7780000 0.2585
7790000 0.213
7800000 0.237
7810000 0.253
7820000 0.3225
7830000 0.331
7840000 0.327
7850000 0.3845
7860000 0.38
7870000 0.4035
7880000 0.3925
7890000 0.4115
7900000 0.534
7910000 0.4935
7920000 0.551
7930000 0.572
7940000 0.5105
7950000 0.4495
7960000 0.4965
7970000 0.4935
7980000 0.454
7990000 0.477
8000000 0.445
8010000 0.407
8020000 0.371
8030000 0.3605
8040000 0.335
8050000 0.313
8060000 0.289
8070000 0.3175
8080000 0.3205
8090000 0.3265
8100000 0.3895
8110000 0.568
8120000 0.5395
8130000 0.526
8140000 0.509
8150000 0.513
8160000 0.515
8170000 0.5125
8180000 0.495
8190000 0.4605
8200000 0.4155
8210000 0.359
8220000 0.3045
8230000 0.2605
8240000 0.256
8250000 0.1605
8260000 0.112
8270000 0.1085
8280000 0.082
8290000 0.061
8360000 0
8370000 0
8380000 0
8390000 0
8400000 0
8410000 0
8420000 0
8430000 0
8440000 0
8450000 0.007
8460000 0.0105
8470000 0.0135
8480000 0.0235
8490000 0.037
8500000 0.0555
8510000 0.081
8520000 0.1385
8530000 0.1355
8540000 0.1685
8550000 0.194
8560000 0.2075
8570000 0.2275
8580000 0.2335
8590000 0.2475
8600000 0.2595
8610000 0.2635
8620000 0.233
8630000 0.2725
8640000 0.2675
8650000 0.273
8660000 0.2635
8670000 0.273
8680000 0.299
8690000 0.237
8700000 0.249
8710000 0.304
8720000 0.303
8730000 0.2785
8740000 0.293
8750000 0.3005
8760000 0.2695
8770000 0.2985
8780000 0.217
8790000 0.2375
8800000 0.151
8810000 0.161
8820000 0.185
8830000 0.202
8840000 0.2155
8850000 0.243
8860000 0.244
8870000 0.2415
8880000 0.275
8890000 0.281
8900000 0.312
8910000 0.349
8920000 0.379
8930000 0.452
8940000 0.488
8950000 0.467
8960000 0.6215
8970000 0.7095
8980000 0.7405
8990000 0.726
9000000 0.7285
9010000 0.6515
9020000 0.648
9030000 0.662
9040000 0.659
9050000 0.671
9060000 0.572
9070000 0.551
9080000 0.5235
9090000 0.4955
9100000 0.414
9110000 0.397
9120000 0.4215
9130000 0.4085
9140000 0.429
9150000 0.4555
9160000 0.428
9170000 0.4295
9180000 0.413
9190000 0.4415
9200000 0.4935
9210000 0.558
9220000 0.6055
9230000 0.693
9240000 0.705
9250000 0.757
9260000 0.796
9270000 0.824
9280000 0.82
9290000 0.8095
9300000 0.833
9310000 0.8385
9320000 0.8425
9330000 0.853
9340000 0.846
9350000 0.8565
9360000 0.843
9370000 0.819
9380000 0.844
9390000 0.8145
9400000 0.808
9410000 0.794
9420000 0.815
9430000 0.803
9440000 0.8035
9450000 0.774
9460000 0.728
9470000 0.649
9480000 0.5815
9490000 0.596
9500000 0.6125
9510000 0.513
9520000 0.4365
9530000 0.383
9540000 0.4455
9550000 0.5795
9560000 0.6
9570000 0.619
9580000 0.504
9590000 0.6145
9600000 0.7035
9610000 0.7865
9620000 0.785
9630000 0.779
9640000 0.7895
9650000 0.792
9660000 0.802
9670000 0.8685
9680000 0.9265
9690000 0.9375
9700000 0.947
9710000 0.9515
9720000 0.954
9730000 0.944
9740000 0.9485
9750000 0.93
9760000 0.9435
9770000 0.939
9780000 0.9365
9790000 0.942
9800000 0.9175
9810000 0.8965
9820000 0.877
9830000 0.8425
9840000 0.8275
9850000 0.839
9860000 0.8465
9870000 0.7635
9880000 0.719
9890000 0.656
9910000 0.631
9920000 0.6075
9930000 0.6155
9940000 0.602
9950000 0.597
9960000 0.5775
9970000 0.5995
9980000 0.6225
9990000 0.656
10000000 0.642
10010000 0.62
10020000 0.6075
10030000 0.644
10040000 0.6935
10050000 0.6965
10060000 0.703
10070000 0.666
10080000 0.6795
10090000 0.667
10100000 0.6705
10110000 0.74
10120000 0.8065
10130000 0.778
10140000 0.771
10150000 0.7215
10160000 0.7925
10170000 0.7435
10180000 0.7925
10190000 0.8215
10200000 0.86
10210000 0.858
10220000 0.918
10230000 0.9405
10240000 0.941
10250000 0.957
10260000 0.94
10270000 0.949
10280000 0.971
10290000 0.9745
10300000 0.973
10310000 0.9595
10320000 0.9615
10330000 0.9615
10340000 0.9455
10350000 0.9295
10360000 0.9325
10370000 0.9295
10380000 0.935
10390000 0.878
[truncated: 3,684,495 more chars]
