# Supplementary material for: Human and Non-Human Primate Genomes Share Hotspots of Positive Selection
Source: PLoS Genet. 2010 Feb 5;6(2):e1000840. doi: 10.1371/journal.pgen.1000840 (PMC2816677; doi:10.1371/journal.pgen.1000840)
Supplement: Table S5 — Values of K for human, chimpanzee, orangutan and macaque used in the co-occurrence test. Column 1: Human Ensembl gene ID. Column 2: human chromosome. Columns 3 and 4: gene start and end in human. Columns 5, 6, 7, 8: K in human, chimpanzee, orangutan and macaque, respectively. (0.62 MB TXT) [file pgen.1000840.s012.txt]

ENSG00000000419	20	48984811	49008499	0.1399	0.9022	0.0672	0.3674
ENSG00000000457	1	168088839	168129661	0.41495	0.2472	0.693	0.1512
ENSG00000000460	1	168030851	168088853	0.3276	0.299	0.8956	0.0952
ENSG00000000938	1	27811390	27834314	0.01205	0	0.3444	0.998
ENSG00000001036	6	143857642	143874530	0.7613	0.1276	0.644	0.057
ENSG00000001084	6	53470098	53517790	0.5031	0.5636	0.276	0.4596
ENSG00000001167	6	41148688	41174713	0.39935	0.1236	0.581	0.4566
ENSG00000001460	1	24556076	24614174	1	0.999	0.8526	0.5768
ENSG00000001461	1	24614871	24672053	1	0.947	0.783	0.7564
ENSG00000001561	6	46205689	46222237	0.46285	0.52	0.2242	1
ENSG00000001617	3	50167528	50201509	0.869	0.1676	0.2038	0
ENSG00000002079	7	98708860	98733543	0.3678	0.349	0.7938	0
ENSG00000002330	11	63793878	63808740	0.46075	0.6188	0	0.532
ENSG00000002549	4	17188025	17218688	0.4505	0.001	0.1548	0.9266
ENSG00000002587	4	11009474	11040487	0.3931	0.0874	0.8698	0.9056
ENSG00000002726	7	150180506	150189312	0.9777	0.002	0.1724	0.3584
ENSG00000002745	7	120752657	120768393	0.6876	0.7476	0.7802	0.8026
ENSG00000002746	7	43118723	43569463	0.45005	0.4612	0.3092	0.3056
ENSG00000002834	17	34279894	34331541	0.65175	0.8232	0.71	0.04
ENSG00000003056	12	8984243	8993519	0.72535	0.0138	0.4772	0.1548
ENSG00000003137	2	72209875	72228471	0.56655	0.9538	0	0.006
ENSG00000003147	7	8119342	8268710	0.56395	0.3814	0.5892	0.446
ENSG00000003393	2	202273522	202353983	0.2381	0.9918	0.9356	0.0792
ENSG00000003400	2	201755866	201802355	0.1539	0.5952	0	0.2678
ENSG00000003402	2	201689135	201737246	0.1292	0.466	0.0184	0.509
ENSG00000003436	2	188037202	188127464	0.64575	0.4746	0.9238	0.5536
ENSG00000003509	2	37312294	37329805	0.17975	0.823	0.3102	0.6062
ENSG00000003987	8	17199923	17315207	0.54025	0.5238	0.592	0.6518
ENSG00000003989	8	17398975	17472357	0.7923	0.3268	0.2612	0.306
ENSG00000004139	17	23723181	23752173	0.5076	0.3966	0.0318	0.86
ENSG00000004142	17	23697786	23708600	0.4874	0.1814	0	0.6076
ENSG00000004399	3	130756708	130808351	0.4937	0.75	0.579	0.5418
ENSG00000004455	1	33246173	33275079	0.5346	0	0	0.0384
ENSG00000004468	4	15389029	15459806	0.30025	0.7614	0.4342	0.3138
ENSG00000004487	1	23218533	23282771	0	0.8108	0.1178	0
ENSG00000004534	3	49952525	50089685	0.83175	0.0002	0.0288	0
ENSG00000004660	17	3710358	3743087	0.2738	0.792	0.1488	0.509
ENSG00000004700	12	21513983	21548782	0.9412	0	0.081	0.1242
ENSG00000004766	7	92699589	92826273	0.12125	0.5176	0.805	1
ENSG00000004776	19	40937336	40939799	0.38085	0.199	0.0492	0
ENSG00000004777	19	40958316	40971564	0.2836	0.2402	0.264	0
ENSG00000004799	7	95050753	95063861	0.47055	0	0.311	0.7806
ENSG00000004809	6	110852627	110904537	0.70845	0.303	0.8086	0.836
ENSG00000004838	3	50353550	50359287	0.34955	0.4052	0.212	0
ENSG00000004846	7	20653570	20761772	0.48795	0.9156	0.2554	0
ENSG00000004864	7	95587469	95789341	0.68425	0.2294	0.3912	0
ENSG00000004939	17	39682566	39700993	0.3897	0.1246	0.0608	0.9034
ENSG00000004948	7	92891735	93041686	0.7223	0.8302	0.6316	0.7862
ENSG00000004975	17	7069385	7078587	0.1556	0.3032	0.656	0
ENSG00000005020	7	26673215	26870866	0.55135	0.454	0.4358	0.2348
ENSG00000005059	4	110700814	110829331	0.5416	0.1124	0.5872	0.4746
ENSG00000005073	7	27187301	27191360	0.3911	0.0966	0.4644	0.058
ENSG00000005100	17	5286320	5312905	0.72575	0.0178	0.5054	0.055
ENSG00000005102	17	39073296	39094788	0.76635	0.75	0.9146	0.629
ENSG00000005108	7	11380787	11838097	0.36085	0.6008	0.78	0.9032
ENSG00000005156	17	30331651	30356201	0.54055	0.2898	0.2936	0.5528
ENSG00000005175	12	46343344	46386041	0.55015	0.976	0	0.3416
ENSG00000005187	16	20682813	20715979	0.996	0.3232	0.2984	0.1568
ENSG00000005189	16	20725322	20768485	0.92595	0.316	0.0014	0.3024
ENSG00000005194	16	56019582	56038940	0.3719	0.5672	0.967	0.4096
ENSG00000005238	9	35094109	35105893	0.30215	0.0042	0.2978	0.5896
ENSG00000005249	7	106472375	106589491	0.3056	0.6346	0	0.39
ENSG00000005339	16	3715056	3870122	0.1385	0.4518	0.426	0.357
ENSG00000005379	17	53733597	53760477	0.8828	0.083	0	0.7198
ENSG00000005381	17	53702216	53713295	0.76985	0.0998	0.02	0.7968
ENSG00000005421	7	94764924	94791780	0.494	0	0.4842	0.1952
ENSG00000005436	2	75742802	75791830	0.65655	0.0678	0.7664	0.995
ENSG00000005448	2	74502365	74506389	0.01145	0	0	0.4252
ENSG00000005469	7	86812947	86867045	0.09605	0.7034	0.3518	0.5172
ENSG00000005471	7	86869296	86947687	0.08785	0.6736	0.3634	0.5538
ENSG00000005483	7	104441873	104542044	0.3611	0.0032	0.0436	0.0602
ENSG00000005700	6	82936675	83014190	0	0.0778	0.382	0
ENSG00000005812	13	76477391	76499286	0.12365	0.9574	0.5114	0.2846
ENSG00000005961	17	39805076	39822399	0.60375	0.0802	0.2144	0.8914
ENSG00000005981	7	94953149	95005007	0.3736	0	0.4794	0.6824
ENSG00000006007	16	19420518	19440951	0.59	0.539	0.4544	0.9392
ENSG00000006042	17	28279041	28292778	0.3131	0.6584	0.6372	0.5232
ENSG00000006059	17	36755870	36760590	0.405	0.0998	0.4986	1
ENSG00000006114	17	32952053	33043633	0.37595	0.4914	0.799	0
ENSG00000006116	16	24174382	24281238	0.7608	0.6786	0.42	0.4778
ENSG00000006125	17	30938395	31077547	0.33875	0.146	0.1518	0.0674
ENSG00000006128	7	97199311	97207696	0.8505	0.8878	0.4998	0.3396
ENSG00000006194	16	3273488	3281456	0.66315	0.0612	0.4532	0
ENSG00000006282	17	45979519	45988210	0.48425	0.3658	0.8444	0.2712
ENSG00000006283	17	45993820	46059541	0.4197	0.3694	0.9904	0.7786
ENSG00000006377	7	96473226	96478288	0.41535	0.3106	0.5	0.3374
ENSG00000006432	14	70264605	70345641	0.8243	0.324	0.9062	0.6722
ENSG00000006451	7	39629687	39714240	0.27275	0.9992	0.6048	0.144
ENSG00000006453	7	97760007	97868316	0.86315	0.2328	0.661	0.568
ENSG00000006459	7	139431015	139523210	0.64135	0.4372	0.313	0.4792
ENSG00000006530	7	140901712	141000678	0.5255	0.5316	0.719	0.5514
ENSG00000006555	1	55019504	55039459	0.7214	0.5066	0.7246	0.5402
ENSG00000006576	7	77266058	77424477	0.6982	0.6488	0.7768	0.0002
ENSG00000006611	11	17467090	17522539	0.57965	0.5382	0.6784	0.6484
ENSG00000006625	7	30502764	30510977	0.00815	0.4632	0.452	0.026
ENSG00000006634	7	87343480	87376792	0.08045	0.2876	0.9966	0
ENSG00000006638	19	3545504	3557658	0.2457	0.2566	0.744	0.1562
ENSG00000006695	17	13913444	14052712	0.93725	1	0.4806	0.9518
ENSG00000006715	7	38730068	38915325	1	1	0.3496	0.0312
ENSG00000006740	17	12633581	12835685	0.429	0.7478	0.0722	0.0642
ENSG00000006744	17	12836435	12862063	0.3207	0.7214	0.29	0.1678
ENSG00000006747	7	12576870	12659250	0.50575	0.5978	0.0766	0.2388
ENSG00000006837	5	133662010	133730664	0.0352	0.6668	0.1052	0.1116
ENSG00000007001	2	158666628	158700724	0.43385	0	0.2312	0.9682
ENSG00000007047	19	50446390	50500381	0.68385	0.9402	0.1634	0.8078
ENSG00000007062	4	15574385	15694766	0.27645	0.894	0.5622	0.1512
ENSG00000007171	17	23107922	23151682	0.5921	0.602	0.137	0.5152
ENSG00000007202	17	23965586	23996300	0.10855	0.0564	0.0162	0.8308
ENSG00000007237	17	9754651	10042593	0.4857	0.2162	0	0.454
ENSG00000007341	1	112867666	112963563	0.7425	0	0.5166	0.049
ENSG00000007402	3	50375237	50516032	0.45065	0.187	0.7092	0
ENSG00000007866	6	35549354	35572790	0.20105	0.5866	0.6264	0.4918
ENSG00000007908	1	167958406	167969803	0.19505	0.1302	0.666	0.2532
ENSG00000007923	1	6616818	6684466	0.4918	0.7744	0.239	0
ENSG00000007933	1	169326660	169353583	0.48335	0.7314	0.507	0.6804
ENSG00000007944	6	16237296	16256458	0.5	0.024	0.0166	0.9706
ENSG00000007968	1	23705509	23730300	0.4127	0	0.1188	0.3204
ENSG00000008083	6	15354506	15630232	0.37605	0.6784	0.5036	0.0958
ENSG00000008196	6	50894398	50923285	0.6478	0.6384	0.5098	0.3804
ENSG00000008197	6	50789216	50848705	0.35945	0.6896	0.3814	0.8694
ENSG00000008226	3	38055700	38139233	0.0302	0.4612	0.1704	0.3224
ENSG00000008277	7	87401394	87670140	0.28345	0	0.063	0.4534
ENSG00000008283	17	58863400	58877454	0.32335	0.2384	0.1456	0.1502
ENSG00000008294	17	46397083	46553200	0.3035	0.362	0.0534	0.0368
ENSG00000008323	12	6289863	6307910	0.39285	0	0.604	0.0486
ENSG00000008324	3	42607296	42611490	0.4248	0	0.3686	0.1572
ENSG00000008394	12	16391343	16408631	0.0911	0.3486	0.6654	0.4456
ENSG00000008405	12	105909289	106011737	0.723	0.6814	0.0898	0.1068
ENSG00000008441	19	12967584	13070610	0.1593	0	0	0.3302
ENSG00000008513	8	134540327	134653344	0.28995	0.791	0.8454	0.2158
ENSG00000008853	8	22913059	22933655	0.5448	0.8758	0.384	0.6444
ENSG00000008869	2	37061657	37164989	0.0378	0.4826	0.9154	0.505
ENSG00000008952	3	171167274	171198855	0.1251	0.1204	0.5718	0.1754
ENSG00000009413	6	111726927	111911608	0.7479	0.571	0.1602	0.0502
ENSG00000009709	1	18830087	18944010	0.2161	0.0414	0	0.2616
ENSG00000009765	6	150731721	150771032	0.90815	0.1376	0.7778	0.7632
ENSG00000009780	1	27925077	27961062	0.0114	0	1	0.9712
ENSG00000009790	1	207996022	208022288	0.74985	0.4006	0.2074	0.6448
ENSG00000009830	14	76811054	76856978	0.83805	0.2674	0	0.7956
ENSG00000009844	6	142510087	142583776	0.6228	1	0.6868	0
ENSG00000009954	7	72492676	72574544	0.6051	0.0468	0	0.4426
ENSG00000010030	6	36429976	36476392	0.357	0.1764	0.4724	0
ENSG00000010165	1	170017384	170033480	0.9605	0.7584	0.0042	0.9794
ENSG00000010219	12	4569747	4593291	0.62845	0.4006	0.2514	0.2194
ENSG00000010244	17	27701263	27738893	0.44345	0	0.3142	0.1706
ENSG00000010256	3	48611436	48622102	0.3146	0.3982	0.194	0.6726
ENSG00000010278	12	6179142	6222635	0.2919	0	0.1718	0.4064
ENSG00000010292	12	6472806	6511381	0.419	0.4888	0.6368	0.284
ENSG00000010295	12	6518955	6535498	0.28695	0.5634	0.4322	0.2548
ENSG00000010318	3	52419567	52432696	0.36175	0.7898	0.516	0
ENSG00000010319	3	52442308	52454083	0.4164	0.8166	0.2176	0.0192
ENSG00000010322	3	52464660	52502124	0.5958	0.8462	0.093	0.0594
ENSG00000010327	3	52504396	52533549	0.83335	0.9874	0.0566	0.0584
ENSG00000010361	19	55001987	55008339	0.0941	0	0.2508	0.3684
ENSG00000010539	16	3212326	3225412	0.5296	0.2634	0.445	0
ENSG00000010610	12	6768912	6800237	0.4162	0.1334	0.8176	0.2256
ENSG00000010626	12	6884213	6893666	0.37825	0	0.8568	0.2142
ENSG00000010704	6	26195488	26205036	0.5263	0.406	0.4024	0
ENSG00000010810	6	112089190	112301320	0.4977	0.5334	0.277	0.2288
ENSG00000010818	6	143114297	143308031	0.9684	0.6952	0.476	0.6744
ENSG00000010932	1	169484287	169521735	0.7984	0.9012	0.2518	0.0416
ENSG00000011007	1	23942549	23958974	0.2929	0.7826	0.2964	0.4054
ENSG00000011009	1	23990233	23994614	0.5036	0.97	0.3122	0.3942
ENSG00000011021	1	11788855	11825772	0.6768	0.0258	0.0918	0.6778
ENSG00000011028	17	58058494	58124685	0.8403	0	0.9416	0.9274
ENSG00000011083	5	149549713	149570827	0.41865	0.4848	0.934	0.4482
ENSG00000011105	12	3056818	3265990	0.93065	0.4334	0.4144	0.431
ENSG00000011114	14	92773649	92869138	0.54095	0	0	0.4504
ENSG00000011177	7	30758276	30763747	0.3643	0.2066	0.3198	0.4782
ENSG00000011198	3	43707379	43735295	0.31955	0.1444	0.216	0.0272
ENSG00000011258	17	46612936	46692397	0.4928	0.3324	0.3116	0.1704
ENSG00000011260	17	46692896	46730289	0.4536	0.2344	0	0
ENSG00000011332	19	43394217	43406628	0.2284	0	0	0.0982
ENSG00000011347	11	61039369	61104874	0.63965	0.577	0	0.8982
ENSG00000011376	3	45405072	45565332	0.79205	0.8842	0.6938	0.642
ENSG00000011405	11	17067788	17147930	0.0861	0.307	0.9412	0.1948
ENSG00000011422	19	48842111	48866342	0.9198	0.7882	0	0
ENSG00000011426	7	36395957	36459923	0.451	0.902	0.5186	0.8048
ENSG00000011451	19	15393910	15420118	0.65345	0.4402	0	0.1028
ENSG00000011454	9	124743120	124906517	0.62285	0.3494	0.633	0
ENSG00000011465	12	90063167	90100937	0.0254	0.4952	0.5632	0.8828
ENSG00000011478	19	50887772	50898426	0.6084	0.0334	0	0.639
ENSG00000011485	19	51542134	51585949	0.3102	0.1018	0.8032	0
ENSG00000011523	2	65136999	65167618	0.95495	0.1614	0	0.1464
ENSG00000011566	2	39329930	39517797	0.4367	0.0268	0.7662	0.4976
ENSG00000011590	19	40895670	40899780	0.4624	0.564	0	0
ENSG00000011600	19	41087152	41091026	0.04445	0.1348	0.9338	0.0832
ENSG00000011638	16	21077199	21099438	0.50795	0.2502	0.136	0
ENSG00000012048	17	38449840	38530994	0.4739	1	0.594	0
ENSG00000012061	19	50604712	50619017	0.75725	0.9372	0.2584	0.433
ENSG00000012124	19	40511930	40530098	0.71785	0.5844	0.42	0.6828
ENSG00000012171	3	50280044	50289574	0.4363	0.204	0.251	0
ENSG00000012232	8	28615050	28667116	0.5749	0.703	0.5558	0.311
ENSG00000012504	12	99391810	99481775	0.47485	0.7856	0.648	0.959
ENSG00000012660	6	53240155	53321906	0.2644	0.1528	0.142	0.0612
ENSG00000012779	10	45189635	45261567	0.4775	0	0.4458	0
ENSG00000012822	12	52391170	52407486	0.2296	0.029	0.7368	0.093
ENSG00000012983	14	49954999	50069126	0.5189	0	0.0804	0
ENSG00000013016	2	31310707	31344764	0.7664	0.3524	0	0.5456
ENSG00000013275	19	45168913	45179191	0.08295	0.3754	0.0356	0.078
ENSG00000013293	3	171667255	171786552	0.4092	0.1834	0.4494	0.712
ENSG00000013297	3	171619359	171634577	0.65545	0.217	0.0588	0.3362
ENSG00000013306	17	39752549	39757722	0.49645	0	0.1654	1
ENSG00000013374	7	150669791	150706463	0.2479	0.8476	0	0.0276
ENSG00000013375	6	83935349	83959690	0.3162	0	0.1542	0.0488
ENSG00000013392	6	83959817	83962975	0.3666	0	0.1846	0.1298
ENSG00000013441	2	201416164	201437667	0.1238	0.3316	0.6134	0.5488
ENSG00000013523	14	76323341	76348983	0.46585	0.2166	0.669	0.6654
ENSG00000013561	5	141326621	141348934	0.81605	0.5024	0.051	0.6602
ENSG00000013583	12	13019070	13044488	0.2151	0.5512	0.9996	0.921
ENSG00000014123	6	97076438	97109870	0.42355	0	0.2824	0
ENSG00000014216	11	64705919	64736052	0.7808	0.0192	0.6472	0.5868
ENSG00000014257	3	133518941	133569356	0.37675	0.6602	0.394	0.775
ENSG00000014641	2	63669608	63687832	0.398	0.5116	0.4864	0
ENSG00000014824	4	41687280	41784307	0.8504	0.2818	0.418	0.7664
ENSG00000014914	1	148167168	148176876	0.28825	0	0.6066	0
ENSG00000014919	10	101461596	101482413	0.9567	0.8896	0.8074	0.9096
ENSG00000015153	12	40837173	40918317	0.75785	0.2248	0	0.2018
ENSG00000015479	5	138637691	138695259	0.34765	0.0056	0	0.372
ENSG00000015592	8	27149738	27171843	0.81795	0.4606	0.3386	0.6132
ENSG00000015676	7	44388408	44496808	0.0132	0.1586	0.8488	0.0242
ENSG00000016391	3	53826683	53855216	0.4194	0.0086	0.513	0.0988
ENSG00000016402	6	137362801	137407991	0.8744	0.215	0.3584	0.0564
ENSG00000016490	1	86706639	86738560	0.48625	0.8624	0.3002	0.2016
ENSG00000016602	1	86785349	86819025	0.391	0.6108	0.413	1
ENSG00000016864	3	52703548	52715088	0.78125	1	0.2012	0.0424
ENSG00000017260	3	132096124	132218243	0.61415	0	0.871	0.9266
ENSG00000017427	12	101316718	101398546	0.1675	0.5382	0.2242	0.319
ENSG00000018280	2	218954996	218969860	0.2892	0.285	0	0.1252
ENSG00000018408	3	150717713	150858472	0.66115	0.0366	0.2676	0
ENSG00000018510	2	177965731	178112409	0.2304	0.5458	0.8544	0.0814
ENSG00000018607	19	49147237	49163701	0.51775	0.8732	0	0.7542
ENSG00000018625	1	158349930	158379996	0.51645	0.604	0.4456	0.337
ENSG00000018699	2	32706633	32899620	0.37685	0.3948	0.63	0.223
ENSG00000019102	11	124122579	124127344	0.1118	0	0	0.5158
ENSG00000019144	11	117982423	118033951	0.14685	0.6858	0.145	0.601
ENSG00000019169	2	119416215	119468706	0.5172	0	0.3356	0.1354
ENSG00000019186	20	52203395	52223931	0.79025	0.3852	0.1798	0.8382
ENSG00000019485	11	45072140	45203479	0.5995	0.8482	0.7224	0.4694
ENSG00000019549	8	49992802	49996852	0.28495	0.7344	0.4496	0.777
ENSG00000019582	5	149761426	149772685	0.16395	0.5322	0.5314	0.6594
ENSG00000019991	7	81169381	81237388	0.59565	0.5684	0.4822	0.2686
ENSG00000019995	10	126620682	126665995	0.3843	0.508	0.2594	0.0668
ENSG00000020129	1	35795661	35804963	0	0.3964	0	0.9508
ENSG00000020181	8	37773932	37820648	0.58815	0.6828	0.0414	0.707
ENSG00000020426	14	60271223	60505149	0.0789	0.8282	0.8822	0.2082
ENSG00000020577	14	54104387	54325595	0.70765	0.884	0.305	0.1158
ENSG00000020633	1	25098589	25164197	0.52975	0.369	0.0718	0.4152
ENSG00000021461	7	99263572	99302109	0.30295	0.2162	0.0028	0
ENSG00000021488	19	38013262	38052512	0.8404	0.3258	0.619	0
ENSG00000021574	2	32142184	32236209	0.2666	0.3262	0.3372	0.031
ENSG00000021602	12	10632344	10643701	0.861	0.7608	1	0.468
ENSG00000021645	14	78187321	79400511	0.1303	0.7424	0	0
ENSG00000021762	11	3064922	3143116	0.5648	0.5554	0.5696	0.299
ENSG00000021776	15	32935845	33049287	0.23085	0.4242	0.5328	0.4882
ENSG00000021826	2	211129583	211252074	0.4034	0.3716	0.5156	0.6798
ENSG00000021852	1	57167473	57204276	0.1455	0.9982	0.3226	0.6736
ENSG00000022277	20	54477077	54527350	0.38405	0.075	0.558	0.4132
ENSG00000022355	5	161206983	161258992	0.118	0.0034	0.2308	0.035
ENSG00000022567	8	142290052	142307855	0.47025	0.7842	0.27	0
ENSG00000023041	10	114180052	114196662	0.31875	0.8478	0.3646	0.7534
ENSG00000023228	2	206696080	206732432	0.84825	0.3874	0.1462	0.1464
ENSG00000023287	8	53697569	53789545	0.54	0.5376	0.1388	0.167
ENSG00000023318	9	101781293	101901151	0.21335	0.2512	0.1008	0
ENSG00000023330	3	52207156	52223383	0.06785	0.5416	0	0.021
ENSG00000023445	11	101693404	101713658	0.1429	0.2026	0.4162	0
ENSG00000023572	1	191332223	191341867	0.37655	0.5222	0.8568	0
ENSG00000023608	14	61298920	61332898	0.1828	0.819	0.7172	0.0782
ENSG00000023697	12	16000968	16081581	0.03895	0	0.596	0.1076
ENSG00000023734	12	15926600	15947670	0	0	0.8906	0.21
ENSG00000023839	10	101532493	101601571	0.7474	0.418	0.4766	0.8902
ENSG00000023843	4	156970331	157006875	0.73955	0.4798	0.4682	0.151
ENSG00000023892	6	35373573	35397524	0.08895	0.196	0.3384	0.0652
ENSG00000023902	1	148387997	148398449	0.31655	0	0.265	0.0754
ENSG00000023909	1	94125178	94147600	0.3002	0.3346	0.617	0.5258
ENSG00000024048	6	42639778	42769220	0.0424	0.9046	0.5396	0.9912
ENSG00000024526	1	68713527	68735338	0.6504	0.9072	0.119	0.593
ENSG00000024862	6	139136339	139156147	0.58455	0.0356	0.7404	0.4482
ENSG00000025039	6	90131436	90178714	0.31855	0	0.8298	0.438
ENSG00000025156	6	122762494	122795810	0.46935	0.4984	0.1796	0.6426
ENSG00000025293	20	33823337	34001702	0.16415	0.319	0.4436	0.075
ENSG00000025434	11	47227043	47246972	0.3207	0.4716	0.0656	0.392
ENSG00000025772	20	43004186	43022528	0.695	0.214	0.239	0.2612
ENSG00000025796	6	108298215	108386086	0.6675	0.437	0	0.4534
ENSG00000025800	1	32346231	32414756	0.0067	0.6274	0.3636	0.1728
ENSG00000026103	10	90739206	90765521	0.73815	0.3586	0.64	0
ENSG00000026508	11	35116993	35210522	0.46005	0.2018	0.0296	0
ENSG00000026559	20	49053601	49073051	0.2642	0.9184	0.3842	0.9412
ENSG00000026652	6	161471050	161615097	0.349	0.4794	0.8396	0.5274
ENSG00000026751	1	158975701	158991224	0.8628	0.0376	0.3748	0.8746
ENSG00000026950	6	26510460	26523445	0.613	0.7484	0	0.2774
ENSG00000027001	13	23202329	23361559	0.91665	0.12	0.8244	0.6726
ENSG00000027075	14	60858186	61087443	0.61055	0	0.3056	0.0012
ENSG00000027644	1	155077289	155095290	0.411	0.8144	0.5574	0.0432
ENSG00000027697	6	137560322	137582239	0.6485	0.1304	0.4444	0.785
ENSG00000027869	1	155042659	155053250	0.4457	0.9362	0.5006	0
ENSG00000028116	2	58127224	58240505	0.1658	0.3382	0.4236	0.368
ENSG00000028137	1	12149647	12191863	0.1531	0.7542	0.1644	0.4862
ENSG00000028203	12	94135715	94219075	0.4536	0.3148	0.6456	0.2386
ENSG00000028839	6	134315994	134350320	0.9472	0.8268	0.2288	0.1896
ENSG00000029153	12	27377255	27464733	0.2488	0.6324	0.2168	0.875
ENSG00000029363	6	136619694	136652682	0.10765	0.289	0	0
ENSG00000029364	14	68935162	68997021	0.5194	0.0736	0.0716	0.7938
ENSG00000029534	8	41629902	41873155	0.31975	0.7278	0	0
ENSG00000029559	4	88939757	88952098	0.90365	0.4194	0.9736	0.1766
ENSG00000029639	6	155620488	155677311	0.99015	0.0098	0.9264	0.3858
ENSG00000029725	17	5126309	5511883	0.8082	0.2624	0.4966	0
ENSG00000030066	11	47756246	47826633	0.81475	0.3958	0	0.8936
ENSG00000030304	9	112470960	112603099	0.6854	0.2948	0.3018	0.8868
ENSG00000030419	2	213572674	213724578	0.72005	0.0488	0.0034	0
ENSG00000030582	17	39778017	39785996	0.5447	0	0.189	1
ENSG00000031003	5	137301550	137396619	0.61735	0.7774	0.0856	0.4624
ENSG00000031081	3	120495910	120619254	0.7518	0.441	0.3658	0.4956
ENSG00000031544	15	69889948	69897613	0.5639	0.0858	0.5428	0.23
ENSG00000031698	1	109558063	109582308	0.80025	0.633	0.4858	0.4862
ENSG00000031823	19	5867154	5929151	0.34635	0.7226	0.3286	0
ENSG00000032219	14	57834975	57910358	0.1702	0.0128	0.6256	0.0938
ENSG00000033050	7	150535856	150555250	0.28725	0.8652	0.3988	0.1396
ENSG00000033100	7	150560518	150566838	0.22165	0.7614	0.0974	0.0788
ENSG00000033170	14	64947593	65279714	0.5851	0.2106	0.442	0
ENSG00000033178	4	68165123	68249453	0.7902	0.318	0.473	0.1542
ENSG00000033327	11	77603990	77806414	0.0497	0.5608	0	0.5332
ENSG00000033627	17	37864388	37928122	0.521	0.4688	0.1918	0.398
ENSG00000033800	15	66133622	66267456	0.17745	0.2648	0.0466	0.0568
ENSG00000033867	3	27389219	27473249	0.77055	0.0372	0.0926	0.6732
ENSG00000034053	15	27001141	27234776	0.37625	0.1822	0.0074	0.2858
ENSG00000034239	8	49798533	49810344	0.5033	0.6812	0.5752	0.8786
ENSG00000034533	3	132215411	132228336	0.71525	0.3084	0.9824	0.5586
ENSG00000034693	6	143813637	143852834	0.7082	0.0892	0.7822	0.0782
ENSG00000034971	1	169871182	169888434	0.5048	0.6286	0.106	0.2988
ENSG00000035499	5	59928506	60031718	0.30265	0.7558	0.4622	0.9208
ENSG00000035664	15	61986288	62125574	0.6272	0.043	0	0.8816
ENSG00000035681	8	59658624	59734940	0.24685	0.9244	0.294	0.019
ENSG00000035687	1	242638420	242682036	0.49255	0.2904	0.3894	0.2054
ENSG00000035720	4	68107041	68155650	0.9704	0.851	0.4556	0.392
ENSG00000035862	17	74360658	74433067	0.5199	0	0.5552	0
ENSG00000035928	4	38965471	39044390	0.20865	0.2548	0.9702	0.454
ENSG00000036054	3	101462553	101526782	0.46	0.1752	0	0.9364
ENSG00000036257	2	225043113	225158358	0.4566	0.6282	0.795	0.1634
ENSG00000036530	14	99220407	99263390	0.39335	0.3604	0.1836	0
ENSG00000036549	1	77802779	77921692	0.004	0.5406	0.5086	0.0396
ENSG00000036565	8	20046652	20084997	0.59485	0.8718	0.7002	0.3044
ENSG00000036672	11	118732163	118757575	0.6619	0.4074	0.4512	0.9496
ENSG00000036828	3	123288199	123488032	0.8158	0.2142	0.8862	0.4588
ENSG00000037474	5	6652355	6686157	0.7671	0.0714	0.3878	0.7148
ENSG00000037637	1	16449147	16551535	0.9356	0.7814	0	0
ENSG00000037749	5	153398752	153414783	0.7296	0.3118	0.6316	0
ENSG00000037897	12	56448521	56452602	0.50065	0	0.0912	0
ENSG00000037965	12	52689157	52692814	0.55095	0.622	0.3146	0.0882
ENSG00000038002	4	178588918	178600585	0.4972	0.746	0.5914	0.7674
ENSG00000038102	5	73215339	73272768	0.91215	0.106	0.8448	0.016
ENSG00000038210	4	24844751	24889811	0.2634	0.686	0.1284	0.6036
ENSG00000038219	4	13179464	13238426	0.483	0.69	0.1574	0.0656
ENSG00000038274	5	162862809	162878904	0.5279	0.5516	0.093	0
ENSG00000038295	4	167013860	167244443	0.11215	0.6214	0	0.4826
ENSG00000038358	16	66464500	66475906	0.0604	0	0.6404	0.3764
ENSG00000038382	5	14196829	14563310	0.83535	0.1314	0.6328	0.1344
ENSG00000038427	5	82803339	82912737	0.9529	0.861	0.8738	0.119
ENSG00000038532	16	10945943	11183527	0.2301	0.7474	0.5448	0.483
ENSG00000038945	8	16009758	16094671	0.33645	0.076	0	0.4944
ENSG00000039068	16	67328696	67426943	0.89665	0.5548	0.4524	0.786
ENSG00000039123	5	54639594	54757163	0.6256	0.3676	0	0
ENSG00000039139	5	13745039	13997589	0.51755	0.3058	0.1062	0.4212
ENSG00000039319	5	79739636	79810480	0.44055	0.3882	0.5128	0.1016
ENSG00000039537	5	41178093	41297297	0.2671	0.0574	0.9126	0.3416
ENSG00000039560	5	34692274	34868473	0.3821	0.7894	0.1552	0.3362
ENSG00000039650	19	55056274	55062630	0.28025	0	0.6402	0.618
ENSG00000039987	19	12724407	12730269	0.1466	0.2622	0.045	0.0002
ENSG00000040199	16	70232304	70306205	0.861	1	0.4708	0.2544
ENSG00000040275	5	168943355	168964357	0.7788	0.1812	0.4718	0.2574
ENSG00000040341	8	74495160	74821629	0.3285	0.7456	0.7218	0.5942
ENSG00000040487	1	19511327	19528380	0.5912	0	0.1586	0.6336
ENSG00000040531	17	3486511	3513146	0.5971	0.6908	0.2218	0.9844
ENSG00000040633	17	7079074	7083549	0.1641	0.2826	0.5276	0
ENSG00000040731	5	24522967	24680668	0.8479	0.1374	0	0.5912
ENSG00000040933	2	98427845	98570591	0.37925	0.2492	0.915	0.4248
ENSG00000041353	18	50646706	50708124	0.5	0.8282	0	0.4172
ENSG00000041357	15	76619824	76628591	0.405	0.014	0.5224	0.071
ENSG00000041515	13	108046501	108658356	0.7289	0.4296	0.218	0.5902
ENSG00000041802	3	195842814	195874209	0.5542	0.3476	0.0678	0
ENSG00000041880	3	51951401	51957921	0.0771	0.7228	0.3092	0.1764
ENSG00000041982	9	116822634	116920260	0.8172	0.6644	0.436	0.9688
ENSG00000041988	1	6607513	6618219	0.4614	0.7518	0.182	0
ENSG00000042022	3	51984124	51990250	0.0666	0.7064	0.1678	0.1332
ENSG00000042062	20	48636052	48741472	0.1804	0.3194	0.152	0.4828
ENSG00000042088	14	89491999	89580859	0.01395	0.0046	0.446	0
ENSG00000042286	10	71527985	71562696	0.20075	0.7342	0.3938	0.0036
ENSG00000042317	14	87921764	87974555	0.81015	1	0.4242	0
ENSG00000042429	11	93157096	93186102	0.41925	0	0.989	0.5038
ENSG00000042445	2	85422733	85435166	0.77405	0.169	0.8714	0.0652
ENSG00000042493	2	85475402	85491331	0.71285	0.066	0.8014	0.127
ENSG00000042753	19	52033263	52046043	0.07585	0.5018	0.618	0.0008
ENSG00000042813	7	49947585	50103372	0.6242	0.5234	0	0
ENSG00000042980	8	24207525	24273005	0.3829	0.1616	0.4496	0
ENSG00000043039	11	128751045	128827014	0.36395	0	0.2848	0.1692
ENSG00000043143	5	133889246	133946817	0.4061	0.7192	0.0368	0.0386
ENSG00000043355	13	99432052	99437019	0.7936	0.1002	0.8608	0.2198
ENSG00000043462	5	169607667	169657400	0.61935	0.0134	0.8896	0.285
ENSG00000043514	1	40079295	40121765	0.38915	0.6182	0.1192	0.6858
ENSG00000044012	1	42391679	42394082	0.7611	0.8978	0.0476	0.5734
ENSG00000044090	6	43113336	43129632	0	0	0	0.4116
ENSG00000044115	5	138117006	138298619	0.22645	0.207	0.8118	0.1454
ENSG00000044459	9	17124980	17493915	0.79555	0.1196	0	0.4398
ENSG00000044524	3	89239364	89613972	0.61915	0	0.0204	0.2412
ENSG00000046604	18	27332170	27380754	0.42465	0.6436	0.0282	0
ENSG00000046889	8	69026907	69306451	0.9869	0.7392	0.0534	0.8866
ENSG00000047188	5	112877309	112958878	0.84565	0	0.0466	0
ENSG00000047249	8	54790669	54918403	0.01315	0	0.5518	0.8524
ENSG00000047315	4	57538665	57592091	0.87885	0.8296	0.6604	0.1354
ENSG00000047346	15	50661153	50709156	0.2997	0.3876	0.4512	0.6552
ENSG00000047457	3	150373220	150422519	0.7483	0.6118	0	0.1534
ENSG00000047578	16	27468971	27699190	0.2572	0.9364	0.4364	0.4482
ENSG00000047579	6	15631020	15771250	0.5196	0	0	0.268
ENSG00000047617	12	5542081	5925659	0.9956	0.495	0.6346	0.15
ENSG00000047621	12	4467195	4517898	0.3406	0.1698	0.448	0.4852
ENSG00000047662	4	17242809	17392046	0.2932	0.101	0.4068	0.1084
ENSG00000047849	3	47867190	48105768	0.22435	0.3056	0.5448	0.7892
ENSG00000047932	6	117988125	118030374	0.30905	0.1126	0.805	0.554
ENSG00000047936	6	117716223	117853711	0.42765	0.2346	0.4784	0.61
ENSG00000048028	11	113173808	113251466	0.2264	0.1036	0.3776	0.1882
ENSG00000048052	7	18584321	19003509	0.40225	0.4604	0.5674	0.0846
ENSG00000048140	5	176006994	176018664	0.5432	0.1534	0.1478	0.6296
ENSG00000048342	4	15080618	15212270	0.5339	0.1894	0.3756	0.3452
ENSG00000048392	8	103285908	103320522	0.42195	0.6526	0.1782	0
ENSG00000048405	7	126797333	126820003	0.8716	0.0412	0.2828	0.0742
ENSG00000048471	16	12080192	12574366	0.84435	0.3754	0.0558	0.6582
ENSG00000048540	12	16592574	16652291	0.2415	0.5498	0.8	0
ENSG00000048545	6	42231152	42255770	0.7099	0.0916	0.5882	0.0356
ENSG00000048649	11	77054923	77209528	0.14485	0.0884	0.3302	0.0478
ENSG00000048707	1	12212700	12494686	0.088	0.7454	0.6426	0.2654
ENSG00000048740	10	11099935	11418672	0.51125	0.6838	0.6984	0.3018
ENSG00000048828	9	95253994	95368218	0.50725	0.6574	0.8152	0.7638
ENSG00000048991	2	136005553	136199306	0.1214	0.1122	0	0.8612
ENSG00000049130	12	87410697	87498369	0.34725	0.044	0.4346	0.5382
ENSG00000049167	5	60205415	60276648	0.688	0.0808	0.3166	0.5622
ENSG00000049192	5	64480322	64813460	0.3428	0.0198	0	0
ENSG00000049239	1	9217450	9253983	0.39105	0.4948	0.6526	0.1602
ENSG00000049245	1	7753916	7770120	0.89435	0.2538	0.7056	0.1636
ENSG00000049246	1	7766967	7827824	0.904	0.4828	0.7956	0.1792
ENSG00000049247	1	7825730	7836159	0.87425	0.4454	0.7214	0.7154
ENSG00000049283	17	45965098	45975160	0.49625	0.3894	0.8228	0.0382
ENSG00000049323	2	33025896	33478077	0.5529	0.1434	0.1588	0.923
ENSG00000049618	6	157140756	157572093	0.2851	0.8256	0	0.5226
ENSG00000049883	5	71651956	71690936	0.5554	0.4968	0.7396	0.4714
ENSG00000050130	14	59020979	59041182	0.9842	0.6422	0.4664	0.9808
ENSG00000050165	11	11941123	11987493	0.51625	0	0	0.5344
ENSG00000050405	12	48855840	48963557	0.58835	0.2146	0.7478	0.4538
ENSG00000050426	12	49728351	49740474	0.42735	0.416	0.6082	0.0804
ENSG00000050438	12	50071399	50177913	0.99125	0.8418	0.823	0.7542
ENSG00000050628	1	71090624	71286079	0.48025	0.7012	0.7494	0.406
ENSG00000050730	4	122272017	122304926	0.52315	0.0306	0.02	0.3766
ENSG00000050767	5	177597225	177949804	0.63575	0.6412	0.6502	0.1046
ENSG00000050820	16	73820429	73859452	0.4552	0.622	0.2582	0.377
ENSG00000051108	16	55523249	55535294	0.6365	0.167	0.0526	0.126
ENSG00000051382	3	139856921	139960875	0.45985	0.2838	0	0.0148
ENSG00000052126	12	19173995	19420598	0.17395	0.6248	0.8186	0.412
ENSG00000052723	1	115113630	115124822	0.13085	0.0146	0.3264	0
ENSG00000052749	10	99106449	99151087	0.072	0	0.0006	0
ENSG00000052795	4	159909740	160046296	0.6581	0.1154	0.3758	0.6914
ENSG00000052841	11	43337067	43472069	0.0795	0.3662	0.217	0.2978
ENSG00000052850	11	44238570	44288195	0.6547	0.6832	0.1734	0.5144
ENSG00000053108	5	132560051	132976122	0.7113	0.679	0.8702	1
ENSG00000053328	6	110672405	110786168	0.3357	0.6894	0.8504	0.6048
ENSG00000053501	19	17187168	17191638	0.83475	0.5632	0.6968	0
ENSG00000053524	3	184378525	184628549	0.1298	0.4266	0.3692	0.3592
ENSG00000053770	14	56805380	56826544	0.08595	0.3052	0.502	0
ENSG00000053900	4	24987946	25029217	0.4192	0.3102	0	0.084
ENSG00000054116	1	36374762	36387685	0.04665	0.311	0.3624	0.012
ENSG00000054118	1	36462626	36542744	0.09865	0.1114	0.3768	0.1162
ENSG00000054219	2	160368122	160469493	0.6267	0.801	0.5514	0
ENSG00000054267	1	233396833	233558155	0.2186	0.2452	0	0.1522
ENSG00000054277	1	239823075	239870324	0.6028	0.0244	0	0.4798
ENSG00000054282	1	241485943	241730011	0.10315	0.564	0.0364	0
ENSG00000054356	2	219862591	219882387	0.45335	0.639	0.1822	0.3562
ENSG00000054392	1	208568920	208916261	0.6408	0.1872	0.3188	0.8118
ENSG00000054523	1	10193418	10364248	1	1	0.6052	0.1074
ENSG00000054654	14	63389436	63762918	0.65715	0.235	0.4948	0.8104
ENSG00000054690	14	67069761	67126008	0.58625	0.3876	0.143	0.6972
ENSG00000054793	20	49646460	49818315	0.83935	0.6358	0.1466	0.6342
ENSG00000054796	20	55338222	55352457	0.4996	0.387	0.3952	0.0006
ENSG00000054938	11	74085123	74119855	0.8515	0.8284	0.0962	0.2078
ENSG00000054965	11	72794677	72986876	0.0945	0.0346	0.2032	0.4078
ENSG00000054967	11	72765053	72786166	0.0733	0	0.217	0.1518
ENSG00000054983	14	87469113	87529660	0.65245	0.8472	0.016	0.1304
ENSG00000055070	1	16566307	16597224	0.39215	0.9298	0.3568	0
ENSG00000055118	7	150272982	150306335	0.5079	0.1964	0.1614	0.124
ENSG00000055130	7	148026866	148129134	0.29835	1	0.1018	0.1118
ENSG00000055147	5	153351464	153398690	0.83635	0.3072	0.456	0
ENSG00000055163	5	156625669	156755184	0.52645	0.7124	0.175	0.2486
ENSG00000055208	6	149680756	149774442	0.52275	0.0818	0	0.2112
ENSG00000055211	6	149929103	149953748	0.46065	0.3792	0.6878	0.3926
ENSG00000055483	17	74295144	74348457	0.6545	0	0.7766	0
ENSG00000055609	7	151462947	151764023	0.3424	0.235	0.4826	0.1654
ENSG00000055732	1	85256353	85286757	0.7062	1	0.801	0
ENSG00000055813	2	56264762	56466812	0.228	0.035	0.0164	0.3148
ENSG00000055917	2	20311934	20390625	0.66425	0.2056	0.116	0
ENSG00000055950	10	102727569	102737262	0.37165	0.517	0	0.3302
ENSG00000055957	3	52786648	52801117	0.8134	1	0.3024	0.0008
ENSG00000056050	4	170887191	170915679	0.7034	0.6656	0.376	0.1744
ENSG00000056097	5	32390214	32480601	0.74335	0	0.0956	0.024
ENSG00000056291	4	73116385	73232642	0.6371	0.902	0.3888	0.8844
ENSG00000056558	9	122704493	122730868	0.9234	0.9982	0.35	0.1648
ENSG00000056586	9	124646656	124707322	0.51185	0.0788	0.077	0
ENSG00000056736	3	53855617	53874866	0.40925	0.0674	0.4504	0.0976
ENSG00000056972	6	111984350	112033957	0.7906	0.2662	0.4268	0.3262
ENSG00000057019	3	99997504	100103223	0.9084	0.472	0.3294	0.3664
ENSG00000057252	1	177529640	177591075	0.5502	0	0.4672	0.4426
ENSG00000057294	12	32834954	32941041	0.572	0	0.4578	0.6692
ENSG00000057608	10	5847192	5924101	0.3244	0.0954	0.784	0
ENSG00000057657	6	106640888	106664507	0.1586	0.4888	0.333	0.1032
ENSG00000057663	6	106739044	106880388	0.045	0.362	0.1562	0.1986
ENSG00000057704	12	93486184	93568455	0.7592	0.7544	0.1516	1
ENSG00000057757	1	23977470	23987309	0.47195	0.9716	0.329	0.3944
ENSG00000057935	2	42649175	42803678	0.49955	0.775	0.0978	0.2274
ENSG00000058056	3	180853635	180984675	0.718	0.7202	0.7786	0.5076
ENSG00000058085	1	181422022	181480662	0.9315	0.5298	0.7462	0.5576
ENSG00000058262	3	129253902	129273215	0.38195	0.189	0.5562	0.0726
ENSG00000058272	12	78692317	78852842	0.31515	0.8476	0.4224	0.2782
ENSG00000058335	15	77041341	77170161	0.59455	0	0.2492	0.3072
ENSG00000058453	1	17121032	17172040	0.1406	0.9326	0.3086	0
ENSG00000058600	16	22216231	22252840	0.08155	0	0.0732	0.1152
ENSG00000058668	1	201862312	201984201	0.3962	0.578	0.9544	0.188
ENSG00000058729	5	96524397	96544700	0.7613	1	0.353	0.173
ENSG00000058799	1	54089994	54128066	0.63365	0.9232	0	0.1734
ENSG00000058866	3	187349706	187562697	0.419	0.9262	0.0214	0.3088
ENSG00000059377	7	139124668	139366560	0.28035	0	0.7502	0.2762
ENSG00000059378	7	139370020	139409990	0.50205	0.11	0.1054	0.3588
ENSG00000059573	10	97355677	97406557	0.90355	0.6822	0	0.315
ENSG00000059588	1	232593682	232681472	0.7427	0.6392	0.8684	0.7032
ENSG00000059691	4	152811255	152901584	0.53825	0.9592	0.1126	0.2192
ENSG00000059728	2	69995707	70023581	0.4243	0.1664	0	0
ENSG00000059758	12	95196171	95318354	0.39885	0.358	0.9926	0
ENSG00000059769	9	113433453	113472347	0.7194	0.1634	0.2714	0.4946
ENSG00000059915	10	104152366	104168891	0.13945	0	0.235	0.0524
ENSG00000060140	12	10663049	10718158	0.85155	0.7548	1	0.0704
ENSG00000060339	10	70150977	70221315	0.48855	0.2138	0	0.5134
ENSG00000060688	1	31505004	31542231	0.7825	0.3932	0.5316	0.4494
ENSG00000060718	1	103114611	103346640	0.9239	0.4778	0.5344	0.9702
ENSG00000060749	11	32871368	32958392	0.38565	0	0.4132	0.3028
ENSG00000060971	3	38139223	38153703	0.043	0.63	0.7352	0.8644
ENSG00000060982	12	24855545	24993499	0.80265	0.6856	0.499	0.7508
ENSG00000061337	8	20147956	20205754	0.6356	0.8454	0.708	0.1926
ENSG00000061492	5	137447578	137455953	0.8164	0.7724	0.5484	0.4118
ENSG00000061656	20	33667223	33672379	0.1719	0.2592	0.789	0.116
ENSG00000061676	2	183497857	183611831	0.3885	0.6274	0	0.4508
ENSG00000061794	12	27754996	27800494	0.42085	0.6214	0.9368	0.6104
ENSG00000061918	4	156899661	156951636	0.6952	0.3266	0.2756	0.1854
ENSG00000061987	12	61146864	61277630	0.33545	0.3168	0.2612	0.0518
ENSG00000062194	5	56505701	56594666	0.3339	0	0.6718	0.4274
ENSG00000062282	11	75157456	75190225	0.32095	0.0116	0.248	0
ENSG00000062370	19	49522546	49552666	0.58105	0.7198	0.9988	0.7254
ENSG00000062485	12	54951750	54980442	0.0956	0.187	0	0
ENSG00000062598	20	44428096	44468678	0.21405	0.8952	0	0
ENSG00000062725	17	55875302	55958362	0.05135	0.661	0.4048	0.3022
ENSG00000063015	17	24306075	24357289	0.3902	0.2416	0.7292	0.5378
ENSG00000063176	19	53814360	53825473	0.715	0.3746	0.2484	0.3284
ENSG00000063180	19	53833084	53841263	0.82975	0.5658	0.2146	0.5786
ENSG00000063322	19	44573803	44583041	0.82075	0.3958	0.567	0
ENSG00000063761	14	77336222	77470047	0.4564	0.0538	0.8472	0.287
ENSG00000064012	2	201806411	201860679	0.2471	0.6166	0	0.0868
ENSG00000064042	4	41057559	41395746	0.116	0.3572	0.8024	0.4962
ENSG00000064115	12	27017395	27058594	0.44465	0.0274	0.514	0.1156
ENSG00000064199	11	124048950	124069895	0.03955	0	0.0082	0.1118
ENSG00000064205	20	42776899	42790564	0.42495	0.641	0.664	0.1242
ENSG00000064225	3	99933842	99996026	0.79585	0.6814	0.3338	0.45
ENSG00000064270	16	82959634	83055293	0.85575	0.3296	0.7036	0.954
ENSG00000064309	11	125331926	125438397	0.5443	0.3852	0.3964	0.2692
ENSG00000064313	8	120812196	120914255	0.96555	0.0714	0	0.2166
ENSG00000064419	7	128382184	128482434	0.58215	0.3588	0.4058	0.908
ENSG00000064489	19	19117379	19163937	0.21825	0.0728	0.1674	0.002
ENSG00000064490	19	19164008	19173678	0.1473	0.2882	0.2356	0
ENSG00000064545	19	19091457	19110302	0.27805	0.1664	0.3962	0.052
ENSG00000064547	19	19595477	19600017	0.427	0.7534	0.8232	0.0096
ENSG00000064601	20	43952512	43960866	0.65415	0.443	0.04	0.5316
ENSG00000064607	19	18962703	19005368	0.34965	0.2272	0.1634	0.2728
ENSG00000064651	5	127447382	127553278	0.29865	0.218	0.5658	0.9212
ENSG00000064652	5	122209170	122372796	0.699	1	0.0188	0
ENSG00000064655	20	44956916	45250897	0.6477	1	0.8162	0.3048
ENSG00000064692	5	121675719	121827693	0.46465	0.1138	0.5358	0.9312
ENSG00000064703	1	112099777	112111722	0.9642	0.5752	0	0
ENSG00000064726	15	81476189	81527110	0.43065	0.0078	0.4678	0.3794
ENSG00000064763	12	29267865	29378272	0.2169	0	0.0372	0.3984
ENSG00000064787	20	51991404	52120491	0.68625	0.6386	0	0.3524
ENSG00000064835	3	87391473	87408427	0.8701	0.095	0.8324	0.188
ENSG00000064886	1	111571804	111587583	0.9712	0.8822	0.8098	0.5962
ENSG00000064933	2	190357355	190450599	0.1793	0	0.7332	0.1702
ENSG00000064989	2	187916101	188021260	0.7774	0.7704	0.4254	0.473
ENSG00000064995	6	34953533	34963797	0.5425	0.574	0.4266	0
ENSG00000064999	6	34965019	35193232	0.53695	0.5614	0.2584	0
ENSG00000065029	6	35335427	35371740	0.11655	0.1582	0.2282	0
ENSG00000065060	6	34867770	34958893	0.5395	0.798	0.3604	0
ENSG00000065135	1	109892824	109938498	0.48145	0.961	0.2988	0.6738
ENSG00000065150	13	97403930	97474552	0.3162	0.7086	0.7392	0.1922
ENSG00000065154	10	126075869	126097467	0.52735	0.235	0.2056	0.4644
ENSG00000065183	1	118273866	118304572	0.13265	0.0394	0.699	0.2382
ENSG00000065243	1	88922493	89074526	0.4292	0.2426	0.322	0.3466
ENSG00000065308	6	52470163	52549821	0.37555	0.1998	0.455	0.7976
ENSG00000065320	17	8865584	9084078	0.75985	0	0.96	0.4896
ENSG00000065325	17	9670106	9736144	0.46195	0.5718	0.1706	0
ENSG00000065328	10	13243587	13293110	0.4507	0.5218	0.6232	0.0392
ENSG00000065357	12	54611213	54634072	0.34455	0.7718	0.1918	0.2454
ENSG00000065361	12	54760159	54783395	0.23045	0.4316	0.011	0
ENSG00000065413	2	197566547	197771007	0.69225	0.7142	0.942	0.9752
ENSG00000065427	16	74219123	74239078	0.05225	0.2198	0.6386	0.7912
ENSG00000065457	16	74190499	74214655	0.0341	0.264	0.8146	0.7304
ENSG00000065485	3	124268607	124363606	0.515	0.6646	0.9196	0.235
ENSG00000065491	6	37333521	37408723	0.56795	0.1466	0.3924	0.4836
ENSG00000065526	1	16046946	16139537	0.56685	0.0018	0.287	0.213
ENSG00000065534	3	124811586	125085868	0.18715	1	0.081	0.8834
ENSG00000065548	2	187059130	187082330	0.57585	0.5074	0.0184	0.3198
ENSG00000065559	17	11864866	11987865	0.6115	0.259	0.3898	0.4242
ENSG00000065609	6	84319323	84475828	0.52055	1	0.1052	0.1006
ENSG00000065613	10	105716983	105777332	0.9225	0.5746	0.6736	0.193
ENSG00000065615	6	84626089	84726863	0.69745	0.9744	0.3194	0.7014
ENSG00000065618	10	105781036	105835619	0.8452	0.5784	0.7302	0.5386
ENSG00000065621	10	106018621	106049166	0.66395	0.5664	0.8356	0.343
ENSG00000065665	10	12211642	12251962	0.20555	0.0198	0.3042	0.4802
ENSG00000065675	10	6509140	6662244	0.17795	0.7206	0.3146	0.1118
ENSG00000065802	2	239000365	239025630	0.4065	0.0802	0.3216	0.8368
ENSG00000065809	10	14600562	14856902	0.84425	0.0154	0.6888	0.447
ENSG00000065833	6	83976827	84197498	0.50395	0	0.089	0.3922
ENSG00000065882	4	37569115	37817189	0.6727	0.9674	0	0.3916
ENSG00000065911	2	74095563	74295930	0.363	0.0578	0.5016	0
ENSG00000066027	1	210525502	210601827	0.55595	0.2122	0	0.0134
ENSG00000066044	19	7933159	8415925	0.69645	0.4206	0.2916	0.1288
ENSG00000066056	1	43539251	43561366	0.094	0.8718	0.0622	0
ENSG00000066084	12	49185035	49428717	0.52905	0.0548	0.6244	0.2788
ENSG00000066117	12	48765250	48780762	0.3327	0	0	0.251
ENSG00000066136	1	40929952	41009864	0.96755	0.3776	0.4302	0.1366
ENSG00000066185	1	42668675	42694525	0.06755	0.174	0.1054	0.8748
ENSG00000066248	2	233451665	233586182	0.9483	0.1738	0.4036	0.8534
ENSG00000066279	1	195319885	195382380	0.97105	0.8264	0.5996	0.5396
ENSG00000066322	1	43601428	43606263	0.0622	0.9318	0.2458	0.0152
ENSG00000066336	11	47332988	47356674	0.77235	0.465	0.4194	0.0346
ENSG00000066405	3	139200348	139235184	0.8243	0	0.801	0.9158
ENSG00000066422	3	102850981	102878607	0.737	0.683	0.839	0.1356
ENSG00000066455	14	92330403	92376057	0.45445	0.8696	0.6296	0.4724
ENSG00000066468	10	123223889	123347962	0.27925	0.3416	0.0288	0.2094
ENSG00000066557	1	70383085	70443863	0.50105	0.3444	0.1428	0
ENSG00000066583	5	128458341	128477620	0.3766	0.2178	0.3654	0.4614
ENSG00000066629	14	99329498	99478146	0.2721	0.8916	0.1012	0.606
ENSG00000066651	6	126349269	126402115	0.15405	0.3416	0.1358	0.3214
ENSG00000066777	8	68272451	68418466	0.3067	0.4892	0.0006	0.295
ENSG00000066827	8	135559215	135794463	0.1782	0.1832	0.0798	0
ENSG00000066855	8	66719528	66785339	0.43315	0.3864	0.0052	0
ENSG00000066926	18	53366535	53404988	0.9919	0.515	0.5968	0.2176
ENSG00000066933	15	69905423	70197245	0.5411	0.0122	0.5262	0.255
ENSG00000067057	10	3099712	3169762	0.822	0.6086	0.015	0.131
ENSG00000067082	10	3811260	3817455	0.4937	0.3324	0.2578	0.6682
ENSG00000067141	15	71131928	71382835	0.79275	0	0.5148	0.7574
ENSG00000067167	8	71648227	71683158	0.79965	0	0	0.0272
ENSG00000067182	12	6308185	6321522	0.3701	0	0.6848	0.0808
ENSG00000067191	17	34583235	34607428	0.7515	0.2628	0.4472	1
ENSG00000067208	1	92746841	93030549	0.78945	0.5316	0.2722	0.1102
ENSG00000067221	15	72062614	72071744	0.26135	0.692	0.7314	0.7836
ENSG00000067248	5	54587831	54639278	0.751	0.386	0	0
ENSG00000067369	15	41486699	41590028	0.87505	0.3496	0.4956	0.199
ENSG00000067533	1	216525252	216577948	0.122	0.3838	0.6236	0
ENSG00000067596	17	38916860	38957206	0.35385	0.7074	0	0
ENSG00000067704	1	218334067	218388003	0.073	0.0064	0.1568	0.2364
ENSG00000067715	12	77781904	78369917	0.3873	0.248	0.54	0.674
ENSG00000067798	12	76749200	77130921	0.5898	0.0972	1	0.3108
ENSG00000067836	16	4787001	4792952	0.2838	0.1106	0.0032	0.2718
ENSG00000067900	18	16783699	16945810	0.1748	0.263	0.6056	0
ENSG00000067955	16	65620551	65692457	0.0016	0.0578	0.0892	0.0222
ENSG00000068001	3	50330244	50335146	0.2761	0.3694	0.1822	0
ENSG00000068028	3	50342221	50353385	0.2913	0.4622	0.1936	0
ENSG00000068079	17	38412351	38419998	0.37715	1	0.0948	0
ENSG00000068120	17	37967618	37971821	0.36045	0.4746	0.1078	0.4428
ENSG00000068137	17	38073463	38082495	0.32065	0.4246	0.0282	0.6768
ENSG00000068654	2	86106962	86186789	0.48495	0.0688	0.7988	0.6546
ENSG00000068697	2	20095894	20114926	0.90475	0.237	0.2142	0.4472
ENSG00000068724	2	47021817	47156778	0.7542	0.304	0	0
ENSG00000068781	2	48649663	48813788	0.94505	0.724	0.3066	0.3228
ENSG00000068796	5	61637835	61718998	0.72775	0.5532	0.1104	0.1194
ENSG00000068878	2	53945075	54051481	0.1783	0.7918	0	0.14
ENSG00000068885	3	161457497	161600014	0.1706	0.2528	0.0838	0
ENSG00000068903	19	44061061	44082201	0.4361	0.3328	0.26	0.2304
ENSG00000068912	2	53867721	53899437	0.2788	0.422	0	0.05
ENSG00000068971	11	64448756	64458523	0.68005	0	0	0.5644
ENSG00000068976	11	64270437	64284763	0.4964	0	0	0.1934
ENSG00000069011	5	134391368	134397887	0.0398	0.7508	0	0.056
ENSG00000069018	5	135577022	135720974	0.7215	0.0028	0.776	0.6202
ENSG00000069020	5	66290832	66498848	0.3736	0.6976	0.2184	0.4632
ENSG00000069122	6	46928298	47030639	0.6052	0.5992	0.102	0.2
ENSG00000069188	17	68842119	69015332	0.80815	0.4294	0.1912	0
ENSG00000069206	8	24354454	24424839	0.0094	0.1494	0.3562	0
ENSG00000069275	1	203953732	203985920	0.6652	0	0.6468	0.3704
ENSG00000069431	12	21841590	21985603	0.5119	0.0148	0.7122	0.0886
ENSG00000069482	11	68208559	68215219	0.8483	0.99	0.9716	0.0152
ENSG00000069667	15	58576755	59308709	0.6261	1	0.0422	0.2198
ENSG00000069702	1	91918488	92144147	0.92135	0.7746	0.805	0.8116
ENSG00000069812	1	6395065	6407317	0.1375	0.8902	0.1334	0.221
ENSG00000069869	15	53906423	54073345	0.77545	0	0.352	0.9612
ENSG00000069943	15	53398425	53435137	0.3326	0.1072	0.4954	0.0104
ENSG00000069956	15	50098739	50145751	0.1697	0.6532	0.598	0.505
ENSG00000070019	12	14656843	14740696	0.66885	0.1858	0	0.74
ENSG00000070061	9	110669622	110736219	0.28595	0.459	0.4784	0
ENSG00000070081	11	17254862	17309646	0.57715	0.441	0.2838	0.3322
ENSG00000070087	3	151165384	151171431	0.5075	0.8526	0.1656	0.3706
ENSG00000070159	9	111177800	111300407	0.31855	0.6524	0.8972	0.0918
ENSG00000070182	14	64282754	64359619	0.6814	0.5516	0.4984	0.1436
ENSG00000070190	4	100957013	101010334	0.3158	0.5642	0	0.4864
ENSG00000070193	5	44340831	44424623	0.3797	0.6848	0.8428	0.436
ENSG00000070214	9	107046724	107241273	0.5445	0.9612	0.3914	0
ENSG00000070269	14	56116264	56185983	0.9237	0.317	0.1082	0.6522
ENSG00000070367	14	56738954	56805370	0.068	0.3174	0.494	0
ENSG00000070476	3	127639135	127677452	0.61665	0.3472	0.0572	0.4636
ENSG00000070495	17	72224363	72234305	0.52095	0.4608	0.0764	0.7494
ENSG00000070501	8	42315131	42348482	0.0623	0.3168	0.3932	0
ENSG00000070526	17	72132442	72151489	0.69495	0.5528	0.1274	0.9684
ENSG00000070601	9	37641052	37736901	0.43425	0.7228	0.7536	0.68
ENSG00000070614	5	149880623	149917966	0.35	0.5638	0.5816	0.7152
ENSG00000070669	7	97319379	97339732	0.5613	0.9148	0.6608	0.1368
ENSG00000070718	8	42129748	42147858	0.2037	0.2686	0.1198	0.0038
ENSG00000070729	16	56475004	56562513	0.6362	0	0.9406	0.9948
ENSG00000070756	8	101784320	101804115	0.7158	0.4268	0	0.1314
ENSG00000070759	1	45582142	45729427	0.25025	0.0498	0.3216	0.9604
ENSG00000070761	16	56705000	56720797	0.62205	0.4962	0.3302	0.4714
ENSG00000070770	16	56749320	56789283	0.7668	0.581	0.4392	0.4162
ENSG00000070778	14	88003870	88090876	0.7877	0.9786	0.3528	0.5756
ENSG00000070785	1	45089037	45224869	0.2151	0.075	0.33	0
ENSG00000070814	5	149717428	149760063	0.1753	0.5324	0.5706	0.2638
ENSG00000070882	7	24802691	24986285	0.72685	0.3174	0.691	0
ENSG00000070886	1	22762591	22802674	0.40725	0.27	0.7018	0
ENSG00000070915	16	55456643	55504850	0.41215	0.2192	0.1882	0.0454
ENSG00000070950	3	8896561	8980146	0.75725	0.3494	0	0.548
ENSG00000070961	12	88505959	88573975	0.49135	0.44	0	0.4928
ENSG00000071051	2	105727786	105877137	0.8251	0.2668	0	0.6316
ENSG00000071073	2	98602001	98714021	0.55355	0.6366	0.0084	0.2902
ENSG00000071189	7	17798181	17903721	0.12365	0.0776	0.0054	0.1358
ENSG00000071203	11	60016827	60031469	0.1157	0.2136	0.5552	0.4366
ENSG00000071205	4	148872903	149213376	0.7653	0.6138	0.0492	0.6252
ENSG00000071242	6	166742844	167195648	0.1383	0	0.7654	0.8582
ENSG00000071243	7	120378053	120402938	0.32945	0	0.971	0.0056
ENSG00000071246	14	76298285	76319107	0.43835	0.1884	0.4448	0.5674
ENSG00000071462	7	72735834	72750478	0.6535	0.4024	0	0.533
ENSG00000071537	14	81007646	81069886	0.105	0.5888	0.1802	0.563
ENSG00000071575	2	12774466	12800311	0.79805	0	0.8476	0
ENSG00000071794	3	150230594	150287031	0.96835	0.8572	0.0008	0.0774
ENSG00000071909	2	170742901	171219229	0.6292	0.8696	0.4112	0.7102
ENSG00000071967	2	172087229	172122883	0.2169	0.0904	0	0.428
ENSG00000071991	18	62322301	62422196	0.3712	0.9074	0.4874	0.3846
ENSG00000072041	12	83777402	83830705	0.24805	0.0676	0.6432	0.8752
ENSG00000072042	14	67213274	67232213	0.6252	0.8676	0.3764	0.4458
ENSG00000072071	19	13949529	14177972	0.3255	0.5326	0.13	0.7142
ENSG00000072080	2	234624062	234650515	0.55575	0.7886	0.4834	0
ENSG00000072110	14	68410793	68515747	0.64395	0.3038	0.58	0.4994
ENSG00000072121	14	67263844	67353055	0.54395	0.8684	0.5924	1
ENSG00000072134	17	19081302	19180621	0.29155	0.8908	0.0732	0.1408
ENSG00000072163	2	128112475	128149161	0.3153	0.131	0.0958	0.4068
ENSG00000072182	2	220087296	220111730	0.5128	0	0.5198	0.2306
ENSG00000072201	4	54020225	54152481	0.79825	0.6484	1	0.1836
ENSG00000072310	17	17655794	17681050	0.4508	0	0.194	0.1922
ENSG00000072364	5	132238970	132327253	0.8426	0.1254	0.1452	0.0308
ENSG00000072415	14	66777774	66872288	0.0902	0.3232	0.0042	0.1764
ENSG00000072422	10	62299208	62431204	0.18785	0.8614	0.1866	0.1306
ENSG00000072571	5	162820134	162851525	0.65165	0.4842	0.1322	0
ENSG00000072657	12	70952730	71345688	0.30495	0.5426	0.9296	0.4472
ENSG00000072682	5	131556202	131591455	0.3715	0	0.6094	0
ENSG00000072736	16	66676876	66818301	0.27975	0	0.7304	0.4996
ENSG00000072756	3	3143636	3167523	0.53835	0.0264	0.1692	0.0708
ENSG00000072778	17	7063855	7069311	0.13555	0.3286	0.7304	0
ENSG00000072786	5	171403230	171547865	0.3566	0.0808	0.2894	0.1036
ENSG00000072858	3	114733908	114831111	0.66235	0.5928	0.4754	0.3962
ENSG00000072864	16	15644625	15727711	0.5999	0.362	0.1916	0.2864
ENSG00000072952	11	10553885	10672111	0.5128	0.821	1	0.7476
ENSG00000073008	19	49839066	49858689	0.5555	0.1874	0.9094	0.0036
ENSG00000073060	12	123828139	123914346	0.92115	1	0	0.1326
ENSG00000073111	3	128799943	128823964	0.19495	0.774	0.64	0.6528
ENSG00000073282	3	190831910	191107935	0.52355	0.7398	0.6614	0.173
ENSG00000073331	4	113437975	113582216	0.66	0.3524	0.311	0.6508
ENSG00000073350	17	71033372	71082884	0.9527	0	0.5336	0.4348
ENSG00000073536	17	30472906	30493435	0.1535	0.1222	0.3656	0.4852
ENSG00000073584	17	36037511	36058286	0.5676	0.6948	0.3986	0.514
ENSG00000073598	17	30472744	30481863	0.1681	0.1266	0.3508	0.5032
ENSG00000073605	17	35314374	35328429	0.8835	0.0636	0.2302	0.144
ENSG00000073711	3	137167257	137349423	0.37035	0.9492	0	0.093
ENSG00000073712	14	52393736	52487460	0.33905	0.4078	1	0
ENSG00000073734	2	169487694	169596079	0.67755	0.0454	0.2526	0.5462
ENSG00000073737	2	169629545	169660923	0.29385	0.0272	0.245	0.5702
ENSG00000073754	1	156067330	156078175	0.18925	0.181	0.142	0.9142
ENSG00000073756	1	184907592	184916179	0.15695	0	0.2186	0.3894
ENSG00000073792	3	186844228	187025521	0.1515	0.5672	0	0.1008
ENSG00000073803	3	186563664	186683293	0.60575	0.9638	0.1836	0.67
ENSG00000073849	3	188131210	188279035	0.5604	0.9876	0.8436	0.6318
ENSG00000073921	11	85346134	85457756	0.8182	0.0686	0.6344	0.011
ENSG00000073969	17	42023391	42189997	0.04195	1	0.9446	0.8106
ENSG00000074054	2	121811825	122123509	0.4265	1	0	0.3722
ENSG00000074181	19	15131445	15172792	0.44775	0.4264	0	0
ENSG00000074201	11	77004847	77026495	0.08665	0.143	0.7038	0.1572
ENSG00000074211	4	6373214	6525227	0.60855	0.7018	0.3294	0.046
ENSG00000074266	11	85633463	85667426	0.8505	0.2008	0.001	0.5298
ENSG00000074317	5	175979817	175990163	0.54615	0.3004	0.1972	0.5554
ENSG00000074319	11	18458438	18505065	0.5483	0.664	0.02	0
ENSG00000074356	17	3661571	3696266	0.3352	0.9284	0.048	0.5152
ENSG00000074370	17	3769618	3814491	0.41275	0.4352	0.1296	0
ENSG00000074410	15	61402784	61461128	0.43195	0.6252	0.708	0
ENSG00000074416	3	128890601	129040709	0.40055	0.849	0.6914	0.0142
ENSG00000074527	12	94575715	94708667	0.2696	0.1928	0.0254	0.1508
ENSG00000074582	2	219232623	219236410	0.77925	0.51	0.5944	0.1706
ENSG00000074590	12	104981255	105057941	0.5205	0.7392	0	0.1308
ENSG00000074603	15	63525051	63597088	0.21995	0.708	0	0.4248
ENSG00000074621	15	63701323	63735652	0.322	0.3804	0	0.802
ENSG00000074696	15	63609857	63657736	0.12375	0.276	0	0.3294
ENSG00000074706	6	154517438	154719592	0.6025	0.5564	0.4854	0.736
ENSG00000074755	17	3854489	3993002	0.82485	0.307	0	0.2424
ENSG00000074771	6	155758194	155818729	0.8198	0	0.6102	0.9268
ENSG00000074803	15	46285791	46383567	0.1146	0.0764	0.4632	0.4082
ENSG00000074935	6	112498712	112515397	0.6125	0.721	0.243	0.479
ENSG00000074964	1	17738917	17896956	0.2081	0.8986	0.632	0.713
ENSG00000074966	4	47763518	47831030	0.9626	0.545	0.603	0.5608
ENSG00000075035	12	107047641	107168441	0.38005	0.8702	0.0832	0.3976
ENSG00000075073	10	70833665	70846607	0.7627	0.1086	0.6944	0.523
ENSG00000075089	12	99117996	99142332	0.24765	0.856	0.0716	0.0118
ENSG00000075188	12	100992105	101036491	0.0051	0.8628	0.123	0.7644
ENSG00000075213	7	83425601	83662153	0.8558	0.3748	0.0166	0
ENSG00000075223	7	80209791	80386603	0.0874	0.0806	0.6004	0.3324
ENSG00000075239	11	107497468	107523485	0.4849	0.2878	0.3206	0.642
ENSG00000075290	10	102212802	102233389	0.0028	0.3048	0.7732	0
ENSG00000075303	7	87303353	87343604	0.0718	0.383	0.8904	0
ENSG00000075336	18	69966733	69977177	0.66325	0.0974	0.996	0.3116
ENSG00000075340	2	70742773	70848837	0.9244	0.3428	0.8044	0.7072
ENSG00000075388	11	69296978	69299352	0.60105	0.6732	0	0.554
ENSG00000075391	1	176330253	176710178	0.25785	0.0762	0.071	0
ENSG00000075407	10	38423281	38452282	0.9097	0.864	0.6096	0
ENSG00000075420	3	173240112	173601181	0.8816	0.0108	0.535	0.462
ENSG00000075426	2	28469173	28493683	0.83275	0.5896	0.4698	0.5542
ENSG00000075539	4	48194137	48477073	0.4199	0	0.2294	0.9854
ENSG00000075568	2	97739235	97910336	0.89815	0.0434	0.411	0
ENSG00000075643	18	32021480	32102682	0.5335	0	0.3078	0.405
ENSG00000075651	3	172801314	173010929	0.1237	0.4218	0.0408	0.3752
ENSG00000075673	13	24152695	24183918	0.4708	0	0.1528	0.5862
ENSG00000075702	19	41237660	41287845	0.3215	0.3546	0.1004	0.1244
ENSG00000075790	7	107007946	107058401	0.29535	0.199	0	0.1004
ENSG00000075826	10	102236393	102269585	0	0.363	0.7336	0
ENSG00000075856	12	107440122	107479295	0.8897	0.492	0.5994	0.0734
ENSG00000075884	2	143603403	144242387	0.6464	0.7966	0.3534	0
ENSG00000075891	10	102495322	102579688	0.48885	0.3476	0.5238	0.3656
ENSG00000075914	3	44992754	45027964	0.4462	0.452	0	0
ENSG00000075945	1	168157091	168310503	0.2424	0.2036	0	0.2504
ENSG00000076003	2	136313674	136350481	0.2313	0.4436	0.0902	0.0322
ENSG00000076043	11	113815362	113826211	0.6061	0.3718	0.6536	0.1208
ENSG00000076053	11	113776548	113784856	0.74185	0.2356	0.5588	0.4596
ENSG00000076067	12	55201993	55269875	0.22495	0.1336	0.6438	0.361
ENSG00000076108	12	55275647	55316430	0.16945	0.1906	0.2672	0.2674
ENSG00000076201	3	47397495	47429935	0.3282	0.0858	0.1968	0.4478
ENSG00000076242	3	37009983	37067341	0.0505	0.812	0.0166	0.1632
ENSG00000076248	12	108019798	108033181	0.8476	0.3998	0.2258	0.861
ENSG00000076258	1	169549997	169577846	0.71	0.9166	0.496	0.1998
ENSG00000076321	1	171950703	172022446	0.1611	0.29	0.44	0
ENSG00000076351	17	23745788	23757355	0.5085	0.3562	0.0646	0.9048
ENSG00000076513	12	108921618	108961614	0.54075	0	0.7114	0.103
ENSG00000076554	8	81109662	81155565	0.45875	0	0.0928	0.8482
ENSG00000076555	12	108038783	108190411	0.87795	0.1208	0.888	0.9356
ENSG00000076604	17	24095150	24102103	0.32425	0.2358	0.115	0.2738
ENSG00000076641	8	82042605	82186858	0.60725	0.0002	0.363	0.7726
ENSG00000076685	10	104837904	104924736	0	1	0.0554	0.7182
ENSG00000076706	11	118684444	118693050	0.19725	0.469	0.221	0.3758
ENSG00000076826	19	7566788	7588981	0.962	0	0.5594	0.365
ENSG00000076864	1	21795302	21868390	0.9137	0.2024	0.1422	0.8952
ENSG00000076984	19	7874728	7885363	0.795	0.364	0.2022	0.1048
ENSG00000077044	2	233927892	234045482	0.29615	0	0.6626	0.3122
ENSG00000077092	3	25444758	25614424	0.26995	0.9998	0.525	0.0128
ENSG00000077097	3	25614494	25680792	0.01025	0.865	0.0462	0
ENSG00000077147	10	98270424	98336799	0.93885	0.3468	0.6566	0.3506
ENSG00000077150	10	104144219	104152271	0.12335	0	0.2658	0.0312
ENSG00000077152	1	200567409	200577707	0.26	0.2378	0.1906	1
ENSG00000077157	1	200584459	200824320	0.2368	0.483	0.4216	0.0652
ENSG00000077232	2	183289244	183361787	0.1199	0.785	0.0896	0
ENSG00000077235	16	27379436	27468752	0.43495	0.4976	0.7334	0
ENSG00000077238	16	27232752	27283600	0.6298	0.3814	0.5446	0.5182
ENSG00000077254	1	77934264	77998125	0	0.2916	0.4824	0.1298
ENSG00000077312	19	45948619	45963130	0.63325	0.9046	0	0.6934
ENSG00000077327	10	22674405	22746531	0.20975	0.5706	0.1134	0.7372
ENSG00000077348	19	46584121	46595224	0.4438	0.22	0.6488	0.5814
ENSG00000077380	2	172252225	172313165	0.5223	0	0.0884	0.2104
ENSG00000077420	10	26767272	26896736	0.8195	0.1516	0.0374	0.4904
ENSG00000077458	11	95141765	95162429	0.5933	0.126	0.1616	0
ENSG00000077498	11	88550688	88668574	0.44775	0	0.839	0.0732
ENSG00000077514	11	73981277	74031413	0.9857	0.722	0.5696	0
ENSG00000077585	1	234372497	234440790	0.33705	0.2332	0.0174	0.5378
ENSG00000077616	11	89507491	89565416	0.3624	0.47	0.5	0.0198
ENSG00000077684	4	129950229	130015829	0.25795	0.7912	0.4068	0.2656
ENSG00000077782	8	38387813	38445509	0.25545	0	0	0.542
ENSG00000077809	7	73709966	73812956	0.451	0.0956	0.2184	0
ENSG00000077943	10	15599094	15801776	0.1493	0.1612	0.0594	0.0138
ENSG00000077984	20	24877866	24888562	0.5174	0	0.3338	0.9274
ENSG00000078018	2	209997016	210307087	0.2803	0.1482	0.3686	0.1716
ENSG00000078043	18	42646058	42751464	0.33295	0	0.1722	0.2138
ENSG00000078053	7	38389832	38637545	0.9061	0.3688	0.6314	0.8234
ENSG00000078070	3	184215702	184300059	0.3566	0.1336	0.167	0
ENSG00000078081	3	184322698	184363317	0.36065	0.1548	0	0.4242
ENSG00000078098	2	162735448	162808291	0.2889	0.6624	0.8304	0.059
ENSG00000078114	10	21110098	21502768	0.3303	0	0.6892	0.9998
ENSG00000078124	11	76249601	76411610	0.53515	0.9294	0.7608	0.1834
ENSG00000078142	18	37789197	37915442	0.84135	0.0876	0.0188	0.5548
ENSG00000078177	4	39734919	39836267	0.67915	0.9502	0.1924	0.1934
ENSG00000078237	12	4300620	4339449	0.3951	0.3254	0.3188	0
ENSG00000078295	5	7449343	7883194	0.5015	0.0558	0.109	0.0728
ENSG00000078399	7	27168583	27175794	0.535	0.1226	0.4694	0.0462
ENSG00000078401	6	12398599	12405399	0.6995	0.7004	0.6538	0
ENSG00000078403	10	21863108	22072563	0.18055	0.011	0.35	0
ENSG00000078487	7	99836432	99864238	0.04765	0.1996	0.2488	0.5672
ENSG00000078549	7	31058667	31117614	0.1647	0.0974	0	0.5894
ENSG00000078579	8	16894705	16904045	0.53395	0.0568	0.4256	0.2098
ENSG00000078618	1	52027472	52117010	0.4738	0.1294	0.1474	0.7904
ENSG00000078668	8	42368547	42382568	0.01625	0.2894	0.7466	0
ENSG00000078674	8	17824779	17935562	1	0.4498	0.4852	0.212
ENSG00000078687	17	73556589	73613729	0.06455	0.3202	0.7482	0.2264
ENSG00000078699	20	31541584	31701503	0.2147	0.8802	0.8	0.0238
ENSG00000078725	9	120968728	121171566	0.44915	0.522	0.2858	0.4504
ENSG00000078747	20	32414745	32562858	0.4765	0.458	0.0264	0.2146
ENSG00000078795	5	137253024	137304055	0.33695	0.7124	0.6076	0.567
ENSG00000078804	20	32755804	32764904	0.81425	0.0508	0.059	0.1006
ENSG00000078872	20	33720025	33750688	0.1638	0.1014	0.714	0.0302
ENSG00000078900	1	3558989	3639716	0.4451	0.3654	0.4838	0.6422
ENSG00000078967	7	43932572	43959688	0.1866	0.1458	0.317	0.0654
ENSG00000079102	8	93040328	93176619	0.3584	0.7676	0.138	0.3514
ENSG00000079112	8	95208566	95289986	0.62895	0.0868	0.0504	0.1222
ENSG00000079150	2	179038267	179051568	0.44115	0.726	0	0.0254
ENSG00000079156	2	178767454	178972406	0.4597	0.5234	0	0.1024
ENSG00000079215	5	36642446	36724191	0.75125	0.8298	0.6776	0.107
ENSG00000079257	3	159866900	159873176	0.285	0.548	0.578	0
ENSG00000079277	1	46795677	46842497	0.9527	0.2728	0	0.7032
ENSG00000079308	2	218375757	218517006	0.52175	0.1424	0.1602	0.934
ENSG00000079335	1	100590635	100758420	0.145	0.9464	0.1882	0.3652
ENSG00000079337	12	46417306	46439128	0.702	0.905	0	0.1426
ENSG00000079387	12	46722948	46785886	0.59075	0.2618	0.3914	0.8534
ENSG00000079393	10	76524196	76538976	0.2415	0.186	0.4186	0.1352
ENSG00000079432	19	47480657	47491789	0.11985	0.0374	0.7072	0
ENSG00000079435	19	47597499	47623418	0.07135	0.0164	0.664	0.2002
ENSG00000079557	4	74566326	74588582	0.5808	0.2168	0.7444	0.2236
ENSG00000079689	6	25760408	25809981	0.8668	0.8206	0.791	0.3086
ENSG00000079691	6	25387285	25728735	0.81665	0.039	0.9136	0
ENSG00000079782	6	28601768	28609923	0.29165	0.0746	0.149	0.7024
ENSG00000079785	2	15648753	15688676	0.4395	0.466	0.3506	0
ENSG00000079819	6	131202180	131426017	1	0.6254	0.3066	1
ENSG00000079841	6	72653127	73169229	0.50515	0.3394	0.5082	0.6134
ENSG00000079931	6	132658887	132764357	0.28615	0.0858	0.203	0
ENSG00000079950	6	132820747	132875928	0.38935	0	0.9522	0.5492
ENSG00000080007	6	74161192	74183791	0.3047	0.4808	0.0112	0.0458
ENSG00000080166	13	93889844	93929924	0.7853	0.168	0.1108	0.1674
ENSG00000080189	20	44411574	44426471	0.3914	0.9062	0	0
ENSG00000080293	2	119913891	119998537	0.3389	0	0.3378	0.9458
ENSG00000080298	9	3214649	3515983	0.2613	0.1358	0.2324	0
ENSG00000080493	4	72271867	72656663	0.2515	0.939	0.5534	0.3486
ENSG00000080511	19	9984925	9993954	0.72295	0.136	0.3128	0.8822
ENSG00000080546	6	109414340	109521970	0.0465	1	0.0402	0.2482
ENSG00000080603	16	30617963	30658951	0.574	0	0.9758	0.0248
ENSG00000080709	5	113725565	113860096	0.3406	0.587	0.4456	0.9778
ENSG00000080802	7	134697090	134845391	0.2801	0.533	0	0
ENSG00000080815	14	72672908	72756862	0.38025	0	0.0896	0.095
ENSG00000080819	3	99780982	99795131	0.8368	0.2872	0.0896	0.9746
ENSG00000080822	3	99717008	99724600	0.9972	0.0668	0.2976	0.9452
ENSG00000080839	20	35059592	35157824	0.33675	0.0894	0.0184	0.1074
ENSG00000080986	18	2561579	2606633	0.69215	0.4076	0.0892	0.8272
ENSG00000081014	15	48988238	49085389	0.3227	0.7256	0.4768	0.123
ENSG00000081019	1	114105977	114156593	0.35815	0.385	0	0.0668
ENSG00000081026	1	113734894	114030068	0.36865	0.9872	0.1354	0.5618
ENSG00000081051	4	74520744	74540358	0.4433	0.2084	0.661	0.558
ENSG00000081052	2	227575671	227737073	0.8354	0.5708	0.3046	0.8898
ENSG00000081059	5	133478301	133511819	0.4255	0.4478	0.6714	0.6322
ENSG00000081087	6	108469306	108502634	0.4853	0.5342	0	0.1244
ENSG00000081138	18	61568468	61703356	0.50405	0.1314	0.528	0.461
ENSG00000081177	14	68727981	68778824	0.6419	1	0.6902	0.4268
ENSG00000081181	14	67156332	67188190	0.59675	0.813	0.1348	0.892
ENSG00000081189	5	88051922	88214780	0.61385	0	0.3136	0.8058
ENSG00000081237	1	196874424	196993168	0.301	0.017	0.1518	0.109
ENSG00000081277	1	199519203	199568738	0.74905	0.3422	0.1862	0.8208
ENSG00000081307	3	133861836	133879311	0.1551	0.6742	0	0.9922
ENSG00000081320	2	196709913	196744544	0.7258	0.6746	0.0044	0
ENSG00000081377	9	98298390	98421933	0.0279	0.1514	0.6058	0.2766
ENSG00000081479	2	169693107	169927259	0.7022	0.1138	0.1262	0.6696
ENSG00000081692	1	225985549	225989735	0.1028	0.9894	0.7358	0.1654
ENSG00000081721	1	159986184	159993573	0.36285	0.1268	0	0
ENSG00000081791	5	141283593	141299900	0.78355	0.496	0	0.4184
ENSG00000081800	7	122540825	122627261	0.3076	0.2208	0.5576	0
ENSG00000081803	7	121746616	122313627	0.5709	0.2792	0.408	0.2746
ENSG00000081818	5	140481765	140485385	0.7137	0.5054	0.6748	0.47
ENSG00000081842	5	140215818	140372113	0.8534	0.4822	0.8428	0.0576
ENSG00000081853	5	140790342	140872730	0.5107	0.5048	0.3506	0.8776
ENSG00000081870	1	54159822	54184563	0.5366	0.804	0.1768	0.0252
ENSG00000081923	18	53464656	53550037	0.51825	0.6006	0.8526	0.18
ENSG00000081985	1	67545635	67635171	0.3509	0.9988	0.8734	0.099
ENSG00000082014	7	150566995	150605164	0.24865	0.7526	0.067	0.0294
ENSG00000082068	5	37415169	37788529	0.4377	0.1584	0.189	0.4992
ENSG00000082074	5	39141115	39255424	0.3348	0.1998	0.677	0.2092
ENSG00000082126	2	202217865	202271662	0.3747	0.9972	0.735	0.587
ENSG00000082175	11	100414313	100506465	0.4483	0.4222	0.8732	0.4446
ENSG00000082212	18	46659433	46728256	0.38325	0	0.3762	0.8884
ENSG00000082213	5	31498532	31590043	0.4333	0	0.268	0
ENSG00000082258	2	135392863	135431056	0.3864	0.7232	0.5352	0.0712
ENSG00000082269	6	71179910	71327595	0.20495	0.0582	0.4368	0.4504
ENSG00000082293	6	70633169	70978878	0.2344	0.928	0.539	0.6014
ENSG00000082397	18	5382388	5620640	0.23575	0.39	0.168	0.0266
ENSG00000082438	2	165249502	165406776	0.6449	0.2282	0.0172	0.7358
ENSG00000082497	1	208472818	208483059	0.46575	0.3634	0.6062	0.5374
ENSG00000082512	1	209566580	209614905	0.47755	0.147	0.2734	0.6598
ENSG00000082515	5	154300839	154326698	0.1606	0.25	0	0.5094
ENSG00000082516	5	154247169	154297941	0.1105	0.1212	0	0.3492
ENSG00000082556	8	54300829	54326747	0.23375	0.2846	0.3938	0
ENSG00000082684	3	124110733	124229266	0.54945	0.9392	0.454	0.793
ENSG00000082701	3	121028238	121295203	0.1188	0.302	0.3218	0.003
ENSG00000082781	3	125964488	126088834	0.57065	0.0078	0.2078	0.4814
ENSG00000082996	3	151013194	151162613	0.3132	0.8754	0.0528	0.0164
ENSG00000083093	16	23521984	23560179	0.4826	1	0.0252	0.653
ENSG00000083097	6	83834104	83934909	0.2101	0	0.4782	0.146
ENSG00000083099	6	90398666	90405195	0.1881	0	0.6832	0
ENSG00000083123	6	80873083	81112706	0.9065	0.8782	0	0.598
ENSG00000083168	8	41907430	42028635	0.30045	0.15	0.1504	0
ENSG00000083223	9	88092468	88159189	0.74845	0.2754	0.8878	0.041
ENSG00000083307	8	102574162	102750995	0.49955	0.4966	0.1298	0.7702
ENSG00000083312	5	72148171	72248316	0.8418	0.095	0.0268	0
ENSG00000083444	1	11917333	11958181	0.4735	0.0702	0.0052	0.4624
ENSG00000083454	17	3522497	3546332	0.53555	0.8618	0.2052	0.706
ENSG00000083520	13	72227543	72254007	0.43585	0.1986	0	0.8052
ENSG00000083535	13	72254231	72488593	0.3462	0	0	0.683
ENSG00000083544	13	59868592	60046012	0.46695	0.2716	0.8616	0.5116
ENSG00000083622	13	35640355	35686676	1	0.2662	0.3298	0
ENSG00000083642	13	32058624	32250157	0.42375	0.4698	0.064	0
ENSG00000083720	5	41765925	41906548	0.1885	0.9942	0.0518	0.2424
ENSG00000083782	12	89881591	89922934	0.3701	0.9568	0.4774	0.1792
ENSG00000083799	16	49333462	49393347	0.8057	0.7142	0.5782	0.4756
ENSG00000083857	4	187745932	187881981	0.01545	0.175	0.2076	0.3356
ENSG00000083896	4	68858700	68898419	0.4836	0.4452	0	0
ENSG00000083937	3	87359140	87387338	0.9008	0.1102	0.7274	0.5254
ENSG00000084070	1	40612315	40661585	0.2449	0.4918	0.7696	0.8044
ENSG00000084072	1	39977117	40002173	0.40025	0.7064	0.0574	0.735
ENSG00000084073	1	40496320	40532443	0.2015	0.3036	0.645	0.1954
ENSG00000084092	4	57524293	57539746	0.85635	0.519	0.3582	0.061
ENSG00000084093	4	57468799	57493097	0.7121	0.4812	0.3638	0.01
ENSG00000084110	12	94891273	94914202	0.6196	0.2118	0.066	0.3126
ENSG00000084112	12	107705100	107775480	0.52515	0.8296	0.5566	0.395
ENSG00000084207	11	67107642	67110707	0.50675	0.9846	0.8128	0.6848
ENSG00000084444	12	13088582	13127648	0.0826	0.8328	1	0.8626
ENSG00000084453	12	21311651	21439638	0.5736	0	0.2968	0.5568
ENSG00000084463	12	14830681	14847668	0.3676	0.2538	0	0.4212
ENSG00000084628	1	31425179	31484986	0.5951	0.1194	0.3464	0.383
ENSG00000084636	1	31890435	31942507	0.25175	0.0626	0.6858	0
ENSG00000084652	1	32417874	32436473	0.02695	0.5448	0.3666	0.23
ENSG00000084674	2	21077806	21120450	0.7564	0.142	0	0.8698
ENSG00000084676	2	24660850	24847075	0.3172	0.4782	0.1594	0.5678
ENSG00000084693	2	27127995	27146985	0.67005	0	0	0
ENSG00000084710	2	25118503	25231747	0.1583	0.3678	0.753	0.3306
ENSG00000084731	2	26002972	26058907	0.68305	0.0634	0.0968	0.0514
ENSG00000084734	2	27573210	27600052	0.0429	0.052	0.2422	0
ENSG00000084754	2	26267009	26321098	0.8051	0.105	0.0972	0.3156
ENSG00000084774	2	27293762	27320158	0.2438	0.0302	0.7042	0
ENSG00000085063	11	33681134	33714600	0.4164	0.2172	0.0694	0.304
ENSG00000085117	11	44543717	44597889	0.857	0.8678	0.136	0.8428
ENSG00000085274	3	170973313	170988027	0.5453	0.2426	0.6564	0.4286
ENSG00000085276	3	170285244	170347054	0.67205	0.6556	0.2766	0.1068
ENSG00000085365	5	77692163	77812318	1	0.7906	0.8898	0.0514
ENSG00000085382	6	105282661	105414867	0.7007	0.3598	0.0042	0
ENSG00000085415	18	12937983	12977533	0.65905	0.9422	0.254	0.1146
ENSG00000085449	2	224448309	224518296	0.50045	0.9116	0.1344	0.6418
ENSG00000085465	1	111758461	111771922	0.60295	0.4864	0.0624	0.192
ENSG00000085491	1	108478972	108544392	0.75095	0.7836	0.9952	0.1744
ENSG00000085511	6	161332806	161471907	0.19535	0.3314	0.3646	0.2582
ENSG00000085552	1	158163453	158182010	0.7652	0.3152	0.4798	0.9572
ENSG00000085563	7	86970884	87180506	0.1765	0.8238	0.2	0.3136
ENSG00000085644	16	3125140	3132805	0.43385	0.4652	0.433	0
ENSG00000085719	8	87566186	87642842	0.7347	0.5852	0.5698	0.031
ENSG00000085733	11	69922292	69960337	0.67025	0.5586	0.0404	0.2578
ENSG00000085741	11	75575018	75595222	0.66855	0.689	0.1892	0.4964
ENSG00000085760	2	55317262	55349888	0.61035	0.6476	0.5574	0.3832
ENSG00000085831	1	51525518	51583282	0.36155	0.1728	0.2326	0.294
ENSG00000085832	1	51592523	51757583	0.2558	0.605	0.7636	0.5764
ENSG00000085840	1	52611090	52642719	0.12645	0.025	0.6916	0.0634
ENSG00000085871	4	140806372	140844857	0.1989	0.49	0.9258	0.7236
ENSG00000085978	2	233825058	233869059	0.7986	0	0	0.7842
ENSG00000085982	2	234048905	234134623	0.0259	0	0.613	0.0572
ENSG00000085998	1	46426941	46458564	0.35095	0.7102	0.348	0.2708
ENSG00000085999	1	46486004	46516732	0.2879	0.7362	0.1148	0.4476
ENSG00000086015	1	46041872	46274383	1	0.3208	0	0.0068
ENSG00000086062	9	33100642	33157236	0.12725	0.48	0.482	0.2404
ENSG00000086065	9	33254877	33271500	0.65095	0.4716	0.6268	1
ENSG00000086159	12	48652887	48657189	0.34085	0.0464	0.6406	0
ENSG00000086189	5	61720108	61735485	0.59725	0.5244	0.0626	0.1716
ENSG00000086200	5	61744351	61960164	0.3472	0.1958	0	0.0592
ENSG00000086288	7	37854724	37906525	1	0.5206	0.4732	0.4178
ENSG00000086289	7	37926688	37958065	1	0.483	0.0876	0.3392
ENSG00000086300	7	26298040	26380474	0.55895	0	0	0.0212
ENSG00000086475	10	13399430	13430286	0.6183	0.7376	0.0742	0.2716
ENSG00000086544	19	45914848	45938603	0.6527	0.9004	0	0.5526
ENSG00000086548	19	46951341	46967953	0.49245	0.3582	0.583	0
ENSG00000086570	5	150863847	150928698	0.8423	0.263	0.8274	0.1546
ENSG00000086598	12	122635029	122648634	0.2774	0.186	0.6984	0.1186
ENSG00000086619	1	234447084	234511908	0.45765	0.2694	0.0584	0.6098
ENSG00000086666	15	78139076	78217767	0.55785	0.7434	0.0036	0.0356
ENSG00000086730	7	73261662	73282099	0.5376	0.2298	0.5192	0
ENSG00000086827	11	113109123	113149635	0.435	0.0246	0.555	0.7856
ENSG00000086848	11	111158129	111247416	0.51825	0.6692	0.1162	0.0384
ENSG00000086991	11	88699163	88864301	0.13955	0.1646	0.4398	0.6748
ENSG00000087053	11	95205694	95296920	0.68715	0.4068	0.2502	0
ENSG00000087077	7	100302886	100309004	0.5618	0.3758	0.005	0.2704
ENSG00000087085	7	100325552	100331477	0.56045	0.4416	0.0386	0.4766
ENSG00000087095	17	23393309	23547529	0.1498	0.2422	0.1846	0.5842
ENSG00000087111	17	23904532	23922664	0.2743	0.3382	0	0.8372
ENSG00000087157	17	73886330	73932230	0.4563	0.0412	0.5596	0.7052
ENSG00000087191	17	59258519	59263098	0.38235	0.127	0	0.1452
ENSG00000087206	5	176264612	176366358	0.04725	0.4854	0.0314	0.1848
ENSG00000087237	16	55553263	55575257	0.7258	0.1572	0.123	0.0854
ENSG00000087245	16	54070589	54098101	0.97625	0.4226	0.8094	0.4556
ENSG00000087250	16	55180768	55182500	0.34055	0.0842	0	0.6826
ENSG00000087253	16	54100455	54174650	0.6086	0.243	0.9388	0.144
ENSG00000087263	16	55043002	55070513	0.07015	0.2098	0	0.3784
ENSG00000087299	14	49774064	49848697	0.41105	0	0	0
ENSG00000087301	14	51967059	52088963	0.2332	0.145	0.3572	0
ENSG00000087302	14	51525943	51541164	0.9505	0.2752	0.2006	0.3818
ENSG00000087303	14	51541271	51606295	0.9427	0.283	0.5696	0.387
ENSG00000087338	2	69910336	69960267	0.8552	0.2796	0	0
ENSG00000087365	11	65576392	65592958	1	0	0.3684	0.0654
ENSG00000087448	12	27824454	27847239	0.6276	0.78	0.33	0.1092
ENSG00000087494	12	28002284	28016183	0.34565	0.3394	0.503	0
ENSG00000087495	20	57585959	57858898	0.18035	0.507	0.4698	0.923
ENSG00000087502	12	29381556	29425410	0.08205	0	0.0636	0.4342
ENSG00000087510	20	54637765	54647743	0.50775	0.073	0.6314	0.5046
ENSG00000087586	20	54377852	54400800	0.1933	0.243	0.1838	0.0928
ENSG00000087589	20	54420575	54467243	0.2576	0.2442	0.3396	0.4342
ENSG00000087884	11	77209849	77265745	0.1182	0.0714	0.1576	0.2278
ENSG00000087903	19	5944175	6061554	0	0.7926	0	0
ENSG00000088035	1	63605886	63675464	0.86425	0	0.199	0
ENSG00000088179	2	120233677	120451507	0.124	0.0186	0.4216	0
ENSG00000088320	20	29526766	29536368	0.3196	0.3446	0.6494	0.0842
ENSG00000088325	20	29790565	29853264	0.15545	0.85	0.1372	0.0292
ENSG00000088340	20	33609922	33658898	0.19355	0.6678	0.8218	0.3984
ENSG00000088356	20	29996430	30003556	0.42155	0.2164	0.2654	0
ENSG00000088367	20	34142840	34284135	0.06585	0.0246	0.7872	0.7386
ENSG00000088386	13	98134057	98202909	0.7558	0.767	0.0492	0.5658
ENSG00000088387	13	98243742	98536661	0.9599	0.911	0.109	0
ENSG00000088448	13	110328888	110365417	0.75505	0.0302	0.6384	0.333
ENSG00000088451	13	94024336	94046512	0.88905	0.0168	0.66	0.1854
ENSG00000088538	3	50791106	51396669	0.90285	0.0084	0.4198	1
ENSG00000088543	3	50570467	50580186	0.8751	0.0212	0.4304	0.6652
ENSG00000088682	16	56038903	56052679	0.4163	0.609	0.9766	0.4336
ENSG00000088727	3	47244890	47299092	0.3007	0.4646	0.4934	0
ENSG00000088756	18	6778713	6905699	0.642	0.4068	0.8814	0
ENSG00000088812	20	3399676	3579760	0.1965	0.0272	0.5424	0.0086
ENSG00000088826	20	4077450	4116394	0.5858	0.1296	0.8872	0.5854
ENSG00000088827	20	3615619	3635775	0.15365	0.0676	0.5964	0.065
ENSG00000088854	20	3179804	3336204	0.0293	0.0394	0.192	0.1
ENSG00000088926	4	187424112	187447829	0.339	0.539	0.0184	0.6618
ENSG00000088930	20	21231942	21318463	0.2117	0.8116	0	0.0078
ENSG00000088970	20	21054646	21175256	0.1686	0.8658	0.6232	0.5064
ENSG00000088992	12	115961112	116021657	0.0477	0.0504	0.0682	0.8218
ENSG00000089006	20	17870241	17897490	0.8249	0.823	0.853	0.51
ENSG00000089041	12	120055061	120108239	0.7352	0	0.2604	0.4402
ENSG00000089048	20	13642969	13713532	0.43835	0.5184	0.5844	0.7316
ENSG00000089050	20	18415190	18425887	0.86625	0.8562	0.9432	0
ENSG00000089053	12	120230544	120274585	0.3844	0.8742	0.1924	0
ENSG00000089057	20	4781002	4938939	0.36755	0.8578	0.9862	0.2126
ENSG00000089063	20	5028486	5041733	0.6033	0.9392	0	0.1674
ENSG00000089091	20	18312011	18395674	0.37525	0.8508	0.9886	0
ENSG00000089094	12	120351285	120503272	0.214	0.173	0.14	0
ENSG00000089101	20	19981196	20289346	0.4991	0.356	0.5416	0.8088
ENSG00000089116	12	112385077	112394260	0.745	0.115	0.0014	0.5638
ENSG00000089123	20	13318037	13567583	0.5819	0.7022	0.8072	0
ENSG00000089159	12	119132637	119187904	0.19305	0.5082	0.6244	0.6204
ENSG00000089177	20	16200750	16502078	0.6206	0.0852	0.622	0.1108
ENSG00000089225	12	113276119	113330630	0.5876	0	0.1826	0.15
ENSG00000089234	12	110565881	110608138	0.1119	0.4992	0.5706	0.3498
ENSG00000089248	12	110935535	110945407	0.07325	0.6274	0.544	0.0926
ENSG00000089250	12	116120497	116283965	0.46195	0.2868	0.5868	0.3292
ENSG00000089351	19	40183086	40209213	0.89035	0.381	0.6076	0.9802
ENSG00000089486	16	4500677	4528817	0.355	0.2604	0.734	0
ENSG00000089505	16	65143971	65170535	0.2309	0.6046	0	0.5
ENSG00000089558	17	37562439	37586822	0.23035	0.1438	0.4042	0.6024
ENSG00000089597	11	62148876	62170680	0.43005	0.7462	0.2904	0.3464
ENSG00000089639	19	19601288	19615455	0.44555	0.69	0.7758	0
ENSG00000089692	12	6751931	6757880	0.3231	0.2704	0.7364	0.0612
ENSG00000089723	14	93562477	93585025	0.7074	0.3102	0.488	0.7492
ENSG00000089737	14	93587037	93617311	0.69135	0.2126	0.4184	0.822
ENSG00000089775	14	64023310	64041055	0.8645	0.9082	0	0.1348
ENSG00000089818	12	7755007	8141616	0.47605	0.3156	0.2638	0.0036
ENSG00000089876	10	127514896	127559874	0.63655	0.3624	0	0.3492
ENSG00000089902	14	102128986	102266665	0.26395	0.6906	0.4266	0.4086
ENSG00000089916	14	75688012	75738887	0.4951	0.8954	0.3336	0.8016
ENSG00000090006	19	45790912	45827565	0.7884	0.4222	0	0.6592
ENSG00000090060	14	96038471	96103178	0.07535	0.7006	0.0778	0.4778
ENSG00000090097	3	51966512	51976509	0.0759	0.7394	0.3036	0.188
ENSG00000090104	1	190811480	190815782	0.4371	0.718	0.7732	0.593
ENSG00000090263	7	140348665	140361240	0.58225	0.785	0	0.3168
ENSG00000090266	7	140042950	140052911	0.138	1	0.1016	0.1348
ENSG00000090269	7	141273626	141293252	0.777	0.2126	0.1302	0.1754
ENSG00000090372	19	51914610	51941560	0.43825	0.6016	1	0.2136
ENSG00000090376	12	64869270	64928684	0.5987	1	0.5348	0.585
ENSG00000090382	12	68028401	68034280	0.68345	0.5578	0.0784	0.4116
ENSG00000090402	3	166179381	166278976	0.0513	0.1862	0.0584	0.392
ENSG00000090432	1	20698530	20707241	0.0747	0.6888	0	0.0326
ENSG00000090470	15	63196771	63213227	0.027	1	0.5872	0.7188
ENSG00000090487	15	63042417	63069304	0.38075	0.8232	0.2976	0.0122
ENSG00000090534	3	185572467	185578626	0.92075	0.0954	0	0.374
ENSG00000090539	3	185580555	185590311	0.9945	0.1356	0	0.606
ENSG00000090621	1	39799075	39815049	0.1227	0.0936	0	1
ENSG00000090686	1	21877378	21982275	0.9127	0.2462	0.0778	0.7036
ENSG00000090863	16	73043357	73198518	0.83465	0.335	0.1718	0
ENSG00000090905	16	24648517	24745049	0.58905	0.7976	0.1772	0
ENSG00000090924	19	44595590	44607994	0.8707	0.3366	0.5876	0
ENSG00000090975	12	122033980	122160928	0.06285	0.5728	0.9514	0.9948
ENSG00000090989	4	56414573	56466001	0.32185	1	0.8656	0.2984
ENSG00000091009	5	145563356	145646165	0.6648	0.3846	0.6946	0.5948
ENSG00000091010	5	145698780	145700276	0.52205	0.1212	0.3784	0.251
ENSG00000091039	12	75269720	75477720	0.9551	0.302	0	0.222
ENSG00000091106	2	32303027	32344312	0.2835	0.5068	0.2494	0.0052
ENSG00000091127	7	104884194	104949921	0.13345	0.0338	0.3682	0.3952
ENSG00000091128	7	107451232	107558036	0.2531	0.8186	0.6456	0.6944
ENSG00000091129	7	107575318	107884062	0.632	0.8986	0.19	0.719
ENSG00000091136	7	107351484	107431040	0.28605	0.895	0.62	0.2304
ENSG00000091137	7	107088316	107145490	0.3389	0.167	0.1018	0.5062
ENSG00000091138	7	107193156	107230888	0.28195	0.211	0.2038	0.4134
ENSG00000091140	7	107318822	107348879	0.3022	0.876	0.1886	0.1228
ENSG00000091157	18	52469614	52848040	0.16335	0.7088	0.0598	0
ENSG00000091164	18	52421053	52456874	0.6017	0.6364	0.84	0.1426
ENSG00000091181	3	3086421	3127031	0.5707	0.1144	0.1484	0.3306
ENSG00000091317	3	32497808	32519869	0.44065	0.0486	0.463	0.202
ENSG00000091409	2	173000560	173079427	0.6679	0.6848	0.7874	0
ENSG00000091428	2	173308815	173625867	0.49555	0.6202	0.5738	0.9836
ENSG00000091436	2	173648811	173840979	0.69815	0.6936	0.1932	0.4132
ENSG00000091483	1	239727526	239749677	0.4494	0.1102	0.0582	0.237
ENSG00000091490	4	25358148	25474232	0.20605	0.6462	0.1904	0.1818
ENSG00000091513	3	134901901	134980318	0.376	0	0.4854	0.0052
ENSG00000091536	17	17952745	18023841	0.5072	1	0.6274	0.8614
ENSG00000091622	17	6299347	6400601	0.8762	0.1192	0.2248	0.4926
ENSG00000091640	17	4803246	4811856	0.28495	0.2654	0.1334	0.3652
ENSG00000091704	7	129807468	129815165	0.6862	0.5484	0.5636	0.121
ENSG00000091831	6	152168512	152466099	0.54685	0	0.4308	0.206
ENSG00000091844	6	153373550	153494077	0.74985	0.8574	0.1802	0
ENSG00000091879	8	6347227	6408174	0.82725	0.877	0.138	0.7504
ENSG00000091947	17	39444087	39447875	0.8983	0.238	0.6138	0.468
ENSG00000091972	3	113534606	113564346	0.519	0.3524	0.6694	0
ENSG00000091986	3	113806103	113842667	0.6253	0.85	0.4326	0.1014
ENSG00000092009	14	24044552	24047311	0.8189	0.5526	0.3758	0.4238
ENSG00000092010	14	23675218	23678015	0.22285	0.2632	0	0
ENSG00000092020	14	34624455	34661388	0.3161	0.9474	0.9416	0
ENSG00000092067	14	22656387	22658665	0.1438	0.7556	0.2844	0.0122
ENSG00000092068	14	22664346	22722689	0.18125	0.763	0.3012	0.1694
ENSG00000092096	14	22885352	22891961	0.22385	0	0.0962	0
ENSG00000092098	14	23686499	23699710	0.20075	0.2646	0	0
ENSG00000092108	14	30161272	30279396	0.80515	0.8292	0.8516	0.1902
ENSG00000092140	14	30098128	30158797	0.6392	0.8786	0.5434	0
ENSG00000092148	14	30639075	30746440	0.36345	0.9524	0.183	0.3218
ENSG00000092200	14	20825976	20889298	0.44655	0.0104	0.598	0.1156
ENSG00000092201	14	20889478	20922265	0.3431	0.0926	0.774	0.088
ENSG00000092295	14	23788160	23802256	0.30515	0.5844	0.0076	0.2964
ENSG00000092330	14	23778693	23781678	0.2856	0.479	0.0056	0.1982
ENSG00000092345	3	16603307	16622010	0.68405	0.69	0	0.0954
ENSG00000092421	5	115807247	115938529	0.41115	0.2078	0.7062	0.547
ENSG00000092439	15	48639785	48766287	0.3306	0.4674	0.5692	0.9322
ENSG00000092445	15	39638524	39658818	0.4834	0	0.2044	0.2836
ENSG00000092470	15	41906470	41946508	0.4274	0.1344	0.3074	0.14
ENSG00000092529	15	40427593	40491807	0.273	0.3524	0.5312	0.711
ENSG00000092531	15	40575127	40612548	0.3023	0.001	0	0.1844
ENSG00000092607	1	119227189	119333702	0.7802	0.4516	0.2008	0.8006
ENSG00000092621	1	120056033	120088359	0.78105	0.3406	0.1158	0.06
ENSG00000092820	6	159106768	159160432	0.82765	0	0.4582	0.0638
ENSG00000092847	1	36107996	36162486	0	0.9554	0	0.5388
ENSG00000092850	1	36322263	36326462	0.0127	0.5018	0.175	0.4942
ENSG00000092871	17	30360244	30440407	0.3926	0.1462	0.306	0.4374
ENSG00000092929	17	71334905	71352393	0.0152	0.0354	0.5722	0.531
ENSG00000092931	17	72245378	72286931	0.5039	0.3414	0.0732	0.9976
ENSG00000092964	8	26491327	26571607	0.92955	0	0.1954	0.1634
ENSG00000092969	1	216586491	216681596	0.0868	0.2646	0.1394	0
ENSG00000092978	1	215670457	215871032	0.2222	0.9086	0.2532	0.732
ENSG00000093144	6	127651550	127706427	0.63625	0.2182	0.3484	0.1578
ENSG00000093167	3	37069503	37191086	0.0519	0.7842	0.0354	0.182
ENSG00000093183	3	42564467	42598524	0.4281	0.034	0.3968	0.1612
ENSG00000093217	3	38363244	38431471	0.62345	0.5042	0.5468	0.8866
ENSG00000094796	17	36803505	36807370	0.59535	0.0768	0.036	0.9996
ENSG00000094804	17	35697672	35712939	0.02035	0.0434	0	0.1552
ENSG00000094914	12	51987508	52001641	0.1704	0.039	0.5052	0.479
ENSG00000094916	12	52921003	52960153	0.11095	0.6012	0.8018	0.0754
ENSG00000094963	1	169421012	169446648	0.74725	0.8026	0.284	0.3872
ENSG00000094975	1	170768112	170847594	0.25225	0.3076	1	0.4206
ENSG00000095002	2	47483767	47563864	0.0852	0.3194	0.5466	0.0632
ENSG00000095015	5	56147158	56227736	0.3536	0.8852	0.4418	0.193
ENSG00000095059	19	12647534	12653677	0.38225	0.4286	0.096	0
ENSG00000095066	19	12734818	12747357	0.1678	0.2272	0.0652	0.0206
ENSG00000095110	11	113897648	113935790	0.50615	0.5106	0.6202	0.4418
ENSG00000095139	11	117948321	117978852	0.0822	0.3848	0.2874	0.2946
ENSG00000095203	9	110974075	111122842	0.22185	0.4672	0.3482	0.0498
ENSG00000095209	9	107496646	107578714	0.50605	0.9318	0	0.1136
ENSG00000095303	9	124173050	124197802	0.4566	0	0	0.339
ENSG00000095319	9	130749798	130809195	0.15595	0.7458	0	0.537
ENSG00000095321	9	130896896	130912904	0.6113	0.8132	0.2696	0.134
ENSG00000095370	9	129540419	129580733	0.16835	0.136	0.1702	0.2516
ENSG00000095383	9	100001132	100058515	0.8573	0.4498	0.8404	0.0548
ENSG00000095397	9	116204181	116307551	0.6669	0.5678	0.9012	0.0124
ENSG00000095464	10	95362335	95415417	0.5715	0.3652	0.406	0.7686
ENSG00000095485	10	101982045	102017427	0.53875	0.6388	0.6444	0.013
ENSG00000095564	10	93673716	93780058	0.42355	0	0.0054	0
ENSG00000095574	10	124741954	124758311	0.5748	0.4506	0.9174	0.2206
ENSG00000095585	10	97941453	98021316	0.6167	0.5734	0.7024	0.964
ENSG00000095587	10	98114356	98263658	0.8665	0.6484	0.8408	0.089
ENSG00000095627	10	115929019	115982053	0.4426	0	0	0.4996
ENSG00000095637	10	97061518	97311161	0.54115	1	0.3184	0.4716
ENSG00000095713	10	99614748	99780575	0.0875	0.0042	0.2716	0.8188
ENSG00000095739	10	29006430	29011874	0.4635	0.7286	0	0.7584
ENSG00000095777	10	26263202	26541462	0.85035	0	0.7658	0
ENSG00000095787	10	28861706	28949703	0.37275	0.5862	0.3756	0
ENSG00000095794	10	35455807	35541892	0.5	0.4458	1	0
ENSG00000095932	19	3425406	3434401	0.4332	0.1598	0.5848	0.1052
ENSG00000095970	6	41234223	41238902	0.6615	0.5844	0	0.4444
ENSG00000095981	6	39390460	39398294	0.68	0.5758	0.822	0.6016
ENSG00000096006	6	49803056	49820040	0.3945	0.0512	0.4516	0.1318
ENSG00000096070	6	36272528	36308541	0.15145	0.4314	0.249	0.3598
ENSG00000096092	6	52643843	52659345	0.21105	0.0648	0.4738	0.4194
ENSG00000096093	6	52393071	52465177	0.353	0.2184	0.6412	0.9708
ENSG00000096264	6	41411371	41426593	0.9091	0.1572	0	0.2464
ENSG00000096395	6	33870427	33879771	0.87595	0.4864	0.5124	0.0464
ENSG00000096401	6	44463457	44525608	0.70945	0.2366	1	0
ENSG00000096654	6	27526506	27548858	0.5516	0.9264	0.7008	0.3288
ENSG00000096696	6	7486869	7531945	0.9504	0.5338	0.4492	0.6196
ENSG00000096717	10	69314433	69348147	0.03715	0.2268	0.2262	0.129
ENSG00000096746	10	69761885	69772950	0.5761	0.4886	0	0.2728
ENSG00000096872	9	26946410	27052923	0.0841	0.7476	0	0
ENSG00000096968	9	4975245	5117995	0.38055	0.5028	0.4674	0.9582
ENSG00000097021	1	6246920	6376413	0.2043	0.8738	0.3116	0.4734
ENSG00000097033	1	86942853	86986455	0.1977	0.001	0.2432	0.1148
ENSG00000097046	1	91739012	91763899	0.92465	0	0.0982	0.2934
ENSG00000097096	1	85397021	85439995	0.40065	0.7472	0	0.0916
ENSG00000099139	9	77695406	78163658	0.803	0.4552	0	0.0918
ENSG00000099194	10	102096762	102114577	0.3994	0.084	0.6516	0.0448
ENSG00000099203	19	10804115	10807983	0.51145	0.3364	0.6322	0.1192
ENSG00000099204	10	116180862	116434404	0.2731	0.526	0.5908	0.5648
ENSG00000099219	9	5774571	5823081	0.186	0.8202	0.717	0.0594
ENSG00000099250	10	33506426	33665196	0.95555	0.5956	0.7082	0.517
ENSG00000099256	10	25177560	25281539	0.50335	0.6064	0.311	0.3114
ENSG00000099260	1	99884186	99932823	0.6673	0	0.174	0.715
ENSG00000099282	10	70881232	70937429	0.80885	0.3536	0.8248	0.5032
ENSG00000099284	10	71482363	71542046	0.13915	0.6598	0.2642	0.043
ENSG00000099308	19	18069605	18123494	0.7411	0.091	0.1478	0.581
ENSG00000099331	19	17073466	17185093	0.80845	0.923	0.852	0.1302
ENSG00000099810	9	21792635	21921198	0.74075	0.0438	0.3672	1
ENSG00000100433	14	87721008	87863004	0.9872	0.9612	0.4754	0.0398
ENSG00000100439	14	22136986	22151097	0.9385	0.0896	0.4702	0.5336
ENSG00000100441	14	23968981	23980385	0.6792	0.4798	0.5532	0.0556
ENSG00000100442	14	44654584	44674272	0.04075	0.7402	0.196	0.2886
ENSG00000100445	14	23978814	23992187	0.7249	0.4918	0.2858	0.0554
ENSG00000100453	14	24170017	24173313	0.6468	0.6356	0.7326	0.5154
ENSG00000100461	14	22439695	22458236	0.83055	0.7454	0.5218	0.4538
ENSG00000100462	14	22459573	22468501	0.6887	0.7492	0.5112	0.4468
ENSG00000100473	14	30413516	30429573	0.7787	0.6864	0.2366	0.3064
ENSG00000100478	14	30564644	30631992	0.6293	0.696	0.1362	0.241
ENSG00000100483	14	49645100	49653047	0.278	0	0.1852	0.0234
ENSG00000100485	14	49654778	49767777	0.3489	0	0.2274	0.0124
ENSG00000100503	14	50256232	50367597	0.4813	0.089	0	0
ENSG00000100504	14	50441687	50480984	0.5089	0.3208	0.1104	0.5392
ENSG00000100505	14	50511738	50632529	0.6841	0.7428	0.3494	0.5378
ENSG00000100522	14	52311662	52328133	0.1756	0	0.4568	0.0562
ENSG00000100523	14	52580436	52689750	0.49555	0.3236	0.3962	0.0756
ENSG00000100526	14	53933423	53956682	0.48515	1	0.1048	0.4394
ENSG00000100528	14	53956590	53977898	0.433	1	0.0996	0.5984
ENSG00000100532	14	54046337	54075084	0.28605	1	0.0768	0.717
ENSG00000100554	14	66874559	66896719	0.05695	0.529	0.0316	0.3834
ENSG00000100558	14	66923458	66948614	0.2301	0.5812	0.057	0.9138
ENSG00000100564	14	67125776	67136770	0.63985	0.7686	0.1368	0.9064
ENSG00000100565	14	76362468	76406392	0.4073	0.1306	0.6676	0.3498
ENSG00000100567	14	57781302	57808475	0.1406	0	0.466	0
ENSG00000100568	14	67187622	67211301	0.48905	0.8644	0.2428	0.7934
ENSG00000100575	14	57944967	57963985	0.27235	0.1194	0.7656	0.5634
ENSG00000100577	14	76844849	76867692	0.6575	0.3206	0	0.5114
ENSG00000100578	14	57963351	58084592	0.17955	0.023	0.3126	0.2494
ENSG00000100580	14	76877845	76913205	0.59525	0.5132	0.1676	0.0502
ENSG00000100583	14	76913515	76927340	0.6171	0.727	0.7416	0.0172
ENSG00000100591	14	76994155	77005560	0.88755	0.923	0.6546	0.4498
ENSG00000100592	14	58725152	58907876	1	0.936	0.478	0.0322
ENSG00000100593	14	77010493	77034946	0.9625	0.9458	0.6408	0.4792
ENSG00000100596	14	77043025	77152863	0.9344	0.7452	0.6164	0.56
ENSG00000100599	14	92049878	92225085	0.7298	0.0838	0.329	0
ENSG00000100600	14	92239910	92467737	0.4609	0.8986	0.2034	0.1862
ENSG00000100601	14	77208502	77244109	0.66115	0.1742	0.7632	0.3444
ENSG00000100604	14	92459245	92471389	0.2912	0.052	0.4372	0.8196
ENSG00000100605	14	92474581	92651980	0.13925	0	0.7334	0.8988
ENSG00000100612	14	59681255	59701900	0.33095	0.9112	0.3156	0.8088
ENSG00000100614	14	59782223	59829813	0.5457	0.1118	0.5022	0.614
ENSG00000100625	14	60245999	60260819	0.0974	0.3644	0.5614	0.3808
ENSG00000100628	14	93470266	93493520	0.8407	0.3654	0.3614	0.1022
ENSG00000100629	14	80032577	80475637	0.83455	0.6894	0.577	0.4854
ENSG00000100644	14	61231992	61284729	0.38385	0.828	0.489	0.044
ENSG00000100647	14	69148066	69251612	0.20605	0	0.002	0.2444
ENSG00000100650	14	69303582	69308475	0.3329	0.0434	0.0306	0.0834
ENSG00000100652	14	69312342	69333759	0.3633	0.16	0.0762	0.0072
ENSG00000100665	14	94097536	94105994	0.771	0.0674	0.1404	0.9572
ENSG00000100678	14	69580687	69725540	0.4889	0.9006	0	0.803
ENSG00000100697	14	94622319	94693512	0.22705	0.5222	0.3648	0
ENSG00000100714	14	63924821	63996474	0.48975	0.8296	0.0412	0.524
ENSG00000100721	14	95246149	95250213	0.68	0.482	0.9468	0.011
ENSG00000100722	14	88099067	88158368	0.98545	0.3094	0.3926	0
ENSG00000100731	14	70443875	70646623	0.87375	0.3826	0.4204	0.0894
ENSG00000100739	14	95792312	95800848	0.454	0.3468	0	0.4744
ENSG00000100744	14	95899616	95923376	0.2978	0.237	0.0522	0.0598
ENSG00000100767	14	72774008	72811098	0.4046	0	0.047	0.1162
ENSG00000100784	14	90406925	90596746	0.1506	0.4818	0.4018	0.9204
ENSG00000100802	14	22525951	22549186	0.32475	0.397	0.642	0.2788
ENSG00000100804	14	22564907	22573959	0.17005	0.7588	0.5286	0.0774
ENSG00000100813	14	22597616	22634663	0.1265	0.7328	0.499	0.0418
ENSG00000100814	14	19849369	19871297	0.82795	0.2768	0.2274	0.317
ENSG00000100815	14	91505614	91576139	0.117	0.9774	0.225	0.3452
ENSG00000100823	14	19993130	19995765	0.62535	0.258	0	0.0382
ENSG00000100836	14	22859337	22865202	0.2681	0	0.2646	0
ENSG00000100842	14	22895454	22904682	0.1572	0	0.0326	0
ENSG00000100852	14	31616246	31698685	0.28555	0.324	0.0282	0.9512
ENSG00000100883	14	34521982	34568515	0.5491	0.925	1	0
ENSG00000100884	14	23609961	23617149	0.08415	0.097	0	0
ENSG00000100888	14	20923198	20969237	0.3461	0.1234	0.6454	0.0466
ENSG00000100889	14	23633323	23643179	0.10385	0.2822	0	0.0048
ENSG00000100890	14	34661506	34856424	0.0914	0.4552	0.4978	0.0804
ENSG00000100897	14	23653861	23664288	0.1518	0.2746	0	0
ENSG00000100906	14	34940475	34943703	0.64115	0.806	0.1226	0.0022
ENSG00000100908	14	23678009	23680634	0.2068	0.267	0	0
ENSG00000100916	14	35365348	35410919	0.0833	0.5308	0	0.7502
ENSG00000100918	14	23711074	23719302	0.1637	0.326	0	0
ENSG00000100926	14	23728203	23734722	0.1679	0.3774	0	0
ENSG00000100931	14	23748627	23755020	0.20095	0.4996	0	0
ENSG00000100934	14	38570874	38642190	0.2807	0.0416	0.643	0
ENSG00000100938	14	23771488	23778285	0.2834	0.4976	0.0018	0.2072
ENSG00000100941	14	38714151	38721178	0.3744	0.0866	0.437	0.054
ENSG00000100949	14	23804661	23810643	0.3152	0.5028	0.017	0.4102
ENSG00000100968	14	23907094	23918645	0.52955	0.4056	0.2114	0.0752
ENSG00000100979	20	43960806	43974226	0.7424	0.3788	0.0468	0.389
ENSG00000100982	20	43996724	44010064	0.8412	0.287	0	0.3304
ENSG00000100983	20	32979898	33007262	0.9984	0.0674	0.386	0.8052
ENSG00000100985	20	44070954	44078606	0.78505	0.2194	0	0.5464
ENSG00000100987	20	25004100	25010996	0.4405	0	0.5084	0.4524
ENSG00000100994	20	25176706	25226648	0.37615	0	0.5306	0.3134
ENSG00000100997	20	25223380	25319477	0.3709	0	0.8354	0.1176
ENSG00000101003	20	25336363	25377191	0.3596	0	0.846	0
ENSG00000101004	20	25381341	25514153	0.3662	0	1	0
ENSG00000101017	20	44180313	44195894	0.6143	0	0	0.3588
ENSG00000101019	20	33353783	33463359	0.7616	0.676	0.0058	0.9884
ENSG00000101040	20	45271266	45418881	0.0308	0.934	0.6694	0.1524
ENSG00000101049	20	41621022	41647731	0.6795	0	0.9184	0
ENSG00000101057	20	41729123	41778536	0.3364	0.3702	0.5808	0.115
ENSG00000101074	20	42399040	42413289	0.69415	0.0754	0.4358	0.341
ENSG00000101076	20	42417855	42493444	0.3863	0.1596	0	0.1802
ENSG00000101079	20	34713583	34807895	0.1036	0.4156	0.5272	0.493
ENSG00000101082	20	34661303	34707972	0.0833	0.3588	0.4884	0.4246
ENSG00000101096	20	49438571	49592665	0.5872	0.5544	0.2932	0
ENSG00000101098	20	42813863	42872326	0.37965	0.502	0.5386	0.3004
ENSG00000101104	20	42972117	43021090	0.6772	0.2536	0.203	0.0684
ENSG00000101109	20	43028534	43142013	0.7897	0.2798	0.4162	0.3646
ENSG00000101126	20	48938992	48981157	0.18075	0.7686	0	0.2054
ENSG00000101134	20	52525570	52701097	0.5033	0.994	0.2484	0.7636
ENSG00000101138	20	54400981	54412989	0.1891	0.22	0.3998	0.2106
ENSG00000101144	20	55178962	55275092	0.5328	0.2972	0.3728	0.5384
ENSG00000101146	20	55359552	55387674	0.5279	0.2654	0.5012	0.1334
ENSG00000101160	20	56990585	57015697	0.1768	0.441	0.6124	0.1382
ENSG00000101162	20	57027704	57035104	0.1943	0.4002	0.649	0.0844
ENSG00000101222	20	3706152	3710102	0.12105	0.2034	0.743	0
ENSG00000101230	20	13199151	13229298	0.62785	0.603	0.1226	0.6794
ENSG00000101236	20	3861737	3944222	0.2883	0.3168	0.858	0
ENSG00000101247	20	13713695	13747063	0.6566	0.5682	0.5966	0.5964
ENSG00000101251	20	13778052	13919257	0.6565	0.5066	0.2522	0.8616
ENSG00000101265	20	4708670	4752291	0.83195	0.849	0.1198	0.4282
ENSG00000101290	20	5055482	5119985	0.6313	0.9392	0	0.2944
ENSG00000101292	20	5230622	5243059	0.9712	0.9494	0	0.5902
ENSG00000101310	20	18436188	18490059	0.94115	0.4284	0.8952	0.0046
ENSG00000101321	20	30019466	30049916	0.3649	0.078	0.0944	0.0058
ENSG00000101323	20	7811631	7869093	0.4965	0.0174	0.2052	0.05
ENSG00000101331	20	30061914	30083641	0.40335	0.0588	0.0214	0
ENSG00000101333	20	9024932	9409889	0.34285	0.8008	0.504	0.5268
ENSG00000101336	20	30103706	30153320	0.86915	0.0644	0.0032	0
ENSG00000101337	20	30161200	30218722	0.8688	0	0.008	0
ENSG00000101342	20	34937984	34956033	0.5102	0.1794	0.3468	0.4678
ENSG00000101343	20	19963012	19984690	0.6587	0.1182	0.6974	0.8556
ENSG00000101346	20	30259357	30290125	1	0.4688	0.112	0.0454
ENSG00000101347	20	34954059	35013590	0.54665	0.1504	0.2084	0.3636
ENSG00000101349	20	9466036	9767689	0.5086	0.602	0.4688	0
ENSG00000101350	20	30329128	30386468	0.9261	0.6672	0	0.3094
ENSG00000101353	20	35163043	35241393	0.3981	0.083	0.0452	0.2824
ENSG00000101363	20	35351465	35379077	0.49265	0.2158	0	0.2142
ENSG00000101384	20	10566334	10602636	0.2622	0.1364	0.4876	0.482
ENSG00000101391	20	31410308	31452998	0.36385	0.4922	0.9888	0.1734
ENSG00000101400	20	31459424	31495359	0.31345	0.6442	0.9762	0.053
ENSG00000101407	20	36044823	36095277	0.50275	0.4538	0.0608	0.2086
ENSG00000101412	20	31727147	31737871	0.1601	0.9904	0.8258	0.025
ENSG00000101413	20	36095467	36154618	0.38265	0.4832	0.0608	0
ENSG00000101421	20	31862780	31905830	0.36155	0.715	0.9436	0.2888
ENSG00000101425	20	36365991	36399319	0.3722	0.6002	0.0146	0.9588
ENSG00000101438	20	36786519	36791429	0.897	0.5974	0.5958	0.182
ENSG00000101440	20	32311832	32320809	0.35755	0.4922	0.1522	0.4116
ENSG00000101442	20	36810511	36834247	0.89165	0.5206	0.6378	0.1002
ENSG00000101443	20	43531808	43543585	0.54945	0.347	0.3202	0.6382
ENSG00000101446	20	43574515	43577678	0.4562	0.4822	0.2186	0.9038
ENSG00000101447	20	36988369	37015113	0.23385	0.1764	0.9138	0
ENSG00000101448	20	43596250	43609442	0.3698	0.5642	0.3538	0.9354
ENSG00000101452	20	37024409	37101777	0.2011	0.3692	0.7558	0
ENSG00000101457	20	43853983	43873471	0.6414	0.457	0.208	0.5418
ENSG00000101463	20	24397835	24595167	0.48715	0	0	0.2362
ENSG00000101464	20	32612007	32728750	0.68935	0.39	0.0552	0.0908
ENSG00000101473	20	43903768	43919442	0.6345	0.4754	0.2186	0.4406
ENSG00000101474	20	24891581	24921425	0.5416	0	0.3896	0.967
ENSG00000101489	18	33077828	33399941	0.6404	0.0096	0.1216	0.6864
ENSG00000101542	18	57308755	57373345	0.5015	0.1256	0.3332	0.0432
ENSG00000101574	18	2527530	2561470	0.71455	0.4042	0.1428	0.8192
ENSG00000101577	18	2906994	3001945	0.5869	0.2172	0.494	0.0038
ENSG00000101596	18	2690857	2792925	0.9242	0.253	0	0.195
ENSG00000101605	18	3056806	3210106	0.42245	0	0.1488	0.565
ENSG00000101608	18	3237528	3246226	0.35195	0	0.8262	0.1268
ENSG00000101638	18	42513079	42591037	0.5415	0.029	0.4688	0.4728
ENSG00000101665	18	44700222	44731079	0.1509	0.2558	0.6284	0
ENSG00000101670	18	45342425	45373276	0.35635	0.785	0.7476	0.1288
ENSG00000101680	18	6931888	7107813	0.24765	0.4394	0.7094	0.624
ENSG00000101695	18	27852443	27907152	0.39195	0.7284	0.2326	0.1406
ENSG00000101745	18	9126801	9273757	0.7534	0.2488	0.7156	0.1294
ENSG00000101746	18	29685062	30057519	0.48415	0.6236	0.9726	0.255
ENSG00000101751	18	50049923	50075090	0.26835	0.1708	0.5038	0.5104
ENSG00000101773	18	18767293	18860447	0.5298	0	0.5296	0.042
ENSG00000101782	18	19287254	19317031	0.3561	0	0.1184	0.3328
ENSG00000102189	12	91690417	91847238	0.55485	1	0.9738	0.0856
ENSG00000102452	13	100504131	100866814	0.7113	0.8258	0.5732	0.6736
ENSG00000102466	13	101173036	101852029	0.24845	0.0028	0.1172	0.999
ENSG00000102468	13	46305514	46368176	0.6399	1	0.289	0.2698
ENSG00000102471	13	78953340	79028211	0.17875	0.213	0.5242	0.4508
ENSG00000102524	13	107719978	107757366	0.3079	0.3592	0.2454	0.0318
ENSG00000102531	13	48448049	48681915	0.51535	0	0	0.5258
ENSG00000102543	13	48720099	48765619	0.5277	0	0.088	0.3024
ENSG00000102547	13	48780790	48916200	0.6477	0	0.2514	0.553
ENSG00000102554	13	72530931	72549654	0.55535	0	0	0.6254
ENSG00000102580	13	95127412	95241302	0.2606	0.753	0.7208	0.669
ENSG00000102595	13	95251839	95503662	0.6188	0.9834	0.2712	0.6214
ENSG00000102606	13	110565783	110756079	0.3219	0.872	0.1788	0.2574
ENSG00000102678	13	21143875	21174187	0.13545	0.8612	0.241	0.7598
ENSG00000102683	13	22653091	22797304	1	0.396	0.455	0
ENSG00000102710	13	36481453	36531850	0.16945	0.5838	0.5124	0.2878
ENSG00000102753	13	49171463	49265058	0.90765	0.1568	0.4406	0.2602
ENSG00000102755	13	27773790	27967232	0.247	0	0.4418	0.1862
ENSG00000102781	13	29674768	29779584	0.5865	0.7394	0.593	0.129
ENSG00000102802	13	30378328	30397678	0.55275	0.0596	0.3924	0.0328
ENSG00000102805	13	76462796	76474652	0.1284	0.9496	0.5662	0.3678
ENSG00000102837	13	52500960	52524187	1	0.2972	0.0196	0.1282
ENSG00000102858	16	4614854	4680972	0.30785	0.1252	0.0916	0.3864
ENSG00000102871	16	65745594	65751313	0.0122	0.2916	0.2074	0
ENSG00000102878	16	65754858	65761349	0.0154	0.2452	0.2242	0
ENSG00000102890	16	65790515	65795433	0.0244	0.316	0.2092	0
ENSG00000102891	16	55156462	55160370	0.31545	0.094	0	0.9702
ENSG00000102893	16	46052739	46291657	0.0135	0	0.3424	0
ENSG00000102897	16	20819927	20843827	0.677	0.293	0.0078	0.0698
ENSG00000102898	16	66438349	66463934	0.0686	0	0.6038	0.2676
ENSG00000102900	16	55321573	55436177	0.0467	0.1794	0.5612	0.0508
ENSG00000102901	16	66419565	66425300	0.1174	0	0.532	0.346
ENSG00000102904	16	66398511	66419471	0.1359	0	0.5208	0.3204
ENSG00000102908	16	68156498	68296054	0.2032	0.5308	0.0718	0
ENSG00000102910	16	46835712	46944908	0.0062	0.2322	0.8874	0.1534
ENSG00000102921	16	47130140	47201621	0.28765	0.593	0	0
ENSG00000102924	16	47870202	47873193	0.67545	1	0.6162	0.6004
ENSG00000102931	16	55836539	55845046	0.14155	0.3382	0	0
ENSG00000102934	16	55847511	55876072	0.2298	0.3548	0	0
ENSG00000102935	16	48082023	48418419	0.9028	0.0202	0.1446	0.42
ENSG00000102967	16	70600144	70616455	0.44755	0.4478	0.0642	0.715
ENSG00000102970	16	55996180	56007475	0.3916	0.5722	0.8478	0.3896
ENSG00000102974	16	66153965	66230584	0.04665	0.0926	0.4186	0.3144
ENSG00000102977	16	66248937	66252147	0.09085	0	0.4008	0.3658
ENSG00000102978	16	56054052	56063422	0.38895	0.5728	0.9756	0.4072
ENSG00000102981	16	66252352	66254181	0.09485	0	0.3888	0.3654
ENSG00000102984	16	70451090	70475551	0.66315	0.8628	0.6596	0.222
ENSG00000103005	16	56592806	56613022	0.62815	0.0042	0.6198	0.6206
ENSG00000103018	16	68015999	68057668	0.6069	0.392	0.3918	0.0608
ENSG00000103021	16	56841364	56875233	0.68835	0.5598	0.7956	0.131
ENSG00000103023	16	56871403	56886444	0.71195	0.5284	0.8744	0.0898
ENSG00000103034	16	57055118	57105024	0.7369	0.4818	0.292	0.0358
ENSG00000103037	16	57106928	57111051	0.9643	0.4972	0.251	0.0028
ENSG00000103042	16	57257799	57276175	0.99575	0.5128	0.6208	0.1524
ENSG00000103043	16	69278845	69392572	0.8745	0.5928	0.647	0.2686
ENSG00000103044	16	67697661	67710102	0.646	0.625	0.2446	0.478
ENSG00000103051	16	69071976	69114958	0.2485	0.7036	0.3108	0.157
ENSG00000103056	16	66949733	67039905	0.8452	0.0664	0.8776	0.715
ENSG00000103066	16	66836748	66852460	0.4651	0	0.8554	0.5726
ENSG00000103067	16	66819951	66827637	0.43045	0	0.8654	0.545
ENSG00000103089	16	73304359	73366224	0.65095	0.4444	0.3726	0.558
ENSG00000103091	16	73464975	73576518	0.49675	0	0.5448	0.4666
ENSG00000103121	16	79567206	79597997	0.6322	0.7712	0	0.619
ENSG00000103150	16	82490231	82507286	0.2951	0.0586	0.8478	0.4056
ENSG00000103154	16	82559738	82593878	0.2511	0.2938	0.699	0.3486
ENSG00000103160	16	82713389	82736265	0.6601	0.2012	0.0808	0.2078
ENSG00000103168	16	82768965	82778163	0.73635	0.3066	0.0838	0.263
ENSG00000103174	16	5014848	5023937	0.6707	0.1486	0.0534	0.0192
ENSG00000103175	16	82885822	82920888	0.85315	0.3642	0.8352	0.6874
ENSG00000103184	16	4948319	5009154	0.8327	0.2508	0.2642	0
ENSG00000103194	16	83291050	83371026	0.63425	0.5022	0.406	0
ENSG00000103196	16	83411113	83500614	0.39695	0.8134	0.4342	0
ENSG00000103222	16	15950935	16144429	0.7489	0.5922	0	0.8126
ENSG00000103241	16	85101634	85105570	0.8403	0.1618	0.9892	0.6502
ENSG00000103248	16	85121284	85157509	0.66395	0.2476	0.8428	0.5736
ENSG00000103274	16	10745199	10770709	0.53195	0.7454	0	0.5104
ENSG00000103310	16	21116274	21130369	0.5036	0.297	0.1186	0.0114
ENSG00000103313	16	3232029	3246628	0.5776	0.2002	0.5522	0
ENSG00000103316	16	21177343	21221873	0.39145	0.5788	0.6784	0.2702
ENSG00000103319	16	22125093	22207567	0.163	0	0.019	0.2746
ENSG00000103343	16	3391245	3399361	0.38225	0.0248	0.6402	0.2116
ENSG00000103353	16	23475893	23493211	0.59415	1	0.1094	0.5654
ENSG00000103356	16	23440839	23476172	0.6976	1	0.1374	0.4424
ENSG00000103365	16	23383145	23429309	0.83045	1	0.2576	0.4864
ENSG00000103375	16	25135784	25147752	0.8341	0.2468	0.678	0
ENSG00000103381	16	12664438	12805229	0.66475	0.097	0.0018	0.5882
ENSG00000103404	16	22986804	23068092	0.6682	0.0086	0.9888	0.0156
ENSG00000103415	16	4466381	4500302	0.2435	0.2802	0.8792	0
ENSG00000103449	16	49727387	49742684	0.35435	0.5392	0.0076	0.8638
ENSG00000103460	16	51029426	51138136	0.3744	0	0.4702	0.15
ENSG00000103489	16	17103682	17472239	0.77085	0.3388	0.0784	0.159
ENSG00000103522	16	27321224	27369616	0.56985	0.5676	0.5516	0
ENSG00000103534	16	19329546	19417936	0.8155	0.735	0.4242	0.833
ENSG00000103540	16	19442709	19472231	0.6063	0.5906	0.4722	0.9638
ENSG00000103544	16	19474541	19619943	0.61535	0.2156	0.4812	0.4298
ENSG00000103546	16	54248057	54296685	0.2612	0	0.3752	0.6636
ENSG00000103549	16	30681131	30694037	0.61405	0	0.183	0.3384
ENSG00000103550	16	19625224	19637057	0.4615	0	0.365	0.7302
ENSG00000103569	15	56217771	56265401	0.2542	0.5738	0.7086	0.7898
ENSG00000103599	15	65334221	65581193	0.85835	0.7052	0.8378	0.7718
ENSG00000103642	15	61201072	61221305	0.9845	0	0.7064	0.447
ENSG00000103647	15	66658362	66807199	0.46425	0.0092	0.5606	0.5878
ENSG00000103653	15	72861768	72882557	0.0422	0.472	0.0534	0.7394
ENSG00000103671	15	62467073	62534530	0.0776	0.1956	0.0524	0
ENSG00000103707	15	63081904	63109018	0.1248	0.9616	0.3226	0.139
ENSG00000103710	15	63132732	63147441	0.0524	1	0.5678	0.6162
ENSG00000103740	15	76246865	76313913	0.2374	0.3608	0.296	0.8592
ENSG00000103742	15	63460878	63502463	0.1298	0.924	0.1226	0.5146
ENSG00000103769	15	63948850	63968846	0.2354	0.8518	0	0.3264
ENSG00000103811	15	77001162	77024475	0.7045	0	0.307	0.6468
ENSG00000103855	15	71763675	71793903	0.49415	0.364	0.7502	0.0414
ENSG00000103876	15	78232217	78265745	0.60455	0.755	0.0784	0.5798
ENSG00000103888	15	78858767	79031172	0.41235	0.9074	0.2626	0.53
ENSG00000103932	15	39596669	39623756	0.2656	0	0.2046	0.4454
ENSG00000103966	15	39978933	40052038	0.81835	0.296	0.9654	0
ENSG00000103978	15	40290041	40352923	0.40765	0.3444	0.3034	0.784
ENSG00000103995	15	46817428	46890562	0.4309	0.0528	0.0716	1
ENSG00000104043	15	47937727	48198711	0.65275	0.2354	0.1694	0
ENSG00000104044	15	25673628	26018061	0.7025	0.013	0.4214	0
ENSG00000104047	15	47700576	47723151	0.7856	0.5478	0.304	0.4316
ENSG00000104055	15	41312648	41346347	0.6165	0.255	0.3766	0.8342
ENSG00000104059	15	27199749	27276047	0.64165	0.3366	0.6288	0
ENSG00000104064	15	48356681	48434687	0.6157	0.8256	0.6	0.417
ENSG00000104067	15	27778863	27901998	0.49015	0.8894	0.7068	0
ENSG00000104081	15	38167386	38188367	0.65115	0.7586	0.617	0.1072
ENSG00000104112	15	49760842	49800514	0.7377	0.175	0.1914	0.0902
ENSG00000104131	15	42616558	42642293	0.05375	0.918	0.2586	0
ENSG00000104133	15	42642187	42743168	0.05275	1	0.2376	0
ENSG00000104140	15	38951733	38953779	0.56255	0.398	0.3874	0.5066
ENSG00000104142	15	38973920	38983464	0.5354	0.335	0.2416	0.5222
ENSG00000104164	15	43666709	43689200	0.32035	0.4684	1	0.824
ENSG00000104177	15	46219719	46257842	0.0784	0.5646	0.393	0.65
ENSG00000104205	8	67787445	67936800	0.05735	0.2674	0.6778	0.6108
ENSG00000104213	8	17478443	17545655	0.85135	0.709	0.3546	0.695
ENSG00000104218	8	68139157	68271048	0.1298	0.323	0.0792	0.3902
ENSG00000104219	8	17058402	17124612	0.2507	0.5476	0.1284	0.021
ENSG00000104221	8	37820563	37826580	0.6034	0.7198	0.072	0.5398
ENSG00000104228	8	27198321	27224751	0.9351	0.5944	0.2716	0.5364
ENSG00000104231	8	82776513	82796085	0.3853	0.3298	0.1152	0
ENSG00000104237	8	55691180	55705947	0.72375	0.548	0.0246	0.0182
ENSG00000104267	8	86563433	86580945	0.22905	0.3484	0.4578	0
ENSG00000104290	8	28407692	28477878	0.3596	0.9282	0.6678	0.1916
ENSG00000104312	8	90839110	90872433	0.7168	0.9204	0.398	0.0432
ENSG00000104313	8	72272222	72437021	0.45605	0.0248	0.0162	0.004
ENSG00000104320	8	91014740	91066075	0.41555	0.7106	0.0254	0.1518
ENSG00000104321	8	73096040	73150373	0.94755	0.7368	0.5464	0.5952
ENSG00000104324	8	97726675	98224894	0.1971	0.879	0.7122	0.961
ENSG00000104331	8	58037822	58068957	0.3286	0.1422	0.0686	0
ENSG00000104332	8	41238640	41286149	0.61735	0.3438	0	0.3988
ENSG00000104341	8	98856461	98934002	0.7523	0.065	0.4976	0.1236
ENSG00000104343	8	74865396	74923937	0.24255	0.2848	0.6206	0.3326
ENSG00000104356	8	99199244	99239813	0.7492	0.7444	0.2324	0.144
ENSG00000104361	8	99273563	99375797	0.71925	0.661	0.0796	0.1612
ENSG00000104365	8	42247986	42309122	0.1131	0.3168	0.4276	0
ENSG00000104368	8	42151912	42184351	0.143	0.1794	0.1356	0
ENSG00000104369	8	75309493	75396117	0.5617	0.005	0.6176	0.0424
ENSG00000104371	8	42350744	42353832	0.0431	0.298	0.505	0
ENSG00000104375	8	99536037	99907085	0.31745	0.3528	0.2822	0.0374
ENSG00000104381	8	75425173	75441888	0.5141	0	0.978	0.6272
ENSG00000104388	8	61592113	61696183	0.5051	0.2896	0.4114	0.271
ENSG00000104408	8	109283162	109330170	0.87105	0.1088	0.3	0
ENSG00000104413	8	95722262	95788868	0.4144	0	0.387	0.0196
ENSG00000104415	8	134272494	134310751	0.62875	0.0666	0.7242	0.0066
ENSG00000104419	8	134318596	134378680	0.6603	0.0892	0.9108	0.1282
ENSG00000104427	8	79740885	79792489	0.74575	0.0934	0.3614	0.5692
ENSG00000104432	8	79807564	79880313	0.55725	0.3606	0.4176	0.066
ENSG00000104442	8	66677630	66708986	0.7873	0.2606	0.6116	0.1752
ENSG00000104447	8	116489900	116750429	0.89395	0.1608	0.466	0.4724
ENSG00000104450	8	101239439	101323306	0.3323	0	0.8482	0.2436
ENSG00000104472	8	141590586	141596434	0.3321	0.233	0.5098	0.4888
ENSG00000104490	8	102767947	103206311	0.2105	0.7576	0.2126	0.4872
ENSG00000104497	8	82874377	82916990	0.4935	0.848	0.333	0
ENSG00000104517	8	103334748	103493671	0.35495	0.4456	0.1972	0
ENSG00000104537	8	124762216	124818828	0.8327	0.4264	0.7996	0.1342
ENSG00000104549	8	126079901	126103707	0.3384	0.2012	0.684	0
ENSG00000104611	8	19215483	19297594	0.35805	0.1524	0.0742	0.7242
ENSG00000104613	8	19719198	19753864	0.44485	0.3552	0.6116	0.2454
ENSG00000104635	8	22280737	22347462	0.5369	0.3796	0.7998	0.0174
ENSG00000104660	8	30072487	30085122	0.1819	0	0.7448	0
ENSG00000104671	8	30133355	30160601	0.07755	0	0.7572	0.0828
ENSG00000104679	8	23201535	23209733	0.57815	0.4008	0.4714	0.5006
ENSG00000104689	8	23104916	23138584	0.4748	0.2396	0.11	0.6068
ENSG00000104691	8	30721232	30744064	0.14925	0.395	0.8372	0.215
ENSG00000104695	8	30762683	30789894	0.0604	0.841	0.7086	0.1316
ENSG00000104722	8	24827188	24832508	0.2645	0.9134	0.7524	0.5854
ENSG00000104723	8	15442101	15666527	0.24425	0.6256	0	0.1612
ENSG00000104725	8	24864385	24870541	0.4026	0.8904	0.7868	0.4628
ENSG00000104738	8	49036047	49052621	0.2746	0.4514	0.2168	0
ENSG00000104755	8	39720414	39814936	0.4379	0.1944	0.8934	0
ENSG00000104760	8	17766169	17812154	1	0.0528	0.1036	0.723
ENSG00000104763	8	17958214	17986787	0.9429	0.453	0.576	0.1302
ENSG00000104774	19	12618322	12638828	0.4	0.233	0.1206	0
ENSG00000104783	19	48962525	48977249	0.91225	0.6154	0	0.2076
ENSG00000104808	19	54128751	54140038	0.47725	0.8644	0.6502	0.0066
ENSG00000104859	19	50234138	50266054	0.35935	0.6102	0.2632	0.0134
ENSG00000104866	19	50288058	50342377	0.27085	0.051	0.6582	0.0496
ENSG00000104879	19	50501512	50517974	0.6889	0.9934	0.2376	0.798
ENSG00000104880	19	7351866	7443370	0.6339	0	0.8954	0.617
ENSG00000104889	19	12778428	12785462	0.251	0.1632	0.0328	0.0642
ENSG00000104903	19	13070848	13074681	0.22655	0	0.1178	0.2876
ENSG00000104907	19	13076716	13088332	0.25415	0	0.1548	0.2924
ENSG00000104915	19	13115903	13122052	0.3159	0	0.3988	0.46
ENSG00000104936	19	50964818	50977655	0.7717	0.2422	0.2194	0.8336
ENSG00000104946	19	55072641	55083812	0.43635	0.0436	0.5288	0.4476
ENSG00000104960	19	55045950	55055802	0.258	0	0.6784	0.5208
ENSG00000104973	19	55013358	55033848	0.1245	0	0.5182	0.3748
ENSG00000104980	19	7897604	7914538	0.77475	0.5926	0.1772	0.1888
ENSG00000105011	19	14091322	14108440	0.34645	0.553	0.1514	0.6388
ENSG00000105053	19	55171538	55220617	0.44915	0.4268	0.8354	0.3772
ENSG00000105088	19	9825438	9908228	0.5783	0	0.4324	0.7174
ENSG00000105127	19	15325341	15351603	0.48415	0.6714	0	0.0266
ENSG00000105131	19	15198731	15204231	0.28385	0.6796	0	0
ENSG00000105135	19	15086789	15097577	0.6054	0.4658	0	0
ENSG00000105137	19	15079214	15086789	0.62345	0.4646	0	0
ENSG00000105171	19	34785992	34798546	0.5971	0.2196	0.3562	0.2756
ENSG00000105185	19	37763944	37770162	0.847	0.5824	0.375	0.9194
ENSG00000105186	19	37779747	37857945	0.7732	0.3418	0.3014	0.3668
ENSG00000105202	19	45016938	45028848	0.6639	0.503	0.18	0.12
ENSG00000105204	19	45007833	45016681	0.69625	0.7672	0.1798	0.0668
ENSG00000105220	19	39547909	39583076	0.27015	0.6624	0.6288	0
ENSG00000105221	19	45428064	45483105	0.4747	0.8904	0	0.49
ENSG00000105223	19	45546447	45576229	0.4981	0.7934	0	0.2744
ENSG00000105227	19	45591512	45611113	0.48795	0.7992	0	0.3622
ENSG00000105245	19	45863650	45888396	0.73045	0.9108	0	0.1976
ENSG00000105270	19	41197402	41215635	0.1827	0.283	0.2404	0.1206
ENSG00000105287	19	51869414	51912224	0.3376	0.7018	1	0
ENSG00000105290	19	41051241	41062539	0.07095	0.1558	0.6732	0.1652
ENSG00000105323	19	46460264	46505438	0.5041	0.1072	0.4724	0.7836
ENSG00000105329	19	46528491	46551656	0.4426	0.2326	0.6316	0.628
ENSG00000105339	8	142207902	142275077	0.392	0.6992	0.2452	0.0046
ENSG00000105393	19	17239232	17251162	0.84575	0.0632	0.3126	0.0318
ENSG00000105429	19	47521601	47573470	0.13575	0.055	0.2922	0.0366
ENSG00000105438	19	53577639	53586622	0.9087	0.7758	0	0.5088
ENSG00000105447	19	53641075	53652102	0.51535	0.3816	0.295	0.6816
ENSG00000105467	19	53559469	53571439	0.9512	0.673	0	0.531
ENSG00000105479	19	53491526	53516997	1	0.9794	0	0.0812
ENSG00000105486	19	53310515	53365672	1	0.2072	0	0.9854
ENSG00000105499	19	53242916	53305865	1	0.473	0	0.8292
ENSG00000105514	19	11296094	11311321	0.57885	0.2682	0.6022	0.8634
ENSG00000105519	19	5862386	5866887	0.46445	0.772	0.3522	0
ENSG00000105523	19	53795879	53808631	0.61785	0.4134	0.2326	0.3358
ENSG00000105576	19	12671017	12694078	0.1492	0.3394	0.0678	0
ENSG00000105583	19	12639885	12643170	0.40165	0.2846	0.0944	0
ENSG00000105607	19	12862974	12871782	0.3152	0.0474	0	0.1704
ENSG00000105610	19	12856241	12859017	0.3081	0.0536	0	0.1566
ENSG00000105612	19	12847023	12853335	0.3117	0.0728	0	0.1566
ENSG00000105613	19	12810348	12846765	0.3192	0.0882	0	0.1334
ENSG00000105639	19	17788324	17819800	0.50365	0.2462	0.2714	0.4064
ENSG00000105647	19	18124966	18149927	0.5572	0.164	0.2234	0.3564
ENSG00000105662	19	18655425	18749757	0.3003	0.2292	0.2068	0.9276
ENSG00000105663	19	40900761	40921619	0.4353	0.5184	0.0254	0
ENSG00000105668	19	40849555	40861207	0.46815	0.4794	0	0
ENSG00000105675	19	40732936	40746400	0.49335	0.009	0.369	0.8392
ENSG00000105676	19	19005471	19029978	0.4039	0.1438	0.1672	0.1842
ENSG00000105677	19	40728372	40730268	0.5803	0.0006	0.3776	0.7766
ENSG00000105679	19	40716154	40728061	0.5937	0	0.455	0.729
ENSG00000105695	19	40474868	40496547	0.8736	0.6616	0.089	0.8772
ENSG00000105696	19	18584691	18592834	0.36525	0.3804	0.01	0.3578
ENSG00000105697	19	40465250	40467886	0.8655	0.676	0.0598	0.9492
ENSG00000105699	19	40431399	40450703	0.8701	0.7042	0.0206	0.8938
ENSG00000105701	19	18503568	18515383	0.4947	0.646	0	0.2018
ENSG00000105707	19	40223250	40249315	0.83435	0.495	0.2152	0.89
ENSG00000105708	19	19682282	19704921	0.5648	0.3912	0.9296	0.444
ENSG00000105711	19	40213374	40223192	0.8879	0.4644	0.3962	0.9588
ENSG00000105738	19	43089708	43390849	0.4006	0	0.101	0.7136
ENSG00000105767	19	48818362	48835831	0.9524	0.7264	0.1104	0
ENSG00000105771	19	48927148	48950904	0.9137	0.6018	0	0.221
ENSG00000105784	7	87095665	87297691	0.0471	0.4466	0.03	0.038
ENSG00000105825	7	93353243	93358152	0.58285	0.9762	0.3622	0.8508
ENSG00000105849	7	19701610	19715185	0.50545	0.3482	0.8394	0.9312
ENSG00000105851	7	106293160	106334801	0.54645	0.3138	0	0
ENSG00000105852	7	94827122	94863623	0.7564	0	0.389	0.0184
ENSG00000105854	7	94872111	94902320	0.67615	0	0.5674	0.143
ENSG00000105855	7	20337250	20421879	0.58555	0.189	0.184	0.06
ENSG00000105856	7	106596696	106630209	0.23275	0.6154	0	0.3238
ENSG00000105865	7	106991668	107006204	0.36265	0.3688	0	0.1996
ENSG00000105866	7	21434192	21520965	0.4941	0	0	0.9348
ENSG00000105875	7	134520525	134546811	0.6781	1	0	0.626
ENSG00000105877	7	21549358	21907982	0.64965	0	0.7652	0.1678
ENSG00000105879	7	107171822	107187260	0.23325	0.1834	0.122	0.5178
ENSG00000105880	7	96487638	96492079	0.35745	0.2678	0.4978	0.3042
ENSG00000105928	7	24704499	24764164	0.23885	0.4086	0.5284	0.8322
ENSG00000105929	7	138041580	138133481	0.66865	0.7634	0	0.713
ENSG00000105939	7	138378808	138445006	0.7285	0.823	0.5142	0.3362
ENSG00000105948	7	138469064	138525086	0.3795	0.0258	0.5784	0.1182
ENSG00000105953	7	44612696	44715193	0.1321	0.0598	0.0342	0.386
ENSG00000105954	7	25230714	25234630	0.2857	0.5688	0.8156	0.581
ENSG00000105967	7	115362448	115458103	0.876	0.5206	0	0.2546
ENSG00000105996	7	27106499	27108919	0.74935	0.1556	0.4638	0
ENSG00000105997	7	27112334	27133164	0.859	0.1886	0.4564	0
ENSG00000106004	7	27147521	27149812	0.64285	0.119	0.4684	0
ENSG00000106025	7	120214612	120285413	0.08535	0	0.8114	0.7846
ENSG00000106034	7	120416032	120724730	0.82785	0	0.902	0.3546
ENSG00000106038	7	27248689	27252717	0.42835	0	0.4098	0.1814
ENSG00000106049	7	27531588	27669127	0.6874	0.0396	0.3648	0.0956
ENSG00000106052	7	27746263	27835911	0.426	0.5022	0.8776	0.833
ENSG00000106066	7	29001374	29152638	0.5756	1	0.4046	0.6858
ENSG00000106070	7	50625260	50828652	0.59735	0.1342	0.7876	0.8182
ENSG00000106077	7	72788363	72791120	0.671	0.3496	0	0.6798
ENSG00000106078	7	51051404	51351990	0	0.4858	0.351	0.451
ENSG00000106080	7	30019346	30032822	0.0206	0.1914	0.28	0
ENSG00000106089	7	72751472	72771925	0.6109	0.5282	0	0.6292
ENSG00000106100	7	30430672	30484833	0.02225	0.3168	0.1162	0.1946
ENSG00000106105	7	30600706	30640168	0	0.391	0	0
ENSG00000106113	7	30658725	30706244	0.10225	0.368	0.2002	0
ENSG00000106121	7	30777558	30898526	0.1648	0.2318	0.389	0
ENSG00000106123	7	142262914	142278967	0.2443	0.0208	0	0.414
ENSG00000106245	7	98844537	98855175	0.05635	0.1602	0.2206	0
ENSG00000106246	7	98852298	98874306	0.07395	0.1648	0.2276	0
ENSG00000106261	7	99451155	99473339	0.2534	0.1644	0.4684	0.2452
ENSG00000106278	7	121300395	121489324	0.45605	0.629	0.0426	0.5458
ENSG00000106299	7	123109237	123176352	0.7572	0.6022	0.0114	0.9408
ENSG00000106302	7	123272456	123304765	0.2783	0.2226	0.3984	0.6862
ENSG00000106304	7	123352565	123398695	0.2941	0.073	0.8828	0.891
ENSG00000106328	7	127020925	127029079	0.56385	0.0206	0.399	0.1542
ENSG00000106341	7	31693372	31714593	0.68115	0.2042	0.2676	0.0012
ENSG00000106344	7	127737673	127771198	0.5535	0.1184	0.9348	0.7464
ENSG00000106346	7	6111102	6167717	0.00935	0.0604	0.1376	0
ENSG00000106366	7	100557172	100569026	0.66315	1	0.5194	0.1444
ENSG00000106367	7	100584398	100591240	0.8402	0.943	0.4336	0.0136
ENSG00000106410	7	143726972	143729621	0.51815	0.71	0.079	0
ENSG00000106443	7	10980041	11175767	0.32715	0	0.6078	0.5282
ENSG00000106460	7	12217449	12243415	0.12725	0.263	0.5868	0.2498
ENSG00000106462	7	148135408	148212347	0.2838	1	0.3598	0
ENSG00000106477	7	129823611	129868133	0.7179	0.6116	0.6004	0.2132
ENSG00000106483	7	37912247	37922903	1	0.4044	0.1052	0.433
ENSG00000106511	7	15617368	15692833	0.78705	1	0.0494	0
ENSG00000106524	7	16605932	16651937	0.7481	0.4882	1	0.1652
ENSG00000106541	7	16797963	16811133	0.98095	0.5952	0.892	0.556
ENSG00000106546	7	17304832	17349400	0.22585	0.125	0.1782	0
ENSG00000106571	7	41967072	42243137	0.66485	0.353	0.8702	0.4594
ENSG00000106591	7	42938464	42943976	0.5527	0	0.1538	0
ENSG00000106603	7	43637276	43735634	0.81195	0.243	0.014	0.2376
ENSG00000106605	7	43764797	43813457	0.6387	0.3082	0.386	0.5286
ENSG00000106608	7	43882030	43912756	0.41415	0.2302	0.4106	0.1586
ENSG00000106609	7	66023646	66060973	0.316	1	0.2042	0.5814
ENSG00000106615	7	150794032	150847943	0.48575	0.4776	0.913	0.7652
ENSG00000106617	7	150884136	151205249	0.3857	0.194	0.1858	0.2112
ENSG00000106628	7	44120812	44129655	0.673	0.3728	0.3296	0.6234
ENSG00000106633	7	44150395	44195563	0.77805	0.361	0.3828	0.4908
ENSG00000106648	7	151284444	151347946	0.573	0.3106	0.5734	0.4202
ENSG00000106686	9	4543386	4656508	0.8725	0.024	0.2294	0.3142
ENSG00000106688	9	4480444	4577469	0.774	0.0906	0.1552	0.0026
ENSG00000106689	9	125813710	125835257	0.54505	0.8014	0.0286	0.589
ENSG00000106692	9	107255822	107443220	0.444	0.9492	0.0354	0
ENSG00000106701	9	107250146	107354535	0.4541	1	0.8752	0
ENSG00000106723	9	90193117	90283443	0	0	0	0
ENSG00000106733	9	76858809	76892953	0.28035	0.2988	0.1674	0.6732
ENSG00000106771	9	110817244	110922046	0.02355	0.1494	0.5466	0
ENSG00000106772	9	78416112	78518458	0.81475	0.7468	0.3036	0.9796
ENSG00000106780	9	122402912	122516457	0.5254	0.8456	0.139	0.4448
ENSG00000106785	9	99871395	99921309	0.60065	0.2862	0.122	0.9464
ENSG00000106789	9	99926299	99994743	0.61	0.3928	0.0434	1
ENSG00000106799	9	100907233	100956295	0.42835	0.8272	0.8648	0.2544
ENSG00000106804	9	122754437	122852375	0.41995	1	0.2474	0.189
ENSG00000106809	9	94186070	94206758	0.41475	0.6462	0.3854	0.088
ENSG00000106819	9	94258308	94284609	0.44675	0.5776	0.7066	0.38
ENSG00000106829	9	81376508	81531478	0.9296	0.8864	0.0834	0.667
ENSG00000106868	9	113842886	113977377	0.5645	0.8776	0.084	0.915
ENSG00000106927	9	115862231	115880536	0.6516	0.612	0.0542	0.4128
ENSG00000106948	9	116138250	116196506	0.52935	0.4542	0.2542	0.706
ENSG00000106952	9	116704945	116732591	0.41315	0.7768	0.9104	0.0978
ENSG00000106992	9	129668490	129679843	0.4169	0.0616	0.2844	0.3358
ENSG00000106993	9	4669559	4697634	0.8876	0.0604	0.167	0.0338
ENSG00000107036	9	5619120	5766555	0.43115	0.0132	0.913	0
ENSG00000107077	9	6747654	7165647	0.7948	0.183	0.2088	0.3446
ENSG00000107105	9	23680102	23816335	0.3014	0.5826	0.5158	0.6858
ENSG00000107130	9	131974678	132038721	0.8288	0.6446	0.0028	0.661
ENSG00000107159	9	35663853	35671147	0.3149	0.2892	0.0422	0
ENSG00000107164	9	132444781	132503560	0.6142	0.102	0.6558	0
ENSG00000107175	9	35722317	35727004	0.41655	0.657	0	0
ENSG00000107185	9	35739340	35747908	0.5146	0.8294	0	0
ENSG00000107186	9	13095703	13269563	0.2059	0	0.0888	0.8448
ENSG00000107201	9	32445300	32516322	0.4496	0	0	0.5418
ENSG00000107242	9	70510436	70813911	0.49365	0	0.83	0.3896
ENSG00000107262	9	33242469	33254744	0.6134	0.452	0.6744	0.8966
ENSG00000107263	9	133441978	133605282	0.84955	0.133	0.0466	0
ENSG00000107282	9	71235022	71477042	0.52515	0	0.0976	0.1128
ENSG00000107290	9	134126648	134220193	0.23175	0.2396	0.457	0.0746
ENSG00000107362	9	73667188	73715968	0.7447	0.054	0.7422	0.6792
ENSG00000107371	9	37770308	37775067	0.2386	0.7018	0.3306	0.0028
ENSG00000107372	9	74159194	74169933	0.2122	0.9816	0.2646	0.8908
ENSG00000107443	10	97793141	97810612	0.7725	0.3968	0.3982	1
ENSG00000107447	10	98054075	98088290	0.5808	0.6346	0.6134	0.9358
ENSG00000107485	10	8136673	8157170	0.7616	0.4324	0.5724	0.14
ENSG00000107518	10	116843114	117698486	0.9036	0.2206	0.823	0.639
ENSG00000107521	10	100165945	100196699	0.4398	0.767	0.8052	0.7906
ENSG00000107537	10	13359806	13384418	0.57475	0.5636	0.581	0.3656
ENSG00000107551	10	44775225	44810174	0.3712	0.0406	0.0852	0.7926
ENSG00000107554	10	101625324	101759666	0.4027	0.6026	0.1878	0.776
ENSG00000107560	10	119754419	119796104	0.601	0.4696	0	0.4378
ENSG00000107562	10	44185619	44200548	0.78545	0.2108	0.8322	0.3304
ENSG00000107593	10	102037893	102080233	0.50625	0.375	0.6592	0.038
ENSG00000107614	10	17224988	17283687	0.65425	0.7484	0.2902	0.804
ENSG00000107625	10	70331040	70376608	0.65195	0.2504	0	0.2
ENSG00000107651	10	121642213	121691235	0.9367	0.3338	0.5506	0.3862
ENSG00000107669	10	123492616	123677936	0.3624	0.263	0.1334	0.0038
ENSG00000107672	10	123706601	123724700	0.08365	0.62	0.309	0.0082
ENSG00000107679	10	124124210	124181857	0.6183	0.7754	0.7142	0.3378
ENSG00000107719	10	71908570	71998211	0.7771	0.8526	0.2262	0.7188
ENSG00000107731	10	72642298	72729684	0.71525	0.5702	0.1598	0.9626
ENSG00000107736	10	72826697	73245659	0.68945	0.6184	0.082	0.5952
ENSG00000107758	10	74866570	74925765	0.11295	0.8808	0.1914	0.3048
ENSG00000107771	10	86078322	86268256	0.969	0	0.0126	0.8314
ENSG00000107779	10	88506376	88674925	0.57585	0.1408	0	0.2762
ENSG00000107789	10	89254631	89303124	0.35415	1	0	0.6238
ENSG00000107798	10	90963306	91164294	0.74095	0.5484	0.2702	0.1432
ENSG00000107807	10	102880597	102887526	0.39515	0	0.0824	0
ENSG00000107815	10	102737302	102744148	0.37545	0.5102	0	0.1422
ENSG00000107816	10	102746955	102757583	0.38035	0.4978	0	0.0062
ENSG00000107819	10	102780981	102790988	0.3766	0.3776	0.0974	0
ENSG00000107821	10	102811588	102817878	0.39605	0.1344	0.0846	0
ENSG00000107829	10	103360413	103445006	0.5403	0.0336	0.1026	0.673
ENSG00000107831	10	103519877	103525817	0.4237	0.5878	0.0098	0.6882
ENSG00000107833	10	103531073	103533152	0.40675	0.6744	0.0112	0.8046
ENSG00000107859	10	103979936	103991221	0.0932	0	0.3766	0
ENSG00000107862	10	103995299	104132639	0.09565	0	0.364	0.0084
ENSG00000107863	10	24912551	25052550	0.59625	0.8988	0.2216	0.675
ENSG00000107864	10	93798379	94040824	0.11795	0.1056	0.0304	0.1502
ENSG00000107872	10	104169579	104172883	0.252	0	0.2658	0.088
ENSG00000107874	10	104172998	104182343	0.26185	0	0.3554	0.06
ENSG00000107882	10	104253754	104383199	0.5062	0.38	0.3984	0
ENSG00000107890	10	27324005	27429411	0.52065	0.6344	0.9988	0.9464
ENSG00000107897	10	27524149	27571065	0.52	0.112	0.6244	0.5058
ENSG00000107902	10	126140394	126292700	0.8077	0.0666	0.2548	0.7842
ENSG00000107938	10	127398074	127442702	0.13015	0.5458	0.6958	0.077
ENSG00000107949	10	127502094	127532139	0.6278	0.3204	0.047	0.403
ENSG00000107954	10	105244038	105342292	0.98305	0.286	0.0102	0.0394
ENSG00000107957	10	105343776	105605154	0.8112	0.3078	0.2924	0.195
ENSG00000107959	10	3169922	3205003	0.6973	0.3976	0.031	0.0208
ENSG00000107960	10	105632292	105667956	0.9252	0.4726	0.4954	0.098
ENSG00000107984	10	53744064	53747595	0.0003	0.5882	0.725	0.3352
ENSG00000108001	10	131522429	131652081	0.6252	0.4914	0.1288	0.2976
ENSG00000108018	10	108323419	108914274	0.5724	0.6316	0.324	0.6584
ENSG00000108021	10	5766807	5845709	0.28955	0	0.9256	0.0506
ENSG00000108039	10	111614514	111673259	0.32385	0.338	0.7402	0.8052
ENSG00000108055	10	112317439	112354380	0.7728	0.8402	0.3478	0.8454
ENSG00000108061	10	112669357	112763412	0.92125	0.2222	0.2806	0.0816
ENSG00000108064	10	59815182	59830161	0.23765	0.7262	0.3132	0.5138
ENSG00000108091	10	61218528	61336314	0.31745	0.6336	0.1808	0.0764
ENSG00000108100	10	35575959	35900858	0.13545	0.0302	0	0.0436
ENSG00000108175	10	80498798	80746282	0.68715	0	0.6102	0.4814
ENSG00000108176	10	69226434	69267943	0.0561	0.2708	0.3082	0.0024
ENSG00000108179	10	80777226	80785087	0.52825	0	0.7002	0.364
ENSG00000108187	10	69712423	69762690	0.59335	0.502	0.0542	0.347
ENSG00000108231	10	95507632	95547904	0.81305	0.312	0.842	0.8428
ENSG00000108239	10	96152342	96283858	0.4225	0.5134	0.3694	0.0362
ENSG00000108244	17	36332476	36347362	0.426	0.354	0.83	0.2652
ENSG00000108255	17	24598001	24605626	0.6749	0.0148	0.5504	0.1842
ENSG00000108256	17	24612772	24645262	0.69955	0.0494	0.567	0.179
ENSG00000108262	17	24924619	24940735	0.52145	0.1236	0.0908	0.1356
ENSG00000108264	17	32841078	32911709	0.5467	0.3562	0.161	0
ENSG00000108270	17	32380288	32488283	0.4883	0.1494	0.5	0.7898
ENSG00000108272	17	32022339	32031324	0.5782	0.491	0.94	0.389
ENSG00000108306	17	34670374	34811424	0.6239	0.0556	0.6456	0.1466
ENSG00000108309	17	39741490	39750763	0.4689	0	0.108	1
ENSG00000108312	17	39637928	39653776	0.312	0.0936	0.0562	0.713
ENSG00000108342	17	35425140	35427592	0.5753	0	0.1362	0.1058
ENSG00000108349	17	35550033	35581957	0.09845	0	0	0.122
ENSG00000108352	17	35588133	35605426	0.0549	0	0	0.2148
ENSG00000108379	17	42195044	42250980	0.39505	1	0.911	0.2484
ENSG00000108381	17	3326046	3349449	0.8688	0.0026	0.2348	0.8462
ENSG00000108384	17	54124933	54166685	0.83225	0	0.0126	0.1118
ENSG00000108387	17	53952615	53964323	0.77195	0	0.0102	0.1316
ENSG00000108405	17	3746640	3766709	0.33065	0.6218	0.1452	0.2432
ENSG00000108417	17	36830335	36834348	0.6166	0.0404	0.013	1
ENSG00000108433	17	42355485	42373732	0.74645	0.366	0	0.1366
ENSG00000108469	17	71134530	71174864	0.8196	0.0112	0.382	0.6552
ENSG00000108479	17	71265613	71272875	0.11425	0.1756	0.3788	0.6672
ENSG00000108504	17	71486936	71513675	0.14865	0.5312	0.8522	0.2524
ENSG00000108509	17	4812017	4831655	0.40365	0.3342	0.2398	0.4696
ENSG00000108515	17	4795159	4801147	0.23765	0.2902	0.1316	0.2986
ENSG00000108518	17	4789723	4793067	0.1936	0.2958	0.2288	0.2928
ENSG00000108528	17	4781368	4784124	0.1649	0.2836	0.2238	0.3282
ENSG00000108551	17	17338480	17340432	0.73305	0	0.9296	0.4724
ENSG00000108557	17	17525512	17655492	0.36875	0	0.4464	0.484
ENSG00000108559	17	5230146	5263720	0.3373	0.1028	0.5734	0
ENSG00000108561	17	5276676	5283125	0.37925	0.0334	0.5572	0.0148
ENSG00000108576	17	25545463	25586841	0.5476	0.439	0.9604	0.9568
ENSG00000108578	17	25599349	25643204	0.5007	0.545	0.8726	0.9226
ENSG00000108587	17	25828552	25877957	0.25695	0.9998	0.5246	0.3922
ENSG00000108588	17	59176347	59204689	0.48425	0.1916	0.0058	0.0106
ENSG00000108591	17	17931964	17952017	0.5097	1	0.7056	0.4922
ENSG00000108666	17	27682505	27693302	0.48445	0	0.1952	0.2094
ENSG00000108671	17	27795615	27832154	0.42805	0	0.293	0.1828
ENSG00000108679	17	74478932	74487656	0.3757	0	0.601	0.3248
ENSG00000108688	17	29621354	29623373	0.4561	0.9578	0.7238	0.1074
ENSG00000108702	17	29711512	29714365	0.9003	0.8102	0.779	0.3576
ENSG00000108733	17	30925928	30929695	0.50455	0.3534	0.1874	0
[truncated: 7,972 more rows]
